# Supplementary material for: Effect of community-based newborn care implementation strategies on access to and effective coverage of possible serious bacterial infection (PSBI) treatment for sick young infants during COVID-19 pandemic
Source: PLoS One. 2024 Mar 25;19(3):e0300880. doi: 10.1371/journal.pone.0300880 (PMC10962833; doi:10.1371/journal.pone.0300880)
Supplement: S1 File — A household survey questionnaire we used to collect information from study participants. The first sheet contains variable definitions (data dictionary) in English and local languages, and the second sheet contains variable answer choices. (XLSX) [file pone.0300880.s001.xlsx]

## Sheet: survey
type	name	label	hint	default	appearance	constraint	constraint message	relevance	disabled	required	required message	read only	calculation	repeat_count	media:image	media:audio	media:video	choice_filter	note	response_note	publishable	label:Amharic	hint:Amharic	label:Afan Oromo	hint:Afan Oromo	constraint message:Amharic	constraint message:Afan Oromo	constraint message:Tigrina
start	starttime																				no
end	endtime																				no
deviceid	deviceid																				no
subscriberid	subscriberid																				no
simserial	simid																				no
phonenumber	devicephonenum																				no
note	intronote	Maintaining high-quality treatment of neonatal sepsis amid COVID-19 in Ethiopia: End line Evluation																				የክልል ጤና ቢሮ እና JSI/L10K የቤት ለቤት የጤና ሁኔታ ጥናት		Qo'annoon kun Biiroo Eegumsa fayyaa naannolee fi Dhaabbata JSI/L10K waliin kan gaggeeffamuudha
note	section1	Section 1: Identification & consent																				መለያ ጥያቄዎች እና ስምምነት		Kutaa 1: Gaaffilee eenyummaa fi heyyamaa
select_one zone	zone	Zone Name								yes												ዞን?		q101_ Godina
select_one woreda	woreda	Woreda Name								yes								filter=${zone}				ወረዳ?		q102_ Aanaa
select_one hc	hc	Health center name								yes								filter=${woreda}				የጤና ኬላ ስም?		q103_Maqaa Buufata Fayyaa
select_one hp	hp	Health Post Name								yes								filter=${hc}				የጎጥ ስም?		q104_ Maqaa Keellaa Fayyaa
integer	q101_respnumb	Respondent number								yes												የተጠያቂዋ ቁጥር		q101_ Lakkoofsa Nama Gaafatamuu	1 hanga 50
text	name_hhh	Name of the household head								yes												የቤተሰብ ኃላፊ ስም?		Maqaa bbaa Warraa/Haadha Warraa
text	q105	q105. Name of the interviewer								yes												የመረጃ ሰብሳቢ ስም		q105_ Maqaa Nama Ragaa Sassaabuu
date	q106	q106. Date of data collection			no-calendar					yes												መረጃ የተሰበሰበበት ቀን		q106_Guyyaa Ragaan Kun Itti Sassaabame
geopoint	gpslocation	location			background																			Iddoo
note	consent_note	Introduction and Consent My name is ${q105}. I am collecting data for my research that focuses on the implementation of community-based neonatal sepsis management. By participating in this study, you can contribute valuable information to improve the utilization of maternal health care. This in turn will increase the quality of life of babies. I invite you to take part in our project. Your partic…	Note to the Interviewer If the age of the respondent falls under 15 – 17 years of age, please demand assent from the respective guardian and continue the interview only if you acquire the assent.																			መተዋወቅና ስምምነት ጤና ጥልኝ …..ስሜ ${q105} ይባላል፡፡ በአሁኑ ሰዓት ለጥናቱ ግብዓት የሚሆን መረጃ እየሰበሰብሁ ነው፡፡ በዚህ ጥናት በመሳተፍዎ ለእናቶችና ጨቅላ ሕፃናት የሚሰጠው አገልግሎት እንዲሻሻል እና የጨቅላ ሕፃናት ጤና እና ሞት ማሻሻል እገዛ ያደርጋርል፡፡ በፈቃደኝነት የጥናቱ ተሣታፊ እንዲሆኑ እጋብዝዎታሁ፡፡ የተወሰኑና ቀላል ጥያቄዎችን በመጠየቅ መረጃ የማሰባስብ ሲሆን፤ መረጃው የሚቀርበው በጥቅሉ ሲሆን በማሰባሰቢያ ፎርሙ ላይ የእርስዎ ስም አይጻፍም፡፡ የሚሰጡት መረጃ ሁሉ ሚስጥራዊነቱ እንደሚጠበቅ በቅድሚያ አረጋግጥልዎታለሁ፡፡ ከጥያቄዎች መካከል መመለስ የማይፈልጉትን እንዲመልሱ የማይገደዱ ከመሆኑም ባሻገር፣…	ለመረጃ ሰብሳቢዎች፡- የተጠያቂዋ እድሜ ከ15 ዓመት እስከ 17 ዓመት ከሆነ፡ ከሚመለከተው ወላጅ ወይም አሳዳጊ ፈቃድ በማግኘት ቃለ መጠየቁን ቀጥሉ፡፡	Seensa: Walbaruufi Eeyyama: Maqaan koo ${q105} jedhama Yeroo ammaa dhaabanni “ JSI-L10k”, kan fayyaa haadholiifi daa’imanii irratti hojjetuu fi Biiroon Eegumasa Fayyaa Oromiyyaa waliin ta'uudhaan qorannoo waa'ee kunuunsa daa'ima dhalattuuf godhamuu irratti geegessa jiru. Anis miseensa garee qorannoo geggeessu kanaati. Qorannoo kana irratti hirmaachuu keesaniif durseen isin galateeffadha.Waa’ee fa…	Hub: Yoo ummuurriin nama gaafii deebisuu waggaa 15-17tti ta'ee, gargarsa maatii yoo kan warra irra gaaffachun gaafii keessan itti fufaa.
select_one yesno	consent	Do you agree to participate?								yes												በዚህ ጥናት ለመሳተፍ ተስማምተዋል?		Hirmaachuuf hayyamtaniittuu?
begin group	consented							${consent}=1
select_one yesno	alive	Is the infant born in the last 12-15 months a live?																				ባለፉት 12-15 ወራቶች ውስጥ የተወለደው ህፃን ህያው ነው?		Daa'imni ji'oottan 02-15 darban keessa dhalate/tte lubbuun jiraa/jirtii?
text	q107	q107. What is the name of your infant (2 to 14 months)?						${alive}=1		yes												q107. የመጨረሻ ልጅዎ ስም ማን ይባላል?		q107. Daa'imni kee inni xiqqaan ykn isheen xiqqoon (ji'a 02-15 ta'e) maqaan eenyu?
select_one gender	q108	q108. Sex of ${q107}						${alive}=1		yes												q105_w0_11. የ${q107} ጾታ		q108. Saalli ${q107} maali?
integer	q109	q109. What is the age of ${q107}?	Remember to answer in MONTHS.			. <15 and . >=2		${alive}=1		yes												q109. የ${q107} ዕድሜ?	በ ወር ይገለጽ ::	q109. Umuriin ${q107} meeqa?	Remember to answer in MONTHS.
select_one yesno	q111	q111. Do have a live birth before this infant ${q107}?																				በህይወት የተወለደ ሌላ ህጻን አለ ከዚህኛዉ ጨቅላ በፊት		q111. ${q107} n dura daa'ima lubbuun dhalate qabduu?
integer	q112	q112. What is the birth order of ${q107} (first, second, etc)?				. <15 and . >=1				yes												${q107} ስንተኛ ልጅዎ ነው (የመጀመሪያ፣ሁለተኛ ወዘተ)?		Q112. ${q107}n daa'ima meeqaffaadha?	Daa’imni keesan kun (maqaa) daa’ima keessan meeqaffaadha (1ffaa, 2ffaa,…)?
integer	q114	q114. What is the age of the child elder than ${q107}?	RECORD AGE IN COMPLETED MONTHS IF NO YOUNGER CHILD RECORD "999"					${q112}!=1		yes												የ${q107} ታላቅ ዕድሜ ስንት ነው?		q114. Umuriin daa'ima angafa ${q107} meeqa?	Umuriin angafa da’imman keessanii(maqaa) meeqa?	ምዕባዩ ንዘብሉ 999 ይምልኡመ
note	section2	Section 2: Background and Household Characteristics																				ክፍል 2፡ መሠረታዊ መረጃ እና የቤተሠብ ሁኔታ		Kutaa 2: Waa'ee Haala Jirenyaafi Maatii
integer	q200	q200. How old were you on your last birth day?	Between 15 and 49 (years)			. < 50 and . > 14				yes												q202. ዕድሜዎ ስንት ነው?	ከ15 እስከ 49 ዓመት	q200. Umuriin keessan waggaa meeqa?	waggaa 15 hanga 49
select_one yesno	q201	q201. Are you able to read or write a simple sentence?								yes												q204. ቀላል ዓረፍተ ነገሮችን ማንበብ ወይም መጻፍ ይችላሉ?		q201. Dubbisuufi barreessuu ni dandeessuu?
select_one yesno	q202	q202. Did you ever attend normal school?						${q201}=1		yes												q205. መደበኛ ትምህርት ተከታትለው ያውቃሉ		q202. Mana Barumsaa Idilee SEENTANII Barattanii beektuu?
select_one grade	q203	q203. What is the highest grade you completed?						${q202}=1		yes												q206. ያጠናቀቁት ከፍተኛው የትምህርት ደረጃ ስንት ነው?		q203. Sadarkaan Barnoota Idilee Inni Guddaan isin xumurtan meeqa/ isa kami?
select_one religion	q204	q204. What is your religion?								yes												q207. ሃይማኖትዎ ምንድነው?		q204. Amantaan Isin Hordoftu Maali?	Waaqeffataa
select_one married	q205	q205. Marital status								yes												q208. አሁን በጋብቻ ላይ ኖት ወይስ ከወንድ ጋር እንደ ባልና ሚስት እየኖሩ ነው?		q205. Haala Gaa'ilaa
select_one yesno	q206	q206. Are your husband able to read or write a simple sentence?						${q205}=1		yes												q204. ባለቤትዎ ቀላል ዓረፍተ ነገሮችን ማንበብ ወይም መጻፍ ይችላሉ?		q206. Abbaan Manaa keessan Dubbisuu ykn Barreessuu ni danda'uu?
select_one yesno	q207	q207. Did your husband ever attend formal school?						${q205}=1 and ${q206}=1		yes												q205h. ባለቤትዎ መደበኛ ትምህርት ተከታትለው ያውቃሉ		q207. Abbaan Manaa keessan Mana Barumsa Idilee Seenanii Baratanii Beekuu?
select_one grade	q208	q208. What is the highest grade your husband completed?						${q207}=1		yes												q206h.ባለቤትዎ ያጠናቀቁት ከፍተኛው የትምህርት ደረጃ ስንት ነው?	ካላወቁት 99 ይሙሉ	q208. Sadarkaan Barnoota Idilee inni Guddaan Abbaan Manaa keessan xumuran meeqa/ isa kami?	If don't know enter 99
integer	q210	q210. How many times were you pregnant?	Including those that did not end with a live births; record 14 if more than 14 times			.>0 and .<15				yes												q211. እስከ አሁን ስንት ጊዜ ነፍሰጡር ሆነው ያውቃሉ?	(በሕይወት ያልተወለዱትንም ይጨምራል) ከ14 በላይ ከሆነ 14 ይሙሉ	q210. Akkuma waliigalaatti yeroo meeqaaf Ulfa taatanii [daa'ima garaatti baattanii] beektu?....... (ulfa daa’imman lubbuun hin dhalatiin dabalatee)	kan lubbuudhan hin dhallannes ni dabalata. Kanaan dura yoo hin ulfaahhin ta'e 0 barreessi
integer	q211	q211. How many times have you given birth?				.<${q211} or .=${q211}				yes												q212. እስከዛሬ ስንት ጊዜ ልጅ ወልደዋል (Parity)? (ማለቴ ሲወለድ ያለቀሰ ወይም በሕይወት ተወልዶ ነገር ግን ከጥቂት ደቂቃ ወይም ሠዓት በኋላ የሞተ ልጅን ያጠቃልላል)		q211. Yeroo Meeqa Deessan? (Jechuun koo Daa’imman lubbuu qaban ykn mallattoo lubbuu qabaachuu agarsiisan kan yeroo muraasa booda deebi’an/du'an ni dabalata)	yoo hin jiruu ta'ee 0 barreessi
integer	q213	q213. How many children have you given birth to in total?				.>0 and .<15				yes												q213. እስከ ዛሬ ድረስ በጠቅላላ ስንት ልጆች ወልደዋል?		q213. Hanga ammaatti, walumaa galatti Daa’imman meeqa deessan?.............( dhiiraa fi dhalaa)
select_one yesno	q214	q214. Have you ever had a pregnancy that didn’t end up in a live birth?								yes												q214. Have you ever had a pregnancy that didn’t end up in a live birth?		q214. Ulfa keessan kanaan duraa keessatti daa'imni lubbuun hin dhalatiin isin muudatee turee?
integer	q215	q215. How many pregnancies have you had that did not end in a live birth?						${q214}=1		yes												q215. How many pregnancies have you had that did not end in a live birth?		q215. Yoo deebiin gaaffii q214 eyyee ta'e, yeroo meeqa isin mudate?
select_one watersource	q217	q217. What is the main source of drinking water for members of your household?								yes												q218. የቤተሰቡ አባላት በዋነኛነት ውሃ የሚያገኙት ከየት ነው? (Water for drinking)	አንድ መልስ ይቀበሉ	q217. Maddi bishaan dhugaatii maatii keessan caalaatti itti fayyadaman maali?	deebi tokko qofa fuudhi
select_one yesno	q220	q220. Do you treat your water in any way to make it safer to drink?								yes												q220. ለመጠጥ የሚያውሉትን ውሃ ንጽሕና ለመጠበቅ (ለማጣራት) የሚያደርጉት ነገር አለ?		q220. Bishaan dhugaatiif oolu qulqulleessuuf waanti isin gootan jira?
select_one treat	q221	q221. What do you usually do to the water to make is safer to drink at home?						${q220}=1		yes												q221. ለመጠጥ እንዲሆን የተፈለገውን ውሃ ንጽሕና ለመጠበቅ በቤት ዉስጥ በአብዛኛው ምን ያደርጋሉ?	ዝርዝሩን አያንብቡ፡፡ አንድ መልስ ይቀበሉ፡፡	q221. Bishaan dhugaatiif oolu qulqulleesuuf irra caalaa maal gootu?	filannoo hin dubisin; deebi tokko qofa fuudhi
select_one toilet	q222	q222. What kind of toilet facility does most members of your household use?								yes												q222. አብዛኛው የቤተሰቡ አባላት ምን ዓይነት መጸዳጃ ቤት ነው የሚጠቀመው?	አንድ መልስ ይቀበሉ፡፡ ካለ መጸዳጃ ቤቱን ተመልክተዉ ይመዝግቡ	q222. Gosti mana fincaanii Miseensonnii maatii keessanii irrra caalaan itti fayyadaman maali?	Deebii tokko fuudhi
select_one roof	q223	q223. Main material of the dwelling roof. Record observation.	Main construction material of the roof of the dwelling unit							yes												q225. የመኖሪያ ቤቱ ጣሪያ በአብዛኛው ከምንድነው የተሠራው? ተመልክተው ይመዝግቡ	Main construction material of the roof of the dwelling unit	q223. Waan Baaxiin Manaa irraa hojjetame ilaalii guuti
select_one wall	q224	q224. Main material of the dwelling walls. Record Observation	Main construction material of the walls of the dwelling unit							yes												q226. የመኖሪያ ቤቱ ግድግዳ በዋነኛነት የተሠራው ከምነድነው? ተመልክተው አንድ መልስ ብቻ ያክበቡ	Main construction material of the walls of the dwelling unit	q224. Gidaaraan [wangoo, keenyaa, dhaabaa] manaa caalmaatti maali irraa akka hojjetame ilaalii [deebii tokko] guuti
integer	q225	q225. How many rooms in this household are used for sleeping? (Excluding kitchen and toilets)	Enter 0: if there is one room and they are using it for different purpose; enter 9 if more than 9 rooms			.<10				yes												q227. በቤቱ ውስጥ ስንት ክፍሎችን ለመኝታ ትጠቀማላችሁ?	አንድ ክፍል ለተለያየ አገልግሎት የሚጠቀሙ ከሆነ 0 ያስገቡ፤ ከ9 በላይ ክፍል ካላቸው 9 ያስገቡ	q225. Mana jireenyaa keessan keessa kutaa meeqa hirribaaf fayyadamtuu?	Yoo kutaa tokko qofa tajaajila kan biroofis itti fayyadamu ta'e '0' guuti, yoo kutaa 9 ol qabu ta'e lakk.9 guuti
select_one yesno	q226	q226. Does any member of the household own any agricultural land?								yes												q226. ማንኛውም የቤተሰብ አባል ማንኛውም የእርሻ መሬት አለው?		q226. Miseensotni maatii keessanii lafa qonnaaf ta'u ni qabuu?
decimal	q227	q227. How many hectar of agricultural land do members of this household own currently?	If none; record “0”. If unknown, record "99". Record in hectar					${q226}=1		yes												q228. በአሁኑ ወቅት የቤተሰቡ አባላት የእርሻ መሬት ስፋት በሄክታር ስንት ነው?	(መልሶቹን በሄክታር ይመዝግቡ) ምንም ከሌለ 0 ያስገቡ፤ ካልታወቀ 999 ያስገቡ፡፡ ( 4 ጥማድ 1 ሄክታር በሚለዉ ቀመር አስሉ)	q227. Maatiin keessan Lafa qonnaa Heektaaraan (SAFARTUU NAANNOOTIIN) meeqa qaba?	(Deebii heektaaraan galmeessa) yoo hin jiraatiin 0 barreessi, yoo hin beekne ta'e 999 barreessi (Cimdiin 4 heektaara tokkoon shallagama)
select_one cookingfuel	q228	q228. What is the main source of cooking fuel?								yes												q228a. በዋነኛነት ምግብ ይምታበስሉት በምንድን ነው?		q228. Nyaata bilcheeffachuuf caalmaatti madda Ho'aa maal fayyadamtu?
begin group	asset	Does the household have	Please scroll down the full list and indicate yes or no for the possible responses		field-list																	asset. ቤተሰቡ ከሚከተሉት ውስጥ ምን ምን አለው?	ወደታች ወርደው ሙሉ ዝርዝሩን አዎ ወይም የለም በማለት ይመልሱ	q229. kanneen armaan gadii keessaa maatiin keessan maal qaba?	hundumaa dubsiifitii deebii isaanii eyyen ykn lakkii jedhii barreessi. Deebiin tokkoo ol kennamuu nidanda'a
select_one yesno	q230a	Electricity								yes												q229a. የኤሌክትሪክ መብራት አለው? (ከሃይድሮ ፓወር ወይም ሶላር)		q229a. Ibsa korreentii (any)
select_one yesno	q230b	Watches or clocks								yes												q229b. ሠዓት አለው?		q229b. Sa’aatii [kan harkas tahee kan gidaaraa]
select_one yesno	q230c	A radio								yes												q229c. ሬዲዮ አለው?		q229c. Raadiyoonii
select_one yesno	q230d	A television								yes												q229d. ቴሌቪዥን አለው?		q229d. Televizyiinii
select_one yesno	q230e	A mobile telephone								yes												q229e. ሞባይል ስልክ አለው?		q229e. Bilbila sochootuu [mobile phone]
select_one yesno	q230f	A non-mobile telephone								yes												q229f. የቤት ስልክ አለው?		q229f. Bilbila manaa(kan mobaayila hin taane)
select_one yesno	q230g	A refrigerator								yes												q229g. ማቀዝቀዣ(ፍሪጅ) አለው?		q229g. Diilalleessituu ykn cabbeessituu
select_one yesno	q230h	A table								yes												q229h. ጠረጴዛ አለው?		q229h. Minjaala)
select_one yesno	q230i	A chair								yes												q229i. ወንበር አለው?		q229i. Teessuma ykn barcuma
select_one yesno	q230j	Mattresses and/or beds								yes												q229j. አልጋ አለው?		q229j. Siree
select_one yesno	q230k	An electric mitad								yes												q229k. የኤሌክትሪክ ምጣድ አለው?		q229k. Eelee Korreentii
select_one yesno	q230l	A kerosene lamp/pressure lamp								yes												q229l. ፋኖስ/ማሾ/ኩራዝ አለው?		q229l. Faanosa/Maashoo/kauraaza
select_one yesno	q230m	Any cattle, sheep, or goats								yes												q229m. ከብቶች/በግ ወይም ፍየል		q229m. Horiin gosa kamuu, hoolaa ykn re'ee
select_one yesno	q230n	Any jewelry (gold/silver)								yes												q229n. ጌጦች(ወርቅ/ብር)		q229n. Meeshaalee miidhaginaa (Warqee/meetii)
end group	asset
begin group	q232	q232. Number of livestock, herds, other farm animals, or poultry this household have						${q230m}=1														q232. ይህ የከብት ፣ የከብት እርባታ ፣ ሌሎች የእርሻ እንስሳት ወይም የዶሮ እርባታ ብዛት አላቸው		q232. Baayina horii manaa, horii qonnaa fi lukkuuwwanii maatiin kun qabanii
integer	q232a	Chickens								yes												ዶሮዎች		Indaaqqolii ykn Lukkuuwwan
integer	q232b	Goats								yes												ፍየሎች		Ro'oota
integer	q232c	Sheep								yes												በጎች		Hoolota
integer	q232d	Donkeys								yes												አህዮች		Harroota
integer	q232e	Horses								yes												ፈረሶች		Fardeen
integer	q232f	Mules								yes												በቅሎዎች		Gaangolii
integer	q232g	Camels								yes												ግመሎች		Gaalilee
integer	q232h	Milk cows								yes												ወተት ላሞች		Horii Aannanii
integer	q232i	Bulls								yes												ኮርማዎች/በሬ/ወይፈን		Sangoota/sangaa fi korommii
end group	q232
note	Section3	Section 3: Awareness and access to health services																				ክፍል 3፡ የጤና አገልግሎት ግንዛቤና አቅርቦት		kutaa 3: Hubannoo fi Dhiyeessii tajaajila fayyaa
decimal	q300hph	q301hph. How many hours/minutes does it take to walk to thenerest health post?	Please write in minutes.							yes												q301hph.ከቤትዎ ወደሚቀርብዎ ጤና ኬላ በእግርዎ ለመሄድ ምን ያህል ሰዓት ይወስድብዎታል?	Please write in minutes.	q301hph. Manaa baatanii hanga Keellaa fayyaa isa dhiyoo geessanitti [miillaan] sa'aatii [daqiiqaa] meeqa isinitti fudhata? [daqiiqaan barreessi]	Please write in minutes.
decimal	q300hch	q301hch. How many hours/minutes does it take to walk to the nearest health center?	Please write in minutes.							yes												q301hph.ከቤትዎ ወደሚቀርብዎ ጤና ጣቢያ በእግርዎ ለመሄድ ምን ያህል ሰዓት ይወስድብዎታል?	Please write in minutes.	q301hch. Mana keessanii baatanii hanga Buufata fayyaa isa dhiyoo geessanitti [miilaan] sa'aatii [daqiiqaa] meeqa isinitti fudhata?	Please write in minutes.
select_one yesnodk	q301	q301. Have you visited the health post in the last 12 months?								yes												q302. ባለፉት 12 ወራት ወደ ጤና ኬላ ሄደው ነበር?		q301. Ji’oota 12n dabran keessa Keellaa Fayyaa deemtanii BEEKTUU?
select_one satisfy	q302	q302. In general, how would you rate the service you received from the health post last time?						${q301}=1		yes												q303b. እንዳጠቃላይ ለመጨረሻ ጊዜ በጤና ኬላ ባገኙት አገልግሎት ምን ያህል ደስተኛ ነበሩ?		q302. Walumaa galatti, tajaajila keella fayyaa irraa argattanitti hammam gammadoo turtani?............ [TAJAAJILA DHIYOO FUDHATAN]
select_one yesnodk	q303	q303. Did the HEW visit your household during the past 6 months to talk about your and your child health?								yes												q306. ባለፈው 6 ወር የጤና ኤክስቴንሽን ሠራተኛ ወደ ቤትዎ መጥታ ስለተለያዩ የጤና ርዕሶች አወያይታዎት ነበር?		q303. Ji’oottan jahan (6) dabran keessatti Hojjettuun Ekisteenshinii Fayyaa waa’ee fayyaa mari’achuuf mana keessan dhufanii beekuu?
select_one yesno	q304	q304. Have you heard of or do you know about health development army in your community?	Explain what is an WDA							yes												q308. ስለ ጤና ልማት ቡድን (የ1 ለ5 ወይም የ1 ለ30 መሪዎች) በአካባቢዎ ስለመኖራቸው ሰምተው ያውቃሉ?	የጤና ልማት ቡድን ማለት ምን እንደሆነ ያብራሩ፡፡ የ1 ለ5 ወይም የ1 ለ30 መሪዎች ብለዉ ይጥቀሱ፡፡	q304. Waa’ee Rayyaa Misooma Fayyaa (RMF) Damee Dubbartootaa dhageessanii ykn hubannoo isaa qabduu?	Rayyaan misooma fayyaa (RMF) maal akka ta'e ibsiif
select_one yesno	q305	q305. Are you one of the Women Development Army (WDA) leaders?						${q304}=1		yes												q308a. የጤና ልማት ቡድን መሪ ኖት (የ1 ለ5 ወይም የ1 ለ30) ?	የጤና ልማት ቡድን ማለት ምን እንደሆነ ያብራሩ፡፡ የ1 ለ5 ወይም የ1 ለ30 መሪዎች ብለዉ ይጥቀሱ፡፡	q305. Isin Dursituu Raayyaa Misooma fayyaa (RMF) damee dubartootaatii? …..........(Dursituu 1:5 ykn 1:30)	DRMF jechuun geeggessituu garee ykn shanee ta'uu ni dandeessi
select_one yesno	q309	q309. Did any WDA visit you in the home to talk about your and/or your child health during the last six months?						${q304}=1 and ${q305}=0		yes												q310. ባለፉት 6 ወራት ውስጥ የጤና ልማት ቡድን መሪ ወደ ቤትዎ መጥታ ስለተለያዩ የጤና ርዕሰ ጉዳዮች አወያይታወት ታውቃለች?	የጤና ልማት ቡድን ማለት ምን እንደሆነ ያብራሩ፡፡ የ1 ለ5 ወይም የ1 ለ30 መሪዎች ብለዉ ይጥቀሱ፡፡	q319. Ji’oottan Jahan (6n) dabran keessatti Dursituu ykn miseensonni RMF damee dubartootaa, waa’ee fayyaa isin mari’achuudhaaf mana keessan dhufanii beekuu?	DRMF jechuun geeggessituu garee ykn shanee ta'uu ni dandeessi
select_one yesno	q310	q310. Did you meet any WDA somewhere outside your home to talk about your and/or your child health related issues during the last six months?						${q304}=1 and ${q305}=0		yes												q310anyencounter. ባለፉት 6 ወራት ውስጥ ከጤና ልማት ቡድን መሪ ጋር ከቤትዎ ውጭ ስለተለያዩ የጤና ርዕሰ ጉዳዮች ተወያይታችሁ ታውቃላችሁ?	የጤና ልማት ቡድን ማለት ምን እንደሆነ ያብራሩ፡፡ የ1 ለ5 ወይም የ1 ለ30 መሪዎች ብለዉ ይጥቀሱ፡፡	q310. Ji’oota Jahan (6n) dabran kana keessatti Dursituu RMF waliin waa’ee Fayyaa keessanii fi/ykn daa'ima keessanii Mana keessaniin alatti mar'attanii beektuu?	DRMF jechuun geeggessituu garee ykn shanee ta'uu ni dandeessi
begin group	problemchild	q311. When your child is sick and want to get medical advice or treatment, is each of the following a big problem, or a small/no problem for you? Prompt, read all responses																				q313. ልጅዎ ቢታመምና ምክር ወይም ህክምና ቢፈልጉ ከሚከተሉት ውስጥ የትኞቹ እንቅፋቶች/ችግር ይሆናሉ፡ የትኞቹስ ናቸው ከባድ ወይም ቀላል የሚሉዋቸው እንቅፋቶች	ምርጫዎችን ያንብቡላቸው	q311. Yeroo Koronaa {COVID-19] Yoo daa'imni keessan dhukkubsate/tte gorsaa fi waldhaansa barbaaddani argachuuf gufuu ykn rakkoo ta'uu danda'an keessaa kamfaatu rakkoo cimaa, salphaa ykn rakkoo miti ?	Filannoo dubbiisaaf
select_one problem	q311a	Not knowing where to go								yes												q313a. ወዴት እንደሚሄዱ አለማወቅ		q311a. Bakka deemnu wallaaluu
select_one problem	q311b	Not Getting permission to go								yes												q313b. ለመሄድ ፈቃድ አለማግኘት		q311b. Deemuudhaaf hayyama dhabuu
select_one problem	q311c	Not getting money needed for treatment								yes												q313c. ለሕክምና የሚሆን ገንዘብ አለማግኘት		q311c. Qarshii ittiin yaalchistan dhabuu.
select_one problem	q311d	Not having a health facility nearby								yes												q313d. በአቅራቢያዎ የሚሄዱበት ጤና ድርጅት አለመኖር		q311d. Dhaabbata tajaajillii fayyaa itti kennamu dhiyeenyatti dhabamuu
select_one problem	q311e	Transportation problem								yes												q313e. የመጓጓዣ ችግር		q311e. Rakkoo geejibaa
select_one problem	q311f	Not wanting to go alone								yes												q313f. ብቻዎትን ለመሄድ አለመፈለግ		q311f. Kophaa ofii deemu barbaaduu dhabuu
select_one problem	q311g	Concern that there may not be a female health provider								yes												q313g. ሴት የጤና ባለሙያ አትኖርም ብሎ መስጋት		q311g. Ogeessi tajaajila fayyaa kennu dubartii/shamarree tahuu hin malatu jedhanii yaaddahuu
select_one problem	q311h	Concern that there may not be any provider								yes												q313h. የጤና አገልግሎት የሚሰጥ ባለሙያ አይኖርም ብሎ መስጋት		q311h. Ogeessi tajaajila fayyaa kennu jireechuu dhabuu mala jedhanii yaaddahuu
select_one problem	q311i	Due to household chores								yes												q313i. ሌላ የቤት ውስጥ ሥራ መብዛት		q311i. Hojiin mana keessaa waan baay'atuu/ heddummatuuf
select_one problem	q311j	COVID-19																				ኮቪድ -19		q311j. Koronaa sodaachuu [COVID-19]
select_one problem	q311k	Other								yes												q313j. ሌላ		q311k. Rakkoon biroo, Yoo jirate ibsi
end group	problemchild
begin group	problemchildCOVID	When your child is sick and want to get medical advice or treatment, how big, small, orno problem for you during COVID?																				When your child is sick and want to get medical advice or treatment, how big, small, orno problem for you during COVID?		Yeroo daa'imni keessan dhukkubsatu/ttu, gorsaafi waldhaansa barbaaddani argachuuf kanneen gufuu ykn rakkoo ta'uu danda'an keessaa isaan kamfaatu rakkoo cimaa, salphaa ykn rakkoo miti?
select_one problem	q311l	Not knowing where to go								yes												q313a. ወዴት እንደሚሄዱ አለማወቅ		q311l. Bakka deeman wallaaluu
select_one problem	q311m	Not Getting permission to go								yes												q313b. ለመሄድ ፈቃድ አለማግኘት		q311m. Deemuudhaaf hayyama dhabuu
select_one problem	q311n	Not getting money needed for treatment								yes												q313c. ለሕክምና የሚሆን ገንዘብ አለማግኘት		q311n. Qarshii ittiin yaalchisa dhabuu.
select_one problem	q311o	Not having a health facility nearby								yes												q313d. በአቅራቢያዎ የሚሄዱበት ጤና ድርጅት አለመኖር		1311o.Dhaabbata tajaajillii fayyaa itti kennamu dhiyeenyatti dhabamuu
select_one problem	q311p	Transportation problem								yes												q313e. የመጓጓዣ ችግር		q311p. Rakkoo geejibaa
select_one problem	q311q	Not wanting to go alone								yes												q313f. ብቻዎትን ለመሄድ አለመፈለግ		q311q. Kophaa ofii deemu barbaaduu dhabuu
select_one problem	q311r	Concern that there may not be a female health provider								yes												q313g. ሴት የጤና ባለሙያ አትኖርም ብሎ መስጋት		q311r. Ogeessi tajaajila fayyaa kennu dubartii/shamarre hin jirtu jedhee waan yaadeef
select_one problem	q311s	Concern that there may not be any provider								yes												q313h. የጤና አገልግሎት የሚሰጥ ባለሙያ አይኖርም ብሎ መስጋት		q311s. Ogeessi tajaajila fayyaa kennu jireechuu dhabuu mala jedhanii yaaddahuu
select_one problem	q311t	Due to household chores								yes												q313i. ሌላ የቤት ውስጥ ሥራ መብዛት		q311t. Hojiin mana keessaa waan baay'atuu/ heddummatuuf
select_one problem	q311u	Other								yes												q313j. ሌላ		q311u. Rakkoon biroo Yoo jirate ibsi
end group	problemchildCOVID
select_one yesno	q313	q313. Have you read the FHC or somebody and discussed on it?								yes												q313. FHC የቤተሰብ ጤና መመሪያን አንብበዉ ወይም አንድ ሰው አስነብበዉ በእሱ ላይ ተወያይተዋል?	የምሥክር ወረቀቱን ያሳዩዋቸው	q313. Isin Qajeelfama Fayyaa Maatii (QFM) dubbistanii ykn Namni biroo isinii dubbisee irratti mari'attanii beektuu?	waraqaa ragaa itti agarsiisaa
select_one havefhc	q314	q314. Do you/your household have a Family Health Card (FHC)?								yes												q314. እርስዎ / ቤተሰቦችዎ የቤተሰብ ጤና ካርድ (ኤፍ.ሲ.ሲ.) አለዎት?	መፀሐፉን እንዲያሳዩ ጠይቋቸው	q314. Isin ykn maatiin keessan Qajeelfama Fayyaa Maatii qabduu?	Qajeelfama fayyaa maatii akka sintti agarsiisan taasisaa
select_one yesno	q318	q318. Is the family currently recognized as model family?								yes												q318. Is the family currently recognized as model family?		q318. Yeroo ammaa kanatti maatiin keessan akka Maatii Aadda-Ddureetti ni beekamaa?
select_one yesnodk	q324	q324. Did anyone sleep under mosquito net(s) last night?								yes												q505. ትናንት ማታ በአጎበር ከለላ ውስጥ የተኙ የቤተሰብ አባላት ነበሩ?		q324. Miseensi maatii kana keessaa namni kaleessa galgalaa saaphana siree jala rafe/bule jiraa?
begin group	q325	q325. If yes, who slept under mosquito net(s) last night? Probe: anyone else? Mark yes/no for all people listed. Probe			field-list			${q324}=1														q506. አዎን ካሉ በአጎበሩ ከለላ ውስጥ የተኙት እነማን ነበሩ?	ዝርዝሩን አያንብቡ፣ለተዘለዘሩት ሰዎች በሙሉ አዎ ወይም የለም የሚለው ላይ ምልክት ያድርጉ	q325. Eeyyee yoo ta'ee enyuutu jala rafe/ bulee?	Filannoo hin dubbiisin. Eeyyee ykn Lakki jeedhii galmeessi
select_one yesno	q325a	Self								yes												q506a. ተጠያቂው		q325a. Ana[Nama gaafatamaa jiru]
select_one yesno	q325b	Newborn baby								yes												q506b. አራስ ልጅ		q325b. Daa’ima dhalattuu
select_one yesno	q325c	Other children (under 5)								yes												q506c. ሌሎች ልጆች (< 5)		q325c. Daa’immaan biroo (kan waggaa < 5)
select_one yesno	q325d	Spouse								yes												q506d. ባለቤትዎ		q325d. Abbaa warraa
select_one yesno	q325e	Other								yes												q506e. ሌላ		q325e. Kan biroo
end group	q325
select_one yesno	q326	q326. Did ${q107} sleep under a bed net last night?						${q324}=1		yes												wq507. ${q107} ትናንት ማታ በአጎበር ውስጥ አድሯል?		q326. Halkan dabre ${q107}n agoobaraa jala bulee/bulte turee/tee?
note	Section4	Section 4: Maternal health																				የእናቶች ጤና		Kutaa 4. Fayyaa Haadholii
select_one yesnodk	q403	q403. Did any community health workers visit you during your pregnancy of ${q107}?								yes												wq601. ${q107} ን ነፍሰጡር በነበሩ ጊዜ ጤናዎን በተመለከተ እቤት መጥቶ የጎበኞት አለ? (የጤና ባለሙያ ወይም የጤና ኤክስቴንሽን ሠራተኛ ወይም የጤና ልማት ቡድን (1:5 ወይም 1፡30))		q403. Yeroo ${q107} ulfa turtan, fayyaa keessan ilaalchisee hojjettoota fayyaa hawaasaa keessaa qaamni manatti dhufee isin ilaale tureeraa …..........(HEF, DRMF1:30, ykn RMF 1:5)?
select_multiple isource	q404	q404. Who visited you during your pregnancy? ASK: Who else? Record all responses						${q403}=1		yes												wq602. በእርግዝናዎ ወቅት ማን ነበር የጎበኞት?	ሌላስ ብለዉ ይጠይቁ/ ዝርዝሩን አያንብቡ/ ሁሉንም መልሶች ይመዝግቡ	q404. Eenyutu dhufe isin ilaale? Kan biroo jedhii gaafadhu.Kan isaan jedhan hunda galmeessi.	Kan bira hoojedhii gaafadhu?
select_one yesnodk	q405	q405. Did the WDA visit you at your home during your pregnancy to talk about health related issues?	Ask this question if the WDA option has not been mentioned in question number 602, if the respondent is not WDA (refer question number 308A but knows the WDA.					${q403}=1 and ${q305}!=1		yes												wq602a. በእርግዝናዎ ወቅት የጤና ልማት ቡድን መሪዎች ጎብኝተዎት ያውቃሉ?	ይሄ ጥያቄ የሚጠየቀው፣ ልማት ቡድን መሪ ምርጫ በ ጥያቄ 602 ላይ ካልተመረጠ ነው፣ ተጠያቂው የልማት ቡድን መሪ ካልሆነ (የልማት ቡድን መሪዎችን እንደሚያውቅ ጥያቄ ቁጥር 308Aን ይመልከቱ)	q405. Yeroo ${q107} ulfa turtan Dursituun RMF Damee Dubartootaa dhuftee isin ilaaltee beektii?	Gaaffiin kun kan gaafatamu yoo RMF gaaffii lakk. 602 irratti hin filanne ta'e dha; namni gaafatamu yoo DRMF hin taane(DRMF akka beekan gaaffii lakk.308a ilaali)
select_one yesnodk	q406	q406. While you were pregnant with ${q107} did any community health worker (WDA or HEW) discuss with you and with your family together at home on pregnancy and child birth?						${q403}=1		yes												wq603a. ${q107}ን እርጉዝ በነበሩበት ወቅት የማህበረሰብ ጤና ሠራተኞች (WDA or HEW) በቤትዎ መተው በጋራ ከእርስዎ እና ከቤተሰብዎ ጋር ስለ እርግዝና እና ወሊድ ውይይት/ጉባኤ አካሂደዋል?		q406. Yeroo ${q107} ulfa turtan, hojjettoon fayyaa hawasaa (D-RMF, HEF) kamiyyuu dhufanii mana keessanitti isinii fi maatii keessan walin waa'ee ulfaa fi da'umsaa marii maatii geggeessanii turanii?
integer	q407	q407. How many times the discussion with you and with your family together occurred at your home?	enter '98' if don’t remember and if > 5 consider as 5			(.<6 and .>0) or .=98		${q406}=1		yes												wq603e. በቤትዎ ውስጥ በጋራ ከእርስዎ እና ከቤተሰብዎ ጋር ምን ያህል ጊዜ ውይይት/ጉባኤ ተካሄደ?	የማያስታውሱት ከሆነ 98 ይሙሉ እና ከ 5 ከበለጠ 5 ያስገቡ፡፡	q407. yoo deebiin isaanii eeyyee tahe, Mariin kun [isinii fi maatii keessan walin] yeroo meeqa gaggeeffamee ture?	yoo hin yaadatan ta'e'98', ji'a 5 ol yoo ta'e' 5' guuti
select_one yesno	q410	q410. During your last pregnancy have you attended a pregnant women's conference/Forum?								yes												wq603h. ${q107} ነፍሰ ጡር በነበርሽ ጊዜ፤የነፍሰ ጡር ኮንፈረስ ተሳትፈሽ ነበር?		q410. Yeroo ${q107} ulfa turtan sana, mariiykn kora dubartoota ulfaa irratti hirmattanii beektuu turee?
integer	q411	q411. If yes, how many times did you attend pregnant women's forum in your last pregnancy?	If greater than 9 times; record as9			.<10 and .>0		${q410}=1		yes												wq603i. ለጥያቄ 603 h መልሱ አዎ ከሆነ፤ ${q107} ነፍሰ ጡር በነበርሽ ጊዜ፤ ስነት ጊዜ የነፍሰ ጡር ኮንፈረስ ተሳትፈሽ ነበር?	If greater than 9 times; record as9	q411. Yoo hirmaatanii beeku ta’e, yeroo ${q107}n ulfa turtan yeroo meeqa hirmaattanii turee?	Yoo sagalii ol ta'e '9' guuti
select_one yesnodk	q412	q412. When you were pregnant with ${q107} did you go to a health facility for antenatal care?								yes												wq604.${q107}ን እርጉዝ በነበሩ ጊዜ ለቅድመ ወሊድ ክትትል ወደ ጤና ድርጅት ሄደው ነበር?		q412. Yeroo ${q107} ulfa turtan tajaajila dahuumsaan duraaf dhaabbata fayyaa deemtanii beektu turtanii?
integer	q413	q413. How many months pregnant were you when you first received antenatal care for this pregnancy?	enter '98' if don’t remember; between 2 and 9 months			(.<10 and .>0) or .=98		${q412} =1		yes												wq605.${q107}ን እርጉዝ በነበሩ ጊዜ ለመጀመሪያ ጊዜ ምርመራ ሲያገኙ የስንት ወር ነፍሰ ጡር ነበሩ?	የማያስታውሱት ከሆነ 98 ይሙሉ	q413. Yeroo ${q107} ulfa turtan, yeroo jalqaba tajaajila da'uumsaan duraaf dhaabbata fayyaa deemtan sana, ulfa ji’a meeqaa turtani?	Yoo hin yadatan ta'ee 98 ykn ji'a 2 hanga 9 guuti
select_multiple ancsource	q414	q414. Where did you receive antenatal care for this pregnancy?						${q412} =1		yes												wq606${q107}ን እርጉዝ በነበሩ ጊዜ ምርመራ ያገኙት የት ነበር?		q414. Yeroo ${q107}n ulfa turtan tajaajila da'uumsan dura kanaa eessaa fudhatanii turtani?
integer	q416	q416. How many times did you receive antenatal care in the health facility during this pregnancy?				(.<30 and .>0) or .=98		${q412} =1		yes												wq608. ${q107}ን ባረገዙበት ወቅት ለስንት ጊዜ ወደ ጤና ድርጅት በመሄድ የእርግዝና ክትትል አድርገው ነበር?	የማያስታውሱት ከሆነ 98 ይሙሉ፤ከ 9 በላይ ጉብኝት ካደረጉ 9 ይሙሉ	q416. Yeroo ${q107} ulfa turtan, marsaa meeqaaf dhaabbata fayyaa deemtanii tajaajila ykn deeggarsa da'uumsaan duraa argattan ?	Yoo hin yaadadhu jedhan '98' ,yoo marsaa 9ol deemaniiru ta'e '9'
integer	q417	q417. How many months pregnant were you when you received your last antenatal care for this pregnancy?	Enter '98' if don't remember; between 2 and 9 months			.=98 or (.<10 and .>0)		${q412} =1		yes												wq608a1.${q107}ን እርጉዝ በነበሩ ጊዜ ለመጨረሻ ጊዜ ምርመራ ሲያገኙ የስንት ወር ነፍሰ ጡር ነበሩ?	እማያስተውሱት ከሆነ 98 ብላቸሁ ጻፍ፤ ወሩን ጻፍ ከ2-9 ወር ከሆነ	q417 Yeroo ${q107} ulfa turtan, tajaajila da’uumsa dura isa dhumaa kan fudhattan ulfa ji’a meeqaa taataniiti ture?	Yoo hin yaadadhu jedhan '98' yoo ji'a2hanga 9 ta'e ji'a isaa barreessi
select_one yesno	q418	q418. Did you receive pregnancy care from a health post?								yes												q418. Did you receive pregnancy care from a health post?		q418. Tajaajila kunuunsa ulfaa keellaa fayyaatii argattanii turtanii?
integer	q419	q419. How many times did you attend the health post for pregnancy care in that pregnancy?				(.<30 and .>0) or .=98		${q418} =1		yes												q419. በዚያ እርግዝና ውስጥ ለእርግዝና እንክብካቤ በጤና ኬላ ምን ያህል ጊዜ ተገኝተዋል?		q419. Tajaajila kunuunsa ulfaatiif Yeroo meeqa keellaa fayyaa deemtan?
integer	q420	q420. How many months pregnant were you when you first received antenatal care for this pregnancy?				(.<30 and .>0) or .=98		${q418} =1		yes												q420. ለዚህ እርግዝና የመጀመሪያ የወሊድ እንክብካቤን ሲያገኙ ስንት ወር እርጉዝ ነዎት?		q420. Yeroo ${q107} ulfa turtan, Ulfi jiha meeqaa taataniiti kan tajajiila fayyaa da'uumsa duraa jalqabuuf [isa jalqabaa] keellaa fayyaa deemtan?
select_one transport	q421	q421. The last time you visited the health post for pregnancy care, how did you travel there?						${q418} =1		yes												q421. ለመጨረሻ ጊዜ ለእርግዝና እንክብካቤ የጤና ጣቢያውን ሲጎበኙ እንዴት ተጓዙ?		q421. Yeroo ${q107} ulfa turtan, marsaa xumuraatiif kunuunsa tajaajila duraaf gara keellaa fayyaa gaafa deemtan, geejjiba akkamii fayyadamttanii ture?
select_one satisflevel	q422	q422. Can you tell us the level of satisfaction or dissatisfaction for the pregnancy care you received at the Health post?						${q418} =1		yes												በጤና ኬላ ስላገኙት የእርግዝና ክትትል መርካትዎን እና ያለመርካትዎን ይንገሩን?		q422. Sadarkaa itti quufinsa tajaajila keellaa fayyaati argattanii nutti himuu dandeessuu? (itti quufeera ykn itti hin quufne)
begin group	q434	q434 During this pregnancy were any of the following done at least once during your Health Center or Hospital visits for ANC?						regex(${q414},'^.*a.*$') or regex(${q414},'^.*b.*$')														q434. ${q107}ን ባረገዙበት ወቅት በጤና ጣቢያ/ሆስፒታል ከሚከተሉት ውስጥ ቢያንስ አንድ ጊዜ የተደረገልዎት የትኛው ነው?	ANC Components at health center or hospital	q434. Yeroo ${q107}n ulfa turtan, tajaajila armaan gadii keessaa isinii dubbisu keessaa kamtu yoo xiqqaate altokko sadarkaa Buufata Fayyaa ykn Hospitaalatti isinif kenname?	Filannoo dubbisaaf
select_one yesnodk	q434a	Weight Taken								yes												wq609a. ክብደት ተለክተዋል		q434a. Ulfaatina qaamaa safaruu
select_one yesnodk	q434b	Blood pressure Measured								yes												wq609c. የደም ግፊት ተለክተዋል		q434b. Safarri Dhiibbaa dhiigaa
select_one yesnodk	q434c	Urine Sample Given								yes												wq609d. የሽንት ምርመራ		q434c. Saamuda qorannoo fincaanii
select_one yesnodk	q434d	Blood Sample Given								yes												wq609e. የደም ምርመራ		q434d. Saamuda qorannoo dhiigaa.
select_one yesnodk	q434e	Received Breastfeeding Information								yes												wq609g. ስለ ጡት ማጥባት ምክር		q434e. Gorsa ykn odeefannoo waa'ee harmaa hoosisuu/luugsisuu
select_one yesnodk	q434f	Received post partum Family Planning Information								yes												wq609h. ስለ ድህረ ወሊድ ጊዜ የቤተሰብ እቅድ ምክር		q434f. Odeeffannoo/Gorsa Karoora Maatii dahumsaan boodaa
select_one yesnodk	q434g	Received Information about HIV/AIDS								yes												wq609i. ስለ ኤች.አይ.ቪ/አባላዘር በሽታ ምክር		q434g. Gorsa waa’ee Ech ayi vii/ Edisii [HIV/AIDS] ykn dhibeewwan naf-saalaa
select_one yesnodk	q434h	Tested for HIV/ STI								yes												wq609j. ስለ ኤች.አይ.ቪ/አባላዘር በሽታ ምርመራ		q434h. Qorannoo waa’ee HIV/dhukkuba saal-qunnamtiin darbuu
select_one yesnodk	q434i	Maternal Nutrition Information								yes												wq609k. ስለ እናቶች አመጋገብ ምክር		q434i. Gorsa waa’ee sirna nyaata haadholee
select_one yesnodk	q434j	Given Iron/Folate Supplementation								yes												wq609l. የደም ማነስ እንክብል/ኪኒን ተሰጥቷቸዋል		q434j. Dawaa/qoricha hanqina dhiigaa kennameefiira
select_one yesnodk	q434k	told about danger signs during pregnancy								yes												wq609m. ስለ እርግዝና አደገኛ ምልክቶች ምክር		q434k. Gorsa waa’ee mallattoo balaa cimaa yeroo ulfaa
select_one yesnodk	q434l	counseled on birth preparedness and complication readiness								yes												wq609n. ለወሊድ ስለሚደረግ ዝግጅት እና ሊያጋጥሙ ስለሚችሉ የተወሳሰቡ የጤና ችግሮች መዘጋጀት ምክር		q434l. Gorsa qophii dahumsaafi rakkoolee fayyaa walxaxaa mudachuu danda'an
select_one yesnodk	q434m	counseled on neonatal care								yes												wq609o. ስለአዲስ የተወለደ ሕፃን እንክብካቤ ምክር		q434m. Gorsa waa’ee kunuunsa ykn deeggarsa daa’ima dhalattuf godhamuu
select_one yesnodk	q434n	told about neonatal complications								yes												wq609p. አዲስ ስለተወለደ ሕፃን በሽታዎች/ችግሮች		q434n. Odeeffannooo waa’ee rakkoo fayyaa walxaxaa daa’imman dhalattu irra gahuu
select_one yesnodk	q434o	told about COVID-19																				told about COVID-19		q434m. Gorsa ykn odeeffannoo Waahee dhibee Koronaa [COVID-19]
end group	q434
begin group	q435	q435. During this pregnancy were any of the following done at least once during your Health Post visits for ANC?	READ OUT THE LIST					${q418} =1														wq609hp. ${q107}ን ባረገዙበት ወቅት ከሚከተሉት ውስጥ ቢያንስ አንድ ጊዜ (at Health Post) የተደረገልዎት የትኛው ነው?	ANC Components at the Health Post	q435hp. Yeroo ${q107}n ulfa turtan, tajaajila armaan gadii keessa kanan isinii dubbisu keessaa kamtu yoo xiqaate altokko sadarkaa Keellaa Fayyaatti isinif laatame?	Filannoo dubbisaaf
select_one yesnodk	q435a	Weight Taken								yes												ክብደት ተለክተዋል		q435a_hp. Ulfaatinni qaama safarameera
select_one yesnodk	q435b	Blood pressure Measured								yes												የደም ግፊት ተለክተዋል		q435b_hp. Safarri Dhiibbaa dhiigaa
select_one yesnodk	q435c	Urine Sample Given								yes												የሽንት ምርመራ		q435c_hp. Saamuda qorannoo fincaanii
select_one yesnodk	q435d	Blood Sample Given								yes												የደም ምርመራ		q435d_hp. Saamuda qorannoo dhiigaa.
select_one yesnodk	q435e	Given drugs for Malaria								yes												የወባ መድሀኒት ወስደዋል		q435e_hp. Dawaa /qoricha waldhaansa dhukkuba busaa
select_one yesnodk	q435f	Received Breastfeeding Information								yes												ስለ ጡት ማጥባት ምክር		q435f_hp. Gorsa ykn odefannoo waa'ee harmaa hoosisuu/luugsisuu
select_one yesnodk	q435g	Received Family Planning Information								yes												ስለ ቤተሰብ እቅድ ምክር		q435g_hp. Gorsa karoora maatii
select_one yesnodk	q435h	Received Information about HIV/AIDS								yes												ስለ ኤች.አይ.ቪ ምክር		q435h_hp. Gorsa waa’ee Ech ayi vii Edisii [/HIV/AIDS]
select_one yesnodk	q435i	Tested for HIV/ STI								yes												ስለ አባላዘር በሽታ ምርመራ		q435i_hp. Qorannoo waa’ee HIV/dhukkuba saalqunamitii darbuu
select_one yesnodk	q435j	Maternal Nutrition Information								yes												ስለ እናቶች አመጋገብ ምክር		q435j_hp. Gorsa waa’ee sirna nyaata haadholee
select_one yesnodk	q435k	Given Iron/Folate Supplementation								yes												የደም ማነስ እንክብል ተሰጥቷቸዋል		q435k_hp. Dawaa/qorsa waldhaansa hanqina dhiigaa
select_one yesnodk	q435l	told about danger signs during pregnancy								yes												ስለ እርግዝና አደገኛ ምልክቶች ምክር		q435l_hp. Gorsa waa’ee mallattoo balaa cimaa yeroo ulfaa
select_one yesnodk	q435m	counseled on birth preparedness and complication readiness								yes												ለወሊድ ስለሚደረግ ዝግጅት ምክር and complication readiness		q435m_hp. Gorsa qophii dahuumsaaf taasifamuu
select_one yesnodk	q435n	counseled on neonatal care								yes												ስለአዲስ የተወለደ ሕፃን እንክብካቤ ምክር		q435n_hp. Gorsa waa’ee kunuunsa ykn deeggarsa daa’ima dhalattu godhamuu
select_one yesnodk	q435o	told about neonatal complications								yes												አዲስ ስለተወለደ ሕፃን በሽታዎች/ችግሮች		q435o_hp. Odeeffanno waa’ee dhibee walxaxaa daa’immani dhalattu irra gahuu
select_one yesnodk	q435p	told about COVID-19																				told about COVID-19		q435p. Gorsa ykn odeeffannoo Waahee dhibee Koronaa [COVID-19]
end group	q435
select_one yesnodk	q436	q436. During this pregnancy, were you given an injection in the arm to prevent the baby from getting tetanus, that is, convulsions after birth?								yes												wq610. ${q107} አርግዘው በነበረ ጊዜ በክንድዎ ላይ የቲታነስ መከላከያ መርፌ ተወግተው ነበር?	ይህ ክትባት ህጻናት ከተወለዱ በኋላ መንጋጋ ቆልፍ እንዳይዛቸው ይከላከላል	q436. Yeroo ${q107} ulfa turte talaalli ittisa dhukkuba A'am danqar ykn Teetaanasi irree harkaa isaa harka bitaa irra waraanamtee turtee? [Talaalli kun kan dhukkuba daa'ima urgufsiisuuti]
select_one peat	q441	q441. When you were pregnant with ${q107} did you eat, less than usual, the same as usual, or more than usual?								yes												wq615. ${q107}ን አርግዘው በነበረ ጊዜ አመጋገብዎ ከወትሮው ጋር ሲነፃፀር እንዴት ነበር?	ምርጫውን ያንብቡ	q441. Yeroo ${q107} ulfa turtan sana, haalli nyaata/soorrata keessanii kan yeroo biraa wajjin yoo madaalamu akkam turee?	filanoo dubbiisiif
select_one yesnodk	q442	q442. When you were pregnant with ${q107} did you regularly take iron tablets?								yes												wq616. ${q107}ን አርግዘው በነበር ጊዜ የደም ማነስ መከላከያ እንክብል በተከታታይ ይወስዱ ነበር?		q442. Yeroo ${q107} ulfa turtan sana, qoricha ittisa hir'ina dhiigaa walitti fufiinsaan fudhachaa turtanii?
integer	q443	q443. For how many months did you take iron tablets regularly when you were pregnant with ${q107}?	enter '98' if don’t remember; '0' if less than 1 month			.<9 or .=98		${q442}=1		yes												wq617. ${q107}ን አርግዘው በነበረ ጊዜ የደም ማነስ መከላከያ እንክብል በተከታታይ ለምን ያህል ወር ወሰዱ?	በእርግዝናዋ ጊዜ ስለወሰደችዉ ብቻ ነዉ፡፡ የማያስታውሱት ከሆነ 98 ይሙሉ ከ1ወር በታች ከሆነ 0 ያስገቡ	q443. Yeroo ${q107} ulfa turtan sana, qoricha ittisa hri'ina dhiigaa walitti fufinsaan kan fudhattan ji'a meeqaaf ture (kan yeroo ulfaa qofa fudhatan)?	yoo hin yaadatan ta'e '98' guuti, ji'a tokkoo gadi yoo ta'e '0' guuti
select_one yesnodk	q444	q444. When you were pregnant with ${q107} did you take any drugs for intestinal parasite?								yes												wq619. ${q107}ን አርግዘው በነበረ ጊዜ የአንጀት ጥገኛ ትላትልን ለማስወገድ የሚረዳ መድሃኒት ተሰጥቶዎት ነበር?		q444. Yeroo ${q107} ulfaa turtan sana, dawaa ykn qoricha waldhaansa raammoo garaa keessaa fudhattanii turee?
note	bpreparedness	Birth Preparedness																				የወሊድ ቅድመ ዝግጅት		Qophii Da'umsaan Duraa
select_one yesno	q445	q445. During pregnancy of ${q107} did you make any preparations for your delivery?	Only if necessary tell to the respondent that may include financial, who would attend, where to deliver, transportation, etc							yes												wq701. ${q107} ን ነፍሰጡር በነበሩበት ወቅት ለወሊድ ጊዜ ዝግጅት አድርገው ነበር?	አስፈላጊ ሆኖ ከተገኘ ብቻ የወሊድ ዝግጅት ምን ምን ሊያካትት እንደሚችል ጥቀስ ለምሳሌ የገንዘብ፤የመጓጓዣ፤ የት ሊወልዱ እንደሚችሉ፤ ማን ሊያዋልድዎ እንደሚችል ወዘተ	q445. Yeroo ${q107} ulfa turtan sana, Qophii Da'uumsa taasiftani turee?	Yoo barbaachisaa ta'ee argame qofa qophiin dahumsaan duraa maal maal akka of keessaa qabu ibsiif FKN. Maallaqa qusachuu, geejiba, essatti da'uu akka qaban, enyuutuu deesisuu akka qabu, kkf.
select_multiple bprepare	q446	q446. What preparations did you make for the delivery of ${q107}?	Do not read responses, ASK: Anything else? Record all responses					${q445}=1		yes												wq702. ${q107} ን ነፍሰጡር በነበሩበት ወቅት የመውለጃዎ ወራት በደረሰ ጊዜ ምን ዓይነት ዝግጅት አደረጉ?	ሌላስ ብለዉ ይጠይቁ/ ዝርዝሩን አያንብቡ/ ሁሉንም መልሶች ይመዝግቡ	q446. Yeroo ${q107} ulfa turtan, Dahuumsan jala yeroo geessan qophii maalfaa gootanii turtan?	Kan bira hoo? Filannoo hin dubbiisii.Deebii hundatti batalumatti galmeessi
select_multiple pregcomp	q447	q447. Sometimes mothers during pregnacy have severe illnesses and should be taken immediately to a health facility. What type of symptoms would cause mothers to go to a health facility right away?	Do not read responses; ASK: Anything else?; Record all responses							yes												አንዳንድ ጊዜ እናቶች በእርግዝናቸዉ ወቅት ባስቸኳይ ወደ ጤና ተቋም መሄድ የሚያስፈልጋቸዉ ህመም ይገጥማቸዋል፡፡ ምን አይነት ምልክቶች ሲታዩ ነዉ እናቶች በቶሎ ወደ ጤና ተቋም መሄድ ያለባቸዉ ?	ሌላስ ብለዉ ይጠይቁ/ ዝርዝሩን አያንብቡ/ ሁሉንም መልሶች ይመዝግቡ	q447. Yeroo tokoo tokko haadholiin yeroo ulfa isaanii sababii dhukkuba adda addaatiin hatattamaan gara dhaabbilee fayyaa akka geeffaman ni dirqamu. Mallattooleen dhukkuboota akkamii yoo irratti mul'atan hatattamaan gara dhaabbilee fayyaa deemuu qabuu?	Filannoo hin dubbisina/Kan biraa hoo jechuun gaaffadha?/kan eeran hunda galmeesssa
select_one yesno	q448	q448. Did you have any of the symptoms of the danger signs of pregnancy when pregnant with ${q107}?								yes												wq941. ${q107}ን እርጉዝ በነበሩበት ወቅት፣ በእርግዝና ጊዜ የሚታዩ አደገኛ ምልክቶች አጋጥሞዎት ነበር ?		q448. Yeroo ${q107}n ulfa turtan mallattoole balaa cimaa ykn dhibee walxaxaa yeroo ulfaa isin mudatee turee?
select_multiple pregcomp	q449	q449. Which of the symptoms of the danger signs of pregnancy did you have when pregnant with ${q107}?						${q448}=1		yes												wq942. የትኞቹ አደገኛ ምልክቶች ነበሩ ያጋጠሞት?	ከነበሩ ቢጠቅሱዋቸው ዝርዝሩን አያንብቡ ሌላስ በማለት ይጠይቋቸው የተጠቀሱትን መልሶች ሁሉ ይቀበሉ	q449. Mallattooleen balaa cimaa ykn dhibee walxaxaa isin muudate maalfaa ture?	Filannoo hin dubbisina/Kan biraa hoo jechuun gaaffadha?/kan eeran hunda galmeesssa.
note	birthing	Delivery and newborn care																				ወሊድ እና አዲስ ለተወለደ ሕጻን የሚደረግ አስፈላጊ ጥንቃቄ		Kunuunsa Da'uumsaa fi Daa'ima dhalattuu
select_one plandelp	q500	q500. Where did you give birth to ${q107}?								yes												wq801. ${q107}ን የተገላገሉት (የወለዱት) የት ነው?	q500. ${q107}የት ነው የወለዱት?	q500. ${q107} kan deessan eessatti ture?
select_multiple whyathome	q500a	If delivered at home, why?	Select all that apply					${q500}=1 or ${q500}=2		yes												wq801a1. እቤት ከተገላገሉ(ከወለዱ) ለምን?	የተጠቀሱትን መልሶች ሁሉ ይቀበሉ	q500a. Yoo manatti deessan ta'e maaliif?	Deebii isaan ibsan hinda filadhu
select_multiple whyatHF	q500b	If delivered in health facility why?	Select all that apply					${q500}=3 or ${q500}=4 or ${q500}=5 or ${q500}=6 or ${q500}=7 or ${q500}=8		yes												wq801a2. ጤና ተቋም ከተገላገሉ(ከወለዱ) ለምን?	የተጠቀሱትን መልሶች ሁሉ ይቀበሉ	q500b. Yoo dhaabbata fayyaatti deessan ta'e maaliif?	Deebii isaan ibsan hunda fudhadhu, kan biroo jechuun gaafadhu
select_one yesnodkmwh	q501	q501. Did you or anybody in your family or neighborhood notify the health worker/health facility/ambulance regarding onset of your labor for birthing ${q107}?								yes												q800a. እርስዎ፣ ከቤተሰብዎ መካከል ወይም ከአከባቢዎ ምጥ በጀመረዎት ወቅት ለጤና ሠራተኛ/ለጤና ድርጅት/ለአምቡላንስ ያሳወቀ ሰው ነበር?	q800a. እርስዎ፣ ከቤተሰብዎ መካከል ወይም ከአከባቢዎ ምጥ በጀመረዎት ወቅት ለጤና ሠራተኛ/ለጤና ድርጅት/ለአምቡላንስ ያሳወቀ ሰው ነበር?	q501. Yeroo ${q107} da'uuf ciniinsuu irra turtan, isin, maatii keessan ykn nama ollaa keessan keessaa ciniinsuun isin jalqabuu isaa HEF/HF/Ambulansii beeksistanii turee?
select_multiple transport	q502	q502. What type of transportation means you used to reach to the place you delivered?	Do not read responses, ASK: Anything else? Record all responses. Note:- this question will be asked if the mother only delivered at health facility (hospital, health Center, health Station/Clinic, NGO Health Facility, private Doctor/Clinic)					${q500}=3 or ${q500}=4 or ${q500}=5 or ${q500}=7 or ${q500}=8 or ${q500}=9		yes												wq801d. የወለዱበት ቦታ ለመድረስ ምን ዓይነት መጓጓዣ ተጠቀሙ?	ዝርዝሩን አያንብቡ/ ሌላስ በማለት ይጠይቋቸው/ የተጠቀሱትን መልሶች ሁሉ ይቀበሉ. ይሄ ጥያቄ የሚጠየቀው፣ በጤና ተቁም (ሆስፒታል፣ጤና ጣቢያ፣ጤና ኬላ/ክሊኒክ....) ለወለዱ እናቶች ብቻ ነው	q502. Bakka itti deessan ga'uuf mala geejiba maalitti fayyadamtanii turtan?	Filannoo hin dubbisiin, kan biroo jedhii gaafadhu(Gaaffiin kun kan gaafatamu yoo haadholeen dhaabbata fayyaa/ Hospitaala, Buufata fayyaa, Kellaa fayyaat/ti dahan qofa)
select_multiple transport	q503	q503. What type of transportation means you used to go back to home?	Do not read responses, ASK: Anything else? Record all responses. Note:- this question will be asked if the mother only delivered at health facility (hospital, health Center, health Station/Clinic, NGO Health Facility, private Doctor/Clinic)					${q500}=3 or ${q500}=4 or ${q500}=5 or ${q500}=7 or ${q500}=8 or ${q500}=9		yes												wq801d1. ከወለዱ በኃላ ወደ ቤት ለመመለስ ምን ዓይነት መጓጓዣ ተጠቀሙ?	ዝርዝሩን አያንብቡ/ ሌላስ በማለት ይጠይቋቸው/ የተጠቀሱትን መልሶች ሁሉ ይቀበሉ. ይሄ ጥያቄ የሚጠየቀው፣ በጤና ተቁም (ሆስፒታል፣ጤና ጣቢያ፣ጤና ኬላ/ክሊኒክ....) ለወለዱ እናቶች ብቻ ነው	q503. Erga Deessanii booda gara mana keessanitti deebitanii galuuf geejjiba maal fayyadamtan?	Filannoo hin dubbisiin, kan biroo jedhii gaafadhu(Gaaffiin kun kan gaafatamu yoo haadholeen dhaabbata fayyaa/ Hospitaala, Buufata fayyaa, Kellaa fayyaat/ti dahan qofa)
select_one dassistp	q504	q504. Who was the primary person that assisted you with the delivery of [q107]?								yes												q802. ${q107} ን ማን አዋለዶት?	በዋናነት ያዋለዳቸውን ሰው ይጠይቁ	q504. Yeroo ${q107}n deessan sana, eenyutuu isin deessise ykn isin gargaare?	Kan biroo jechaa namoota irraa caalaa isaan gargaare hundamaa akka isaan maqaa dhahan tasisaa malee filannoo hin dubbisiinaaf
select_one yesno	q505	q505. Was ${q107} delivered by caesarean, that is, did they cut your belly open to take the baby out?						${q500}=3 or ${q500}=4 or ${q500}=6 or ${q500}=7 or ${q500}=8		yes												wq802cs. ${q107} የተገላገሉት በቀዶ ጥገና ነበር፤ ይህ ማለት ${q107} የተገላገሉት ሆድዎ ተቀዶ ነበር?	q505. ${q107}የቀረበው ቄሳር ነበር ፣ ማለትም ፣ ህፃኑን ለማውጣት ሆድዎን ከፍተው ይሆን?	q505. Yeroo ${q107} deessan sana mala garaa baqaqsanii deessisuun deessan turee? Jechuun Garaa keessan baqaqsuudhaan turee kan deessan?
select_one yesno	q506	q506. Did you go to the Health center or Hospital before having labor/delivery pain and stay there?						${q500}=3 or ${q500}=4		yes												wq801mwh1. ምጥሽ ከመምጣቱ/ ህመም ከመሰማትሽ በፊት ወደ ጤና ጣቢያ ወይም ሆስፒታል ሄደሽ ከዛም እዛ ቆይተሸ ነበር?	q506. የጉልበት / የወሊድ ህመም ከመያዝዎ በፊት ወደ ጤና ጣቢያ ወይም ሆስፒታል ሄደው እዚያ ቆዩ?	q506.Osoo Ciniinsuun isin hin jalqabiin dura gara dhaabbata fayyaa deemtanii turtanii turee[Bakka turtii dubartoota ulfaa]?
integer	q507	q507. For how many days you stayed there before your delivery?				.<60		${q506}=1		yes												wq801mwh8. ከመውለድዎ በፊት ለምን ያህል ቀን ነው የእናቶች ማቆያ ቤት የቆዩት?		q507. Yoo deebiin armaan olii eeyee tahe, Osoo hin dahiin dura bakka turtii dubartoota ulfaa sana guyyoota meeqaaf turtan ykn teessan ture?
select_one yesno	q507a	q507a. Did you stay at the MWH after delivery?						${q506}=1		yes												wq801mwh9a. ከወለዱ በኃላ የእናቶች ማቆያ ቤት ቆይተዋል?		q507a. Erga deessanii booda hoo Bakka Turtii Dubartoota Ulfaa sana turtanii turee?
integer	q508	q508. How long after delivery you stayed there? (Hours)	If stayed more than a week record as 168 hours (7days)			.<169		${q507a}=1		yes												wq801mwh10h. ከወለዱ በኁዋላ ለምን ያህል ሰዓት ነው የእናቶች ማቆያ ቤት የቆዩት?	በሰዓት ይሞላ፡፡ ከ 1 ሳምንት በላይ ከቆዩ 168 ሰዓት ተብሎ ይሞላ፡፡	q508. Yoo deebiin armaan olii eeyyee tahe, erga deessanii booda sa'aatii hangamiif Bakka Turtii Dubartoota Ulfaa kanaa keessa turtan ture?	Sa'aatii dhaan guuti,yoo torbee tokkoo ol turan ta'ee sa'aati'168' guutaa
begin group	q509	q509. Immediate breast feeding			field-list																	ጡት ማጥባት	ከአንድ ሠዓት ያነሰ ከሆነ ዐ ብለው ይመዝግቡ፡፡ ከ24 ሠዓት ያነሰ ከሆነ ሠዓቱን ይመዝግቡ፤ ከዚያ በላይ ከሆነ ቀኑን ይመዘግቡ	Harma Hoosisuu
select_one yesno	q509imm	q509imm. Did you initiate breastfeeding immediately after birth?	Initiated within one hour?							yes												wq804imm. ወዲያውኑ እንደወለዱ ጡት አጥብተዋል? በአንድ ሠዓት ውስጥ		q509imm. Akkuma deessaniin harma hoosistanii turee?	Sa'aatii tokko keessatti
end group	q509
select_one fmilk	q510	q510. What did you do with the first milk?								yes												wq805. ${q107}ን እንደተወለደ ጡት ማጥባት ከመጀመርዎ በፊት የመጀመሪያውን የጡትዎ ወተት (እንገር) ምን አደረጉት)?		q510. Aannan isa jalqabaa (silga) maal gootan?
select_one yesnodk	q511	q511. Was ${q107} weighed at birth?								yes												wq806. ${q107} ሲወለድ ክብደቱ ተመዝኗል?		q511. ${q107}n yeroo dhalatu/ ttu madaalamee/madaalamtee turee/turtee?
decimal	q512	q512. How much did ${q107} weigh?	from card; in Kg; between 1 and 6 kg; enter 99.99 if no card			(.<7 and .>0 ) or .=99.99		${q511}=1		yes												wq807. የ${q107} ክብደት ምን ያህል ነበር?	ሕፃኑ ካርድ ካለው ክብደቱን አይተው ይመዝግቡ :: ከ ካርድ፣ (በ ኪሎ ግራም) በ 1 እና በ 6 ኪሎ ግራም መሀከል፣ እማያውቁት ከሆነ 99.99ያስገቡ	q512. ${q107}n hammam madaala/tti ykn ulfaata/tti ture/turte?	Kaardii daa'imaa ilaalii guuti, 1-6kg, yoo kaardiin hin jiru ta'e 99.99 guuti
select_one bsize	q514	q514. When ${q107} was born, was he/she very large, larger than average, average, smaller than average, or very small?								yes												wq808. ${q107} ሲወለድ/ስትወለድ ክብደቱ/ቷ በጣም ትልቅ፣ ትልቅ፣ መካከለኛ፣ ትንሽ፣ በጣም ትንሽ?		q514. Yeroo ${q107}n dhalatee/tte, ulfaatinni isaa/ishee akkam turee? (Baayyee guddaa, giddu galeessa oli, giddu galeessa, xiqqaa, baayyee xiqqaa)
select_one ga	q514a	q514. When ${q107} was born, was he/she at term, early, or very early?								yes												q514. ${q107} ሲወለድ በእድሜው ነው ወይስ ፣ ቀደም ብሎ ፣ ወይም በጣም ቀደም ብሎ ነው የተወለደው? (Born አት term, early, or very early)		q514a. ${q107}n kan dhalate/tte torban meeqaffaa isaatti/sheetti ture/turte? (yeroo isaatti, dafee, baay'ee dafee)
select_one cut	q515	q515. When ${q107} was delivered, what instrument was used to cut the cord?						${q500}=1 or ${q500}=2		yes												wq809. ${q107} ሲወለድ እትብቱን ለመቁረጥ ምን ተጠቀሙ?		q515. ${q107}n yeroo dhalatee/tte, handhuura isaa/ishee handhuuruuf maalitti fayyadamtan ture?
select_one cordtie	q516	q516. When ${q107} was delivered, what was used to tie the cord?						${q500}=1 or ${q500}=2		yes												wq810. ${q107} ሲወለድ እትብቱን ለማሰር ምን ተጠቀሙ?		q516. ${q107}n yeroo dhalatee/ttee sana handhuurri isaa/ishee maaliin hidhamee ykn gudunfame ture?
select_one yesnodk	q517	q517. When ${q107} was delivered, did anybody apply anything on the stump after the baby’s cord was cut?								yes												wq811. ${q107} እትብቱ ከተቆረጠ በኋላ የተቆረጠበት ቦታ ላይ የተቀባ ነገር ነበር?		q517. ${q107}n yeroo dhalatee/ttee handhuurrii isaa/ishee erga kutamee booda wanti diban ykn irra kaayyaan tureeraa?
select_one yesnodk	q518	q518. Was chlorhexidine applied to the cord?						${q517}=1		yes												wq812a. የምስራች (chlorhexidine) የእትብት ቅባት እትብቱ ተቀብቶ ነበር ?		q518.Qorichii Kilooroheksidiinii (chlorhexidine) handhuuratti dibamee tureeraa?
integer	q519	q519. If yes, for how many days was chlorhexidine applied?				.<10 or .=99		${q517}=1 and ${q518}=1		yes												wq812b. ለምን ያህል ቀን ነበር የምስራች የእትብት ቅባት እትብቱ የተቀባው?	የቀኑን ብዛት ጻፍ፤ እማያውቁት ከሆነ 99 ብላችሁ ጻፍ	q519. Yoo eeyyee ta’ee, Kilooroheksidiinii (chlorhexidine) kun guyyaa meeqaaf dibamee turee?	Baayina guyyaa barreessi, yoo hin beekan ta'e '99' barreessi
select_one yesnodk	q520	q520. Did ${q107} receive TTC eye ointment soon after delivery?								yes												wq812c. ${q107} ወዲያው እንደተወለደ ቲቲሲ (TTC) የዓይን ቅባት ዓይኖቹ ላይ ተደርጎለት ነበር ?		q520. Akkuma dhalateen/tteen qorichii [dibatii] ijaa ykn ilaa [“TTC”] kan ija ykn ila daa’imaatti dibamuu dibamee turee?
select_one yesnodk	q521	q521. Was your baby ${q107} dried/wiped before the placenta was delivered or immediately after birth?								yes												wq813. የእንግዴ ልጁ ከመውጣቱ በፊት ${q107}ን በጨርቅ አድርቀውት ነበር?		q521. ${q107}n akkuma dhalatee/tteen, osoo isin [haati deesse] obbaatii/ofkaltii hin oofkaliin, dafanii wayyaan ykn uccuun qoorsanii turee?
integer	q522	q522. How long after ${q107} was born was s/he dried/wiped?	Record in hours; enter '0' if immediately, if more than 3 days enter 72; if don’t remember enter '99'			.<73 or .=99		${q521}=1		yes												wq813a. ${q107}ከተወለደ/ች ከምን ያህል ጊዜ/ቆይታ በኃላ ነበር በጨርቅ ያደረቁት(ቋት)/የጠረጉት(ጓት)?	በሰዓት ይሞላ፡፡ ወዲያዉ ከሆነ '0' ይሞላ ፣ ከ 3 ቀን ከበለጠ 72ን ያስገቡ ፣ ካላስታወሱ ወይም ካላወቁ 99 ያስገቡ::	q522. ${q107}n erga dhalatee/dhalatteen yeroo hangam booda uccuudhan qoorsani?	Sa'aatiin guuti, battalumatti yoo ta'e' 0' guuti, guyyaa sadii ol yoo ta'ee '72', yoo hin yaadatan ta'e '99' guuti
select_one yesnodk	q523	q523. Was your baby ${q107} wrapped in cloth before the placenta was delivered or immediately after birth?								yes												wq814. የእንግዴ ልጁ ከመውጣቱ በፊት ${q107}ን በጨርቅ ጠቅልለውት ነበር?		q523. ${q107}n akkuma dhalateen /tteen osoo obbaatiiykn oofkaltiin hin bayiin dura dafanii ykn daftanii uccuu/wayyaa goggogaadhaan aguugamee/maramee turee?
integer	q524	q524. How long after ${q107} was born was s/he wrapped in a cloth?	Record in hours; enter '0' if immediately, if more than 3 days enter 72; if don’t remember enter '99'. Check for time after the baby was born, not time after the placenta came out.			.<73 or .=99		${q523}=1		yes												wq814a.${q107}ከተወለደ/ች ከምን ያህል ጊዜ/ቆይታ በኃላ ነው በጨርቅ የጠቀለሉት/ሏት?	በሰዓት ይሞላ፡፡ ወዲያዉ ከሆነ '0' ይሞላ ፣ ከ 3 ቀን ከበለጠ 72ን ያስገቡ ፣ ካላስታወሱ ወይም ካላወቁ 99 ያስገቡ:: ህጻኑ ከተወለደ በኃላ ያለውን ሰአት ነው፤ የእንግዴ ልጁ ከወጣ በኃላ ያለውን አይደለም፡፡	q524. ${q107}n Erga dhalatee/ttee booda sa’a meeqa keessatti hucuudhaan aguuganii ykn maranii turanii?	Sa'aatiin guuti, battalumatti yoo ta'e' 0' guuti, guyyaa sadii ol yoo ta'ee '72', yoo hin yaadatan ta'e '99' guuti; erga daa'imni dhalatee eegalee malee yeroo obbaatiin ba'e irraa eegalee miti
select_one yesnodk	q525	q525. Was your baby ${q107} put on the breast before the placenta was delivered or immediately after birth?								yes												wq815. የእንግዴ ልጁ ከመውጣቱ በፊት ለ${q107} ጡት ሰጥተውት ነበር?		q525. Obbaatiinykn oofkaltiin osoo hin ba'iin dura ${q107}f harma kennitaniifii turee?
select_one babyplaced	q526	q526. Where was the baby ${q107} placed before the placenta was delivered or immediately after birth? In Hours								yes												wq816. የእንግዴው ልጁ ከመውጣቱ በፊት ${q107} የት ተኛ/ተደረገ?		q526. obbaatiin ykn oofkaltiin osoo hin ba'iin dura ${q107} eessa keessan ykn ciibsitan ture?
select_one yesnodk	q527	q527. Did the baby ${q107} cry or breath easily immediately after birth?								yes												wq817. ${q107} እንደተወለደ ወዲያውኑ አልቅሷል?		q527. ${q107}n akkuma dhalateen/tteen boo'ee ykn boossee turee/turtee?
select_multiple babybreath	q528	q528. What was done to help the baby ${q107} cry or breath easily immediately after birth?	Do not read responses; ASK: Anything else?; Record all responses					${q527}=2		yes												wq818. ${q107} እንዲያለቅስ ወይም በቀላሉ እንዲተነፍስ ምን ተደረገለት?	ሌላስ ብለዉ ይጠይቁ/ ዝርዝሩን አያንብቡ/ ሁሉንም መልሶች ይመዝግቡ	q528. Akka ${q107}n rakkoo tokko malee boo'uu/boochu ykn afuuraa baafatuu/ttuu gargaarsa maaltu godhaameef ture?	Kan biroo jechuuun gaafachaa yaada isaani galmeessi, filannoo hin dubbisiin
select_one wbreath	q529	q529. Who took these measures to help the baby ${q107} cry or breathed?						${q527}=2		yes												wq819. ${q107} እንደተወለደ አንዲያለቅስ ወይም እንዲተነፍስ ያደረገው ማን ነበር?		q529. ${q107}n akkuma salphaatti akka boo'uu/buussuuf namni gargaare eenyuu ture?
integer	q530	q530. How long after birth was your baby ${q107} bathed for the first time?	Record in hours; if more than 3 days enter 72; if don’t remember enter '98'			.<73 or .=98				yes												wq820. ${q107} ለመጀመሪያ ጊዜ ገላውን የታጠበው ከተወለደ በምን ያህል ጊዜ ውስጥ ነበር?	(በሰአት) ከ 3 ቀን በላይ ከሆነ 72 ያስገቡ፣ እማያስታውሱት ከሆነ 98 ያስገቡ	q530. ${q107}n dhalatee/ttee hangam turee/turtee qaamni isaa/ishee dhiqame ture?	sa'aan galmeessi, guyyoota 3 ol yoo ta'e '72', hin beekan yoo ta'e '98' guuti
select_one yesnodk	q531	q531. In the first three days after delivery, was the baby ${q107} given anything to drink other than breast milk?								yes												wq821. ${q107} ከተወለደ በኋላ ባሉት የመጀመሪያዎቹ ሶስት ቀናት ውስጥ ከጡት ሌላ እንዲጠጣ የተሰጠው ነገር ነበር?		q531. ${q107} n dhalatee/ttee guyyoota sadii keessatti harma haadha malee akka dhuguuf/dhugduuf waanti kennameef tureeraa?
select_multiple gdrink	q532	q532. What was the baby ${q107} given to drink?	Do not read responses; ASK: Anything else?; Record all responses					${q531}=1		yes												wq822. ${q107} ከተወለደ በኋላ ባሉት የመጀመሪያዎቹ ሶስት ቀናት ውስጥ ከጡት ሌላ እንዲጠጣ የተሰጠው ምንድን ነበር?	ሌላስ ብለዉ ይጠይቁ/ ዝርዝሩን አያንብቡ/ ሁሉንም መልሶች ይመዝግቡ	q532. Yoo gaafiin armaan olii [g531] eeyee tahe, ${q107}n dhalatee/ttee guyyaa sadii keessatti harma haadhaa malee akka dhuguuf/dhugduuf maaltu keennameef turee?	Filannoo hin dubbisiin; kan biroo jedhii gaafadhu deebii hunda galmeessi
select_one yesnodknr	q533	q533. Did you do something to keep ${q107} warm following delivery?								yes												wq823a. ${q107}ን ከወለዱ በኋላ ሙቀት እንዲያገኝ ወይም በቅዝቃዜ እንዳይጎዳ ያደረጉት ነገር ነበር?		q533. Yeroo ${q107} deessan sana, akka ho'a qaamaa argatuu ykn akka itti hin qorrineef waanti gootan tureeraa?
select_multiple bwarm	q534	q534. What did you do to keep the baby ${q107} warm following delivery?	Do not read responses; ASK: Anything else?; Record all responses					${q533}=1		yes												wq823. ${q107}ን ከወለዱ በኋላ ሙቀት እንዲያገኝ ወይም በቅዝቃዜ እንዳይጎዳ ምን አደረጉ?	ሌላስ ብለዉ ይጠይቁ/ ዝርዝሩን አያንብቡ/ ሁሉንም መልሶች ይመዝግቡ	q534. yoo deebiin G533 eeyyee tahe, Erga ${q107}n dhalatee/ttee booda akka ho'a qaamaa argatuuf ykn itti hin qabbanoofneef ykn akka itti ho’uuf jettaani maal gootaniif?	Filannoo hin dubbisiin, kan biroo jechuun gaafadhu,akkasumas deebii hunda galmeessi
select_one skin	q535	q535. In the first fifteen days of life how frequently per day did you hold ${q107} skin-to-skin against breast during the daytime and nighttime?								yes												q535. በህይወትዎ የመጀመሪያዎቹ አስራ አምስት ቀናት ውስጥ በቀን እና በማታ ጊዜ በቀን ${q107}ጡት በቆዳ ላይ-በቆዳ ቆዳ ላይ ምን ያህል ጊዜ ይይዙ ነበር?		q535. Erga ${q107}n dhalatee/ttee booda hanga guyyoota 15tti, akka halkaniifi guyyaa itti ho'uuf guyyaatti yeroo meeqa harma keessan gidduutti ofitti qabdanii hammattan ture?
select_one sleep	q536	q536. In the first fifteen days did you sleep with ${q107} against you at night, or did lay him/her alone on the bed, or elsewhere?								yes												q536. በመጀመሪያዎቹ አስራ አምስት ቀናት ውስጥ ${q107} ጋር ተኝተህ ነበር ወይንስ ብቻውን አልጋው ላይ ወይም ሌላ ቦታ አኑረውት?		q536. Erga ${q107}n dhalatee/ttee booda hanga guyyoota 15tti, caalmaatti halkaniifi guyyaa dabalatee eenyu bira rafa ture?
select_multiple dangercb	q537	q537. What do you think are the complications in a woman during childbirth needing medical treatment?	Do not read responses; ASK: Anything else?; Record all responses							yes												wq826. አንድ እናት በወሊድ ጊዜ ምን ዓይነት የተወሳሰበ ችግር ሲያጋጥማት ነው ሕክምና የሚያስፈልጋት?	ሌላስ ብለዉ ይጠይቁ/ ዝርዝሩን አያንብቡ/ ሁሉንም መልሶች ይመዝግቡ	q537. Dubartiin tokko yeroo dahumsaa, rakkoowwan wal xaxaa akkami yoo muudate ykn quunname waldhaansaf ykn gargaarsaf ogeessa fayyaa barbaaduu qabdi?	Filannoo hin dubbisina/Kan biroo hoo jechuun gaafadha, kan eeran hunda galmeessa.
select_one yesno	q538	q538. Do you know where to go if you experienced delivery complication, e.g. sever head ache, sever vaginal bleeding, prolonged labor or retained placenta your?								yes												wq827a. በወሊድ ጊዜ ወሊዱ አስቸጋሪ ቢሆን ለምሣሌ ከፍተኛ የሆነ የራስ ምታት፤ በማህጸን ከፍተኛ የሆነ ደም መፍሰስ፤ ምጥ ሲዘገይ ወዘተ የት እንደሚሄዱ ያውቃሉ?		q538. Yeroo dahuumsa, yoo dahuumsi walxaxaa [rakkoo walxaxaan masakame] ta'e (fakeenyaaf kan akka bowoo cimaa, dhiiga hedduu karaa nafa saala dhangala’u, cininsuun irra turuu, ykn obbaatin/oofkalti osoo hin bayiin yeroo dheeraaf ture kkf.,) eessa deemuu akka qabdan beektuu?
select_multiple gofcomp	q539	q539. Where can you go if you experienced delivery complication, e.g. sever head ache, sever vaginal bleeding, prolonged labor or retained placenta your?	Do not read responses; ASK: Anything else?; Record all responses					${q538}=1		yes												wq827. በወሊድ ጊዜ ወሊዱ አስቸጋሪ ቢሆን ለምሣሌ ከፍተኛ የሆነ የራስ ምታት፤ በማህጸን ከፍተኛ የሆነ ደም መፍሰስ፤ ምጥ ሲዘገይ ወዘተ የት መሄድ ይቻላል?	ሌላስ ብለዉ ይጠይቁ/ ዝርዝሩን አያንብቡ/ ሁሉንም መልሶች ይመዝግቡ	q539. Yeroo dahuumsa, yoo dahuumsiwalxaxaa [rakkoo walxaxaan masakame] ta'e (fakeenyaaf kan akka bowoo cimaa, dhiiga hedduu karaa nafa saala dhangala’u, cininsuun yoo irra ture, ykn obbaatin/oofkalti osoo hin bayiin yeroo dheeraaf ture kkf) eessafaa deemuu dandeessu?	Filannoo hin dubbisina/Kan biroo hoo jechuun gaafadha, kan eeran hunda galmeessa.
select_one yesnodk	q540	q540. Did you have any of the symptoms of the danger signs during the birth of ${q107}?								yes												wq828cbexp. ${q107}ን በሚወልዱ ወቅት ከወሊድ ጋር የተያያዙ ችግሮች እጋጥሞ ት ነበር ?		q540. Yeroo ${q107} deessan sana rakkoowwan walxaxaa dahuumsaan walqabatee isin mudatee tureeraa?
select_one yesno	q541	q541. When you had the symptoms, did you go some where to seek care?						${q540}=1		yes												wq829a. ${q107}ን በሚወልዱ ወቅት ከእርግዝናና ከወሊድ ጋር የተያያዙ ችግሮች ሲያጋጥምዎ ለህክምና አገልግሎት የሄዱበት ቦታ ነበር?		q541. Yeroo ${q107}n deessan sana, rakkoolee ulfaafi dahuumsaan walqabatee isin mudateef tajaajila yaalii argachuuf bakki deemtan turee?
select_multiple gofcomp	q542	q542. Where did you go when you had any of the symptoms?						${q540}=1 and ${q541}=1		yes												wq829. ${q107}ን በአረገዙበት ወቅት ከእርግዝናና ከወሊድ ጋር የተያያዘ ችግር ባጋጠመዎ ጊዜ የት ሄዱ?		q542. Yeroo ${q107}n deessan sana rakkoolee ulfaa fi dahumsaan walqabatee isin mudateef tajaajila yaalii argachuuf bakki isin deemtan eessa turee?
select_one satisflevel	q543	q543. Can you tell us whether or not you were satisfied with the delivery care?						${q540}=1 and ${q541}=1		yes												q543. በአቅርቦቱ እንክብካቤ እንደረኩ ወይም እንዳልረኩ ሊነግሩን ይችላሉ?		q543. Sadarkaa itti quufinsa tajaajila da'uumsaa argattan ture sanaa nuuf himuu dandeessuu?
note	postnatal	Postnatal care for mother																				የድህረ ወሊድ እንክብካቤ ለእናት		Tajaajila da'umsa Boodaa [haadhaaf]
select_one yesnodk	q600	q600. Did you or anyone from your family or neighborhood inform the HEW about your child birth immediately after delivery?	If the delivery is home deliver					${q500}=1 or ${q500}=2		yes												wq900. ${q107}ን እንደወለዱ ወዳያውኑ ወይም በጥቂት ሰአታት ውስጥ እርስዎ፣ የቤተሰብዎ አባል ወይም ጎረቤት ለጤና ኤክስቴንሽን ሠራተኛ አሳውቀው ነበር?	ይሄ ጥያቄ ቤት ለወለዱ ነው፡፡	q600. Warra manatti dahaniif: Isin, miseensi maatii keessani ykn ollaan keessan akka ${q107} deessaaniin battalumaatti HEFtti himtanii turee?	Gaaffiin kun warra manatti dahaniif
select_one yesnodk	q601	q601. Did you or anyone from your family or neighborhood inform the HEW about your child birth immediately after delivery?	For Facility delivery					${q500}=3 or ${q500}=4 or ${q500}=5 or ${q500}=6 or ${q500}=7 or ${q500}=8 or ${q500}=9		yes												wq901. እርስዎ ወይም ቤተሰብዎ ወይም ጎሮቤትዎ ( ስምን) መገላገልዎን ወዲያውኑ እንደወለዱ ለጤና ኤክስቴንሽን ባለሙያዋ አሳውቀዋት ነበር?	ይሄ ጥያቄ ጤና ድርጅት ለወለዱ ነው፡፡	q601. Warra dhaabbilee fayyaatti dahaniif: Isin, miseensi maatii keessani ykn ollaan keessan akka ${q107} deessaaniin HEFtti himtanii turee?	Gaaffiin kun warra dhaabbata fayyaatti dahaniif
integer	q602	q602. For how long did you stay in the facility after the delivery?	In Hours. Enter 72 if >72			.<73		${q500}=3 or ${q500}=4 or ${q500}=5 or ${q500}=6 or ${q500}=7 or ${q500}=8 or ${q500}=9		yes												wq902. ${q107} ጤና ድርጅት ከተገላገሉ በኃላ እዚያው ለምን ያህል ጊዜ ቆዩ?	በሰአት፡፡ ከ 72 ከበለጠ 72 ተብሎ ይሞላ	q602. Erga ${q107} deessanii booda sa’aatii hagamiif dhaabbata fayyaa keessa turtan?	Sa'aatiidhaan guuti,Yoo>72 ta'e 72 guuti
select_one yesnodk	q603	q603. Did anyone check the baby's health while you were still in the facility						${q500}=3 or ${q500}=4 or ${q500}=5 or ${q500}=6 or ${q500}=7 or ${q500}=8 or ${q500}=9		yes												wq903. እዚያው ጤና ድርጅት ውስጥ እያላችሁ የ${q107}ን ጤንነት የመረመረው ሰው ነበር?		q603. Yeroo dhaabbata fayyaa keessa turtan sana, waa’ee fayyaa ${q107} ogeessi ilaalee tureraa?	Gaaffiin kun warra dhaabbata fayyaatti dahaniif
begin group	mompnc	PNC for the mother	Probe for checks done at the place of birth on the same day as birth, and checks after.																			የድህረ-ወሊድ ክብካቤ ለእናት	በወሊድ ቦታም ይሁን ከዛም በሁዋላ ስለሚደረጉ የድህረ-ወሊድ ክብካቤ ጠይቁ	Tajaajila da'uumsa boodaa haadhaaf	Yeroo deessan maal maal akka tasiifameef gaafudhuu mirkaneefachuu, wan isa booda tasifameefis gaafaadhu
select_one yesno	q604	q604. Did any health care provider check on your own health within 6 weeks of giving birth?								yes												wq904. ${q107} ከተገላገሉ በኃላ በ6 ሳምንት ውስጥ የእርስዎን ጤንነት የመረመረዎ ሰው ነበር?	መልሱ የለም ከሆነ፤ ድህረ-ወሊድ እንክብካቤ ለጨቅላ ህጻን ወደ ሚለው ይለፉ፡፡	q604. Erga ${q107}n deessanii booda hanga torbee 6tti ogeessi fayyaa kamiyyuu fayyaa keessanii isin ilaalee tureeraa?	Hin jiru yoo ta'e tajaajila kunuunsa daa'ima dhalatuu itti ce'/darbii
integer	q605	q605. How many days after giving birth did you have your first health check?	Enter number of days , Enter 99 if not known			.<43 or .=99		${q604}=1		yes												q605. ${q107}ን ከተገላገሉ በኃላ ፤ከምን ያህል ቀን በኃላ ነበር የእርስዎን ጤንነት ለማረጋገጥ የመጀመሪያ የጤና ምርመራ/ክብካቤ ያደረጉ?	የቀኑን ብዛት ይጻፉ፤ እማያውቁት ከሆነ 99 ብለው ይጻፉ፡፡ የእናትየዋ ጤንነት ለማረጋገጥ የተደረገ የጤና ምርመራ/ክብካቤ መሆኑን ያረጋግጡ፡፡	q605. Erga ${q107}n deessan booda guyyaa meeqaa keessatti yeroo jalqabaaf waa’ee fayyaa keessanii ilaalamtanii ture?	Baayina guyyaa barreessi, yoo hin beekan ta'e '99' barreessi
select_one pnccheckplace	q606	q606. Where did the first check take place?						${q604}=1		yes												wq906. የእርስዎን ጤንነት ለማረጋገጥ የመጀመሪያው የጤና ምርመራ/ክብካቤ የት ነበር የተደረገለዎት?		q606.Yeroo ${q107}n deessan sana, tajaajila dahuumsaan booda Isa jalqabaa eesaatti ilaalamtan?
select_one whodidpnc	q607	q607. By whom?						${q604}=1		yes												wq907. የእርስዎን ጤንነት ለማረጋገጥ የመጀመሪያው የጤና ምርመራ/ክብካቤ በማን ነበር የተደረገለዎት?		q607.Yeroo ${q107}n deessan sana, tajaajila dahuumsaan booda Isa jalqabaa eenyutu isin ilaale?
integer	q607x	q607x. How many times did you receive postntal care?				(.<10 and .>0) or .=98		${q604}=1		yes												q607x. የድህረ ወሊድ እንክብካቤን ስንት ጊዜ አገኙ?		q607x. Tajaajila da'uumsa boodaa yeroo meeqa argattan?
select_one yesno	q608	q608. Was a second visit conducted?						${q604}=1		yes												wq908. የእርስዎን ጤንነት ለማረጋገጥ ሁለተኛ የጤና ምርመራ/ክብካቤ ተደርጎለዎት ነበር ?	መልሱ የለም ከሆነ፤ ድህረ-ወሊድ እንክብካቤ ለጨቅላ ህጻን ወደ ሚለው ይለፉ፡፡	q608. Tajaajila wal'aansaa dahuumsa boodaa yeroo lammaffaa ilaalamtanii turee?
integer	q609	q609. How many days after giving birth did you have your second health check?	Enter number of days , Enter 99 if not known			.<43 or .=99 and .>${q605} or .=${q605}		${q604}=1 and ${q608}=1		yes												wq909. ${q107} ከተገላገሉ በኃላ ከምን ያህል ቀን በኃላ ነበር የእርስዎን ጤንነት ለማረጋገጥ ሁለተኛው የጤና ምርመራ/ክብካቤ ያደረጉ?	የቀኑን ብዛት ይጻፉ፤ እማያውቁት ከሆነ 99 ብለው ይጻፉ፡፡ ለእናትየዋ የጤና ምርመራ/ክብካቤ መሆኑን ያረጋግጡ፡፡	q609. Erga ${q107} deessanii booda, tajaajila dahuumsaan boodaa isa 2ffaa guyyaa meeqaa keessatti ilaalamtanii ture?	Baayina guyyaa barreessi, yoo hin beekan ta'e '99' barreessi
select_one pnccheckplace	q610	q610. Where did the checking take place?						${q604}=1 and ${q608}=1		yes												wq910. የእርስዎን ጤንነት ለማረጋገጥ ሁለተኛው የጤና ምርመራ/ክብካቤ የት ነበር የተደረገለዎት?		q610. Yeroo ${q107}n deessan sana, tajaajila dahuumsaan booda isa marsaa lammaffaa eessatti ilaalamtan ture?
select_one whodidpnc	q611	q611. By whom?						${q604}=1 and ${q608}=1		yes												wq911. የእርስዎን ጤንነት ለማረጋገጥ ሁለተኛው የጤና ምርመራ/ክብካቤ በማን ነበር የተደረገለዎት?		q611.Eenyuutu isin ilaalee ture?
select_one yesno	q612	q612. Was a third visit conducted?						${q604}=1 and ${q608}=1		yes												wq912. የእርስዎን ጤንነት ለማረጋገጥ ሦስተኛው የጤና ምርመራ/ክብካቤ ተደርጎለዎት ነበር ?	መልሱ የለም ከሆነ፤ ድህረ-ወሊድ እንክብካቤ ለጨቅላ ህጻን ወደ ሚለው ይለፉ፡፡	q612. Yeroo sadaffaaf ilaalamtanii turtanii?
integer	q613	q613. How many days after giving birth did you have your third health check?	Enter number of days , Enter 99 if not known			.<43 or .=99 and .>${q609} or .=${q609}		${q604}=1 and ${q608}=1 and ${q612}=1		yes												wq913. ${q107} ከተገላገሉ በኃላ ከምን ያህል ቀን በኃላ ነበር የእርስዎን ጤንነት ለማረጋገጥ ሦስተኛው የጤና ምርመራ/ክብካቤ ያደረጉ?	የቀኑን ብዛት ይጻፉ፤ እማያውቁት ከሆነ 99 ብለው ይጻፉ፡፡ ለእናትየዋ የጤና ምርመራ/ክብካቤ መሆኑን ያረጋግጡ፡፡	q613. Erga ${q107} deessanii booda marsaa 3ffaa guyyaa meeqa booda ilaalamtan?	Baayina guyyaa barreessi, yoo hin beekan ta'e '99' barreessi
select_one pnccheckplace	q614	q614. Where did the checking take place?						${q604}=1 and ${q608}=1 and ${q612}=1		yes												wq914. የእርስዎን ጤንነት ለማረጋገጥ ሦስተኛው የጤና ምርመራ/ክብካቤ የት ነበር የተደረገለዎት?		q614. tajaajila dahuumsaan booda isa 3ffaa eessatti ilaalamtan ture?
select_one whodidpncmom	q615	q615. By whom?						${q604}=1 and ${q608}=1 and ${q612}=1		yes												wq915. የእርስዎን ጤንነት ለማረጋገጥ ሦስተኛው የጤና ምርመራ/ክብካቤ በማን ነበር የተደረገለዎት?		q615. Eenyuutu isin ilaale ture?
select_multiple pnccompomom	q616	q616. During visits after giving birth, what was done to check your health?	Read List out loud and Mark all that apply					${q604}=1		yes												wq916. ${q107} ከተገላገሉ በኃላ በተደረገለዎት በየትኛዉም ጉብኝት የእርስዎን ጤንነት ለማረጋገጥ ምን ምን ተደርገለዎት ነበር?	ዝርዝሩን አንብቡላቸው፡፡ መልሶችን ይክበቧቸው፡፡	q616. Erga ${q107}n deessanii booda, tajaajila dahuumsaan booda marsaa adda addaa yeroo ilaalamtan sana, fayyummaa keessan mirkaneeffachuuf tajaajila maal maaltu isiniif kennamee ture?	Filannoo dubbisi, deebii isaan kennan itti mari
select_one satisflevel	q617	q617. Can you tell us your satisfaction or dissatisfaction for the postnatal care you received?						${q604}=1		yes												wq917. በአገኙት የድህረ-ወሊድ አገልግሎት መርካተዎን እና አለማርካተዎን ይንገሩን?		q617. Tajaajila da’uumsaan boodaa argattan ilaachisee tajaajila kanatti quufuu fi quufuu dhiisuu keessan nuuf ibsuu ni dandeesuu?
end group	mompnc
begin group	babyPNC	PNC for the baby	Probe for checks done at the place of birth on the same day as birth, and checks after.					${alive}=1														የድህረ-ወሊድ ክብካቤ ለጨቅላ ህጻን	በወሊድ ቦታም ይሁን ከዛም በሁዋላ ስለሚደረጉ የድህረ-ወሊድ ክብካቤ ጠይቁ	Tajaajila kunuunsa da'umsaan boodaa daa'imaaf
select_one yesno	q618	q618. In the first 6 weeks after ${q107} was born, did any health care provider excluding traditional birth attendant check on ${q107} health?								yes												wq918. ${q107}ን ከተገላገሉ በኃላ በመጀመሪያዎች ስድስት ሳምንት ውስጥ፤ ${q107}ን ጤንነት ለማረጋገጥ ምርመራ ያደረገለት/ላት የጤና ባለሙያ (የልምድ አዋላጅን አይጨምርም) ነበር?	(ስም) በተወለደበት/ችበት ቦታ እና በተወለደበት/ችበት ቀን ያገኘውን/ቸውን ምርመራ እና ከዚያ በኃላ የተደረገለትን/ላትን የጤና ምርመራ ይጠይቁ፡፡	q618. Erga ${q107} deessanii booda hanga torbaan 6tti, deessisituu aadaa osoo hin dabalatiin ogeessi fayyaa waa’ee fayyaa ${q107} ilaale ni jira turee?	kunuunsa yerroo dhalatee/ttee fi baka itti dhalattetti/dhalateetti fi achiin booda kennameef haa ibsan
integer	q619	q619. If yes, how many days after birth was ${q107} 's first health check?	Enter number of days and Enter 99 if not known			.<46 or .=99		${q618}=1		yes												wq919. ለጥያቄ 918 መልሱ አዎ ከሆነ፤ ${q107} ከተወለደ ከምን ያህል ቀን በኃላ ነበር${q107}ን ጤንነት ለማረጋገጥ የመጀመሪያ የጤና ምርመራ/ክብካቤ የተደረገለት?	የቀኑን ብዛት ይጻፉ፤ እማያውቁት ከሆነ 99 ብለው ይጻፉ፡፡	q619. Yoo deebiin g618 eeyyee ta’e, ${q107}n erga dhalatee/ttee guyyaa meeqaa irraatti yeroo jalqabaaf ilaalamee ture ykn turte?	Baayyina guyyaa barreessaa, yoo hin beeku jedahn '99'guuti
select_one pnccheckplace	q620	q620. If yes, where did the health checks on ${q107} take place?						${q618}=1		yes												wq920. ለጥያቄ 918 መልሱ አዎ ከሆነ፤${q107}ን ጤንነት ለማረጋገጥ የመጀመሪያው የጤና ምርመራ/ክብካቤ የት ነበር የተደረገለት?		q620. yoo deebiin g618 eeyyee ta’e, ${q107}n eessatti ilaalamee/ttee ture/turte?
select_one whodidpnc	q621	q621. If yes, who checked on the health of ${q107} ?						${q618}=1		yes												wq921. ለጥያቄ 918 መልሱ አዎ ከሆነ፤ በማን ነበር የተደረገለት/ላት?	ከተሻለ ጤና ባለሙያ አገልግሎት ማግኘቱን/ቷን አጥብቀው ይጠይቁ/ይመርምሩ፡፡	q621. Yoo deebiin g618 eeyyee ta’ee, ${q107}n eenyuutu ilaalee turee?	Eenyuummaa ogeesa tajaajila kana kenneef sirriitti addaan basi
integer	q621x	q621x. How many times did your baby receive postntal care?				(.<10 and .>0) or .=98		${q618}=1		yes												q621x. ልጅዎ የድህረ ወሊድ እንክብካቤን ስንት ጊዜ አገኘ?		q621x. ${q107}n tajaajila da'uumsaan boodaa yeroo meeqa argate beeka?
select_one yesno	q622	q622. Was a second check conducted?						${q618}=1		yes												wq922. ${q107}ን ጤንነት ለማረጋገጥ ሁለተኛ የጤና ምርመራ/ክብካቤ ተደርጎለት/ላት ነበር?		q622. ${q107}n yeroo lammaffaaf ilaalamee/ttee turee/turtee?
integer	q623	q623. If yes, how many days after birth was ${q107} 's second health check?	Enter number of days , Enter 99 if not known			.>${q619} or .=${q619} and .<43 or .=99		${q618}=1 and ${q622}=1		yes												wq923. ለጥያቄ 922 መልሱ አዎ ከሆነ፤ ${q107} ከተወለደ ከምን ያህል ቀን በኃላ ነበር ${q107}ን ጤንነት ለማረጋገጥ ሁለተኛ የጤና ምርመራ/ክብካቤ የተደረገለት?	የቀኑን ብዛት ይጻፉ፤ እማያውቁት ከሆነ 99 ብለው ይጻፉ፡፡	q623. Yoo deebiin g622 eeyyee ta’e, ${q107}n erga dhalatee/ttee guyyaa meeqaa keessatti tajaajila isa lammaffaa argatee turee?	Baayina guyyaa barreessi, yoo hin beekan ta'e '99' barreessi
select_one pnccheckplace	q624	q624. If yes, where did the health checks on ${q107} take place?						${q618}=1 and ${q622}=1		yes												wq924. ለጥያቄ 922 መልሱ አዎ ከሆነ፤${q107}ን ጤንነት ለማረጋገጥ ሁለተኛው የጤና ምርመራ/ክብካቤ የት ነበር የተደረገለት?		q624. Yoo deebiin g822 eeyyee ta’e, ${q107}n marsaa 2ffaa bakka kamitti ilaalamee turee?
select_one whodidpnc	q625	q625. If yes, who checked on the health of ${q107}?						${q618}=1 and ${q622}=1		yes												wq925. ለጥያቄ 922 መልሱ አዎ ከሆነ፤ በማን ነበር የተደረገለት/ላት?		q625. Yoo deebiin g622 eeyyee ta’ee, ${q107}n eenyuutu ilaalee ture?
select_one yesno	q626	q626. Was a third check conducted?						${q618}=1 and ${q622}=1		yes												wq926. ${q107}ን ጤንነት ለማረጋገጥ ሶስተኛ የጤና ምርመራ/ክብካቤ ተደርጎለት/ላት ነበር?		q626. ${q107}n yeroo sadaffaaf ilaalamee turee?
integer	q627	q627. If yes, how many days after birth was ${q107} 's third health check?	Enter number of days , Enter 99 if not known			.>${q623} or .=${q623} and .<43 or .=99		${q618}=1 and ${q626}=1		yes												wq927. ለጥያቄ 926 መልሱ አዎ ከሆነ፤ ${q107} ከተወለደ ከምን ያህል ቀን በኃላ ነበር የ${q107}ን ጤንነት ለማረጋገጥ ሶስተኛ የጤና ምርመራ/ክብካቤ የተደረገለት?	የቀኑን ብዛት ይጻፉ፤ እማያውቁት ከሆነ 99 ብለው ይጻፉ፡፡	q627. Yoo deebiin g626 eeyyee ta’e, ${q107}n guyyaa hangamii booda marsaa3ffaa ilaalamee turee?
select_one pnccheckplace	q628	q628. If yes, where did the health checks on ${q107} take place?						${q618}=1 and ${q626}=1		yes												wq928. ለጥያቄ 926 መልሱ አዎ ከሆነ፤የ${q107}ን ጤንነት ለማረጋገጥ ሶስተኛ የጤና ምርመራ/ክብካቤ የት ነበር የተደረገለት?		q628. Yoo deebiin g626 eeyyee ta’ee, ${q107}n eessattii ilaalame ture?
select_one whodidpnc	q629	q629. If yes, who checked on the health of ${q107}?						${q618}=1 and ${q626}=1		yes												wq929. ለጥያቄ 926 መልሱ አዎ ከሆነ፤ በማን ነበር የተደረገለት/ላት?	ከተሻለ ጤና ባለሙያ አገልግሎት ማግኘቱን/ቷን አጥብቀው ይጠይቁ/ይመርምሩ፡፡	q629. yoo deebiin g626 eeyyee ta'e, ${q107}n enyutu ilaale ture?	Eenyuummaa ogeesa tajaajila kana kenneef sirriitti addaan basi
select_multiple pnccompobaby	q630	q630. At any of the health checks, what was done to check the health of ${q107}?	Read List out loud and Mark all that apply					${q618}=1		yes												wq930. በሁሉም የጉብኝት ወቅቶች የ ${q107}ን ጤንነት ለማረጋገጥ ምን ምን ተደርጎለት/ላት ነበር?	ዝርዝሩን አንብቡላቸው፡፡ መልሶችን ይክበቧቸው፡፡	q630. ${q107}n yeroo marsaa adda addaa ilaalametti fayyummaa isaa mirkaneeffachuuf maal maaltu godhameef ykn tajaajila akkamiitu kennameefi ture?	Filannoo dubbisiif deebii galmeessi
select_one satisflevel	q631	q631. Can you tell us your satisfaction or dissatisfaction for the postnatal care given for your baby?						${q618}=1		yes												wq931. ለ ${q107} በተሰጠው የድህረ-ወሊድ አገልግሎት መርካተዎን እና አለማርካተዎን ይንገሩን?		q631.Tajaajila kunuunsa dahuumsaan boodaa ${q107}f keennameef ilaalchisee itti qufuu fi dhisuu keessan irraatti yaada naaf kennituu?
select_one yesno	q632	q632. The last time you gave birth, did you keep your newborn at home for several days or weeks without taking the baby out?								yes												wq932. ${q107}ን በወለዱ ጊዜ፤ ${q107}ን ከቤት ሳያወጡት/ጧት ለረጅም ቀናቶች ወይም ሳምንታት ቆይተው ነበር?		q632. ${q107} yeroo deessan sana osoo alatti ykn bakkeetti hin baasiin guyyoota ykn torbanota dheeraaf mana keessa tursitanii turee?	Isa dhumaa guyyaa 5 fudhu
integer	q633	q633. What is the number of days that you kept your newborn in the house?	Ask all respondents			.<45		${q632}=1		yes												wq933. ልጅዎን ከቤት ሳያወጡት/ጧት ለስንት ቀናቶች ቆዩ?	Ask all respondents	q633. Guyyoota meeqaaf mana keessa tursitan	Hunda gaafadhu
select_one yesno	q634	q634. The last time you gave birth, were there visitors come to your house to see the baby? This includes visitors for any reason: health care workers, extended family, or friends.								yes												wq934. ${q107}ን በወለዱ ጊዜ፤ ${q107}ን ለማየት/ለመጠየቅ የመጣ ሰው/ጠያቂ ነበር ?	በማንኛውም ጉዳይ የመጡ ጠያቂዎችን ያጠቃልላል፤ የጤና ባለሙያዎች፣ የሩቅ ቤተሰቦች…	q634vist. ${q107} yeroo deessan sana namni daa'ima ilaaluuf ykn gaafachuuf {isin eebbisuuf] dhufee tureeraa?	Nama sababa kamiifuu daa'ima ilaaluu dhufe; hojjettoota fayyaa, firoota ykn hiriyoota
integer	q935	q635. The last time you gave birth, how many days passed before you had visitors come to your house to see the baby? This includes visitors for any reason: health care workers, extended family, or friends.	Enter '0' if lessthan a day and 99 if do not know			.>=0 and .<=42 or .=99		${q634}=1		yes												wq934. ${q107}ን በወለዱ ጊዜ፤ ${q107}ን ለማየት/ለመጠየቅ ሰው/ጠያቂ ለመጀመሪያ ጊዜ ከስንት ቀን በኃላ ነበር ወደ እናንተ ቤት የመጣው?	ከ1 ቀን በታች ከሆነ 0 ያስገቡ ካላወቁ 99 ያስገቡ፡፡ ጠያቂ ማለት ማንኛውም ሰው በምንም ምክንያት ለመጠየቅ የሚመጣ፤ የጤና ባለሙያ፤ የቤተሰብ አባላት፤ ጓደኞች፡፡	q635. Yeroo ${q107} deessan sana namni daa'ima ilaaluuf ykn gaafachuuf [isin eebbisuu] dhufe kun yeroo jalqabaaf guyyaa meeqa booda dhufe turee?	Yoo guyyaa tokko gadi ta'e'0' barreessi, yoo hin beekan ta'e '99' guuti Nama gaafate jechuun sababa kamiifuu kan dhufeyoo ta'u ogeessa fayyaa, fira, hiriyyaa ta'uu ni mala
select_one yesno	q636	q636. The last time you gave birth, someone other than you had physical contact with the baby?								yes												wq935tou. ${q107}ን በወለዱ ጊዜ፤ ከእርሰዎ ውጭ ${q107}ን ሌላ ሰው ሰውነቱን ነክቶት ነበር?	ሰውነት መንካት ስንል የህጻኑን ስውነት በማንኛውም መልኩ መንካት ሲሆን ህጻኑን ላይዘው/ላይታቀፈው ይችላል ፡፡	q636. Yeroo ${q107}n dhalate sana isiniin (haadhan) alattii namni biraan ${q107} tuqee jira turee?	Tuquu jechuun: qaama daa'imaa haala kamiinuu itti bu'uu yoo ta'u, baachuu ykn hammachuu dabalatee ta'uu danda'a.
integer	q637	q637. The last time you gave birth, how many days passed before someone other than you had physical contact with the baby?	Enter 99 if do not know			.>=0 and .<=42 or .=99		${q636}=1		yes												wq935. ${q107}ን በወለዱ ጊዜ፤ ከእርሰዎ ውጭ ${q107}ን ሌላ ሰው ሰውነቱን ሳይነካው ለምን ያህል ቀን ቆይቶ ነበር? (የ 42 ቀን ልምዷን ጠይቁ)	ሰውነት መንካት ስንል የህጻኑን ስውነት በማንኛውም መልኩ መንካት ሲሆን ህጻኑን ላይዘው/ላይታቀፈው ይችላል ፡፡	q637. Yeroo ${q107} dhalate sana isiniin [haadhan] ala namni biraan ${q107} osoo hin tuqiin guyyaa meeqaaf turame ture?	Haala barsiifata ulumaa isaanii gaafadhu Tuquu jechuun: qaama daa'imaa haala kamiinuu itti bu'uu yoo ta'u, baachuu ykn hammachuu dabalatee ta'uu danda'a.
end group	babyPNC
select_one satisflevel	q638	Can you tell us whether or not you were satisfied with the care for the your and your babay's PNC care?						${q604}=1 or ${q618}=1		yes												የእርስዎ እና የሕፃናትዎ PNC እንክብካቤ እንክብካቤ እንደረካዎት ወይም እንዳልነበሩ ሊነግሩን ይችላሉ?		q638. Tajaajila da’umsaan boodaa ${q107}f kenname ilaachisee itti quufuu fi dhiisuu keessan irratti yaada nuuf kennuu ni dandeesuu?
note	newbornhseeking	Now I am going to ask you on the newborn health care seeking issues																				አሁን ለጨቅላ ህጻናት ስለሚሰጥ የህክምና እርዳታን በተመለከተ እጠይቅሻለሁ		Amma waa'ee gargaarsa yaalii daa'ima dhalattuu/kichuuf taasifamuuf maluun isin gaafadha
select_one KAPlevel	q639	q639. If a newborn infant is healthy, there is no need to take the newborn to the health center (or health post).								yes												wq937 አዲስ የተወለደው ጨቅላ ህጻን ጤነኛ ከሆነ፤ ጨቅላ ህጻኑን ወደ ጤና ጣቢያ ወይም ጤና ኬላ መውሰድ አያስፈልግም፡፡		q639. Yoo daa’imni dhalattuun fayyaa taatee, gara Buufata fayyaa ykn keellaa fayyaa geessuun barbaachisa miti
select_one KAPlevel	q640	q640. A newborn infant should not be taken to the health center or health post for some days for cultural or religious reason or belief?	Mention example like waiting till baptism or any other cultural or religious reason.							yes												wq938. አዲስ የተወለደው ጨቅላ ህጻን በአንዳንድ ሀይማኖታ ዊ ወይም ባህላዊ ምክንያት ለተወሰኑ ቀናት ለማንኛውም ጉዳይ ወደ ጤና ጣቢያ ወይም ጤና ኬላ መሄድ የለበትም፡፡	ለምሳሌ ሣይጠመቅ ከቤት አለማዉጣት	q640. Daa’imni dhalattuun [sababoota amantaa ykn barsiifata adda addaan walqabateen] guyyaa murtaa'eef gonkumaa gara buufata fayyaa ykn keella fayyaa sababa kamiifuu deemuu hin qabdu.
select_multiple dangerpnc	q641	q641. Sometimes mothers after delivery have severe illnesses and should be taken immediately to a health facility. What type of symptoms would cause mothers to go to a health facility right away?	Do not read responses; ASK: Anything else?; Record all responses							yes												wq940. ከወሊድ በኋላ አንዳንድ ጊዜ እናቶች በጣም ስለሚታመሙ ወደጤና ድርጅት ወዲያውኑ መሄድ አለባቸው፡፡ በአስቸኳይ ወደ ጤና ድርጅት መሄድ ያለባቸው ምን ዓይነት ምልክቶችን ሲያዩ ነው?	ሌላስ ብለዉ ይጠይቁ/ ዝርዝሩን አያንብቡ/ ሁሉንም መልሶች ይመዝግቡ	q641. Yeroo tokko tokkoo haadholiin erga dahanii booda baayyee waan dhukkubsataniif gara dhaabbata fayyaa hatattamaan deemuu qabu. Sababiin tatattamaan gara dhaabbata fayyaa deemuu qabaniif yoo mallatoo maalfaa ofirratti argani jettanii yaaddu?	Filannoo hin dubbisina/Kan biroo hoo jechuun gaaffadha?/kan eeran hunda galmeesssa.
select_one yesno	q642	q642. Did you face illness after delivery that needs immediate medical attention?								yes												wq940a. ከወሊድ በኋላ በአስቸኳይ ወደ ጤና ድርጅት የሚያስኬድ ችግር ገጥሞዎት ነበር?		q642. Dahuumsa ${q107}n booda dhibeen hatattamaan gara dhaabbilee fayyaa akka deemtan isin mudatee turee?
select_multiple dangerpnc	q643	q643. Which of the folowing symptoms did you face?						${q642}=1		yes												wq940b. የትኞቹ ከወሊድ በኋላ በአስቸኳይ ወደ ጤና ድርጅት መሄድ የሚያስፈልጋቸዉ ችግሮች ገጥመዉሽ ነበር?		q642. Eeyyee deebiin g642 yoo ta'e, mallattooleen ykn rakkooleen akka gara dhaabbata fayyaa deemtan isin taasisee ture maalfaa ture?
select_one yesno	q645	During your visit to the health facility for delivery, did you receive information about COVID-19?																				During your visit to the health facility for delivery, did you receive information about COVID-19?		q645. Yeroo tajaajila dahuumsaaf gara dhaabbata fayyaa deemte sana, odeefannee waahee koronaa [COVID-19] sitti himanii turan turee?
note	section5	Infant feeding & food preparation practices																				የሕፃናት አመጋገብና የምግብ አዘገጃጀት ልምድ		Soorrata daa'imaa fi Muuxannoo nyaata daa'imaa qopheessuu
select_one yesnodk	q705	q705. Since this time yesterday, did he/she receive any thing other than breast milk?						${q109}<6		yes												wq1107liq. ከትናንት ጀምሮ ህፃኑ/ኗ ከጡት ወተት ዉጭ እንዲመገብ/እንድትመገብ ወይም እንዲጠጣ/እንድትጠጣ የተሰጣት ነገር ነበር?		q705. Kaleessa sa’aati kana irraa jalqabee, ${q107}n harmaan alatti akka nyaatu/ttu ykn akka dhugu/du waanti kennameefii jiraa?
select_multiple itemforbaby	q706	q706. Since this time yesterday, did he/she receive any of the following?	Read each item aloud and record response before proceeding to the next item.					${q705}=1		yes												wq1107. ከትናንት ጀምሮ ህፃኑ/ኗ ከሚከተሉት ውስጥ የትኞቹን እንዲመገብ/እንድትመገብ ወይም እንዲጠጣ/እንድትጠጣ ተሰጥቶት/ቷት ነበር?	እያንዳንዳቸውን መልሶች ያንብቡላቸው/ከአንድ በላይ መልስ ያክብቡ	q706. Kanneen armaan gadii keessaa kan akka nyaatu/nyaattuuf ykn dhugu ykn dhugduuf kennameef isa kam ture?	Filanoo dubbiisaaf. Deebii hundatti maraa
select_multiple reasonfornonBF	q707	q707. Why did you provide other drinks besides your breast milk?						${q705}=1		yes												wq1107a. ከጡት ወተት በተጨማሪ ሌላ የሚጠጣ ፈሳሽ ወይም የሚበላ ምግብ ለህጻኑ/ኗ ለምን ነበር የሰጠሽው/ሻት?		q707. Aannan harmaa irraa kan hafe [dhugaatiis ta'e nyaata dabalataa] ${q107}f maaliif kennitaniif ture?	Sagalee ol kaasii dubbisiif yaad isaanii barreesi
select_one yesno	q708	q708. Are you currently breastfeeding ${q107}?								yes												wq1108. አሁን ${q107}ን እያጠቡ ነው?		q708. Amma ${q107} harma hoosisaa jirtuu?
select_multiple stopbf	q709	q709. Why did you stop breastfeeding ${q107}?						${q708}=2		yes												wq1109. ${q107}ን ጡት ማጥባት ለምን አቆሙ?	ዝርዝሩን አያንብቡ	q709. yoo deebiin g708 lakkii tahe, ${q107} maaliif harma hoosisuu dhiiftee/dhaabdan?	Filannoo hin dubbisiinaa
integer	q710	q710. Up to what age do you intend to breastfeed ${q107}?	(in months) if don’t know enter '98'; if more 5 years or more enter 59 months			.<60 or .=98		${q708}=1		yes												wq1109a. ${q107}ን ስንት ዓመት እስከሚሆነው ድረስ ለማጥባት ያስባሉ?	(በወራት) ካላወቁት '98' ያስገቡ፣ ከ 5 አመት በላይ ከሆነ 59 ያስገቡ	q710 .Yoo deebiin g708 eeyee tahe, ${q107} hanga waggaa meeqa guututti harma hoosisuu feetuu ykn barbaduu?	Deebii ji'aan( yoo hin beekne ta'e '98' yoowaggaa 5 ol ta'e 59 guuti
integer	q711	q711. How many times did you breastfeed ${q107} yesterday, between sunrise yesterday and sunrise today?	If response is not numeric, probe for a numeric response; enter '98' if don’t remember			.<16 or .=98		${q708}=1		yes												wq1109b. ከትላንትና ጠዋት እስከዛሬ ጠዋት ምን ያህል ጊዜ ${q107}ን አጥብተዋል?	መልሱን በቁጥር እንዲገልጹ ያበረታቱ:: ካላወቁት '98' ያስገቡ:: ተጠያቂዎች የ 24 ሠዓት ግንዛቤን እንዲያገኙ አድርጉ፡፡	q711. ${q107} kaleesaa ganamaa hanga har'a ganamaatti yeroo meeqaa harmaa hoosistanittuu?	Deebii lakkoofsaan akka ibsan jajjabeessaa, yoo hin beekne ta'e '98' guuti , namni gaafatamu haala sa'aatii24 akka yaadu godhaa
select_one yesnodk	q712	q712. Did ${q107} drink anything from a bottle with a nipple yesterday or last night?								yes												wq1109c. ከትላንትና ጠዋት እስከዛሬ ጠዋት ${q107} ፈሳሽ በጡጦ ጠብቷል?		q712. ${q107}n kaleessa ganamaa hanga har'a ganamaatti xuuxxoo hoodhee jiraa?
select_one agefeed	q713	q713. At what age did you first introduce liquids or feeds other than breast milk to the baby?								yes												wq1110. ለ${q107} ተጨማሪ ምግብ ወይም ፈሳሽ በስንት ወሩ መስጠት ጀመሩ?		q713. Nyaata ykn dhuugatii dabalata gaafa ${q107} n umrii meeqa irra ture ture kan jalqabdaniif ykn kennitaniif?	Deebii akka lakkoofsan isintti himan jajabbeesaa
integer	q714	q714. How many times did you feed ${q107} solid and/or semi-solid food between sunrise yesterday and sunrise today?	If response is not numeric, probe for a numeric response; enter '98' if don’t remember			.<16 or .=98		${q713}!=4		yes												wq1110a. ከትላንትና ጠዋት እስከዛሬ ጠዋት (በ 24 ሠዓት ዉስጥ) ባለው ጊዜ ውስጥ${q107}ን ምን ያህል ጊዜ ፈሳሽ ያልሆነ ምግብ፤ ወይም የተደቆሰ ምግብ፤ ወይም ከፊል ፈሳሽ የሆነ ምግብ መገቡት?	If response is not numeric, probe for a numeric response; enter '98' if don’t remember	q714. ${q107}n kaleessaa ganamaa hanga har'a ganamatti yeroo meeqaa nyaata jabaa ykn laafaa keennitaniif?
select_multiple feed	q715	q715. I would like to ask you about the types of foods ${q107} has been fed over the past 24 hours, from sunrise yesterday to sunrise today						${q713}!=4		yes												wq1110b. ከትላንት ንጋት እስከዛሬ ንጋት ድረስ ${q107} የተመገበዉን የምግብ ዓይነት ይነግሩኛል	ሌላስ ብለዉ ይጠይቁ/ ዝርዝሩን አያንብቡ/ ሁሉንም መልሶች ይመዝግቡ	q715. Gosa nyaataa isin ${q107}f kaleessa ganama irra jalqabee hanga hara ganamaatti keenitaaniif sana natti himamee?	Kan biroo jedchuun gaafadhu, filannoo hin dubbisiin , deebii hunda galmeesi
select_one yesno	q716	q716. Have you ever taken ${q107} for a vaccination?								yes												q716. $ {q107}ክትባት ወስዶ ያውቃል?		q716. ${q107}n talaalli jalqabee ykn fudhatee beeka?
select_one yesno	q717	q717. Do you have any record/card where ${q107} vaccinations are written down?						${q716}=1		yes												q717. የ [$ {q107}] ክትባቶች የተፃፉበት መዝገብ / ካርድ አለዎት?		q717. ${q107}n kaardii ragaan talaalli itti guutamu qabaa?
select_one yesnodk	q718	q718. Does the infant ${q107} took appropriate vaccinations for his age?	Check the vaccination card, age of the infant, and also ask the mother regarding his vaccination status and record (yes=if vaccinated for his/her age; no=not received appropriate vaccinations for hs/her age; and don't know/don't rememeber=if no card and mother did not remember the vaccinations the infant took)							yes												q718 እ.ኤ.አ. ህፃኑ [$ {q107}] ለዕድሜው ተገቢ ክትባቶችን ይወስዳል?		q718. ${q107}n talaalli umuriisaa waliin walgitu fudhatee/ttee jiraa/jirtii?
select_one yesnodk	q719	q719. In the first two months after delivery, did you receive a dose of vitamin A?								yes												wq939. ${q107}ን በወለዱ በመጀመሪያዎቹ 2 ወራት ውስጥ እንደዚህ ያለ ቫይታሚን ኤ እንክብል ወስደው ነበር?	ብልቃጡን/ እንክብሉን ያሳዩ	q719. Isin Erga ${q107} deessanii booda, ji'oottan lamaan jalqabaa keessatti qoricha "vayiitaamiin A" jedhamu fudhattani turtanii?............... Itti agarsiisi	Bilqaxii ykn kininnii itti agarsisaa
select_one vita	q720	q720. Did ${q107} receive a dose of vitamin A in the last 6 months?								yes												wq1001. ${q107} ባለፉት 6 ወራት ቫይታሚን ኤ ወስዶ/ዳ ነበር ?	የቫይታሚን ኤ ካኘሱል ያሳዩ	q720. Ji’oottan jahan dabran kana keessatti ${q107}n qoricha 'Vayiitaamin A" argatee/tete turee?	Bilqaxii ykn kininii itti agarsisaa
note	section6	Section 6: Care seeking for infant and children																				የሕጻናት የሕክምና አሰጣጥ ሁኔታ		Section12. Haala kunuunsa tajaajila fayyaa daa'imaa dhalattuu fi daa'immanii
begin group	syi	Now I want to talk to you about any sickness your child experienced in the first 2 months of life.																				አሁን በመጀመሪያዎቹ 2 ወራቶች ልጅዎ ስላጋጠመው ማንኛውም ህመም ከእርስዎ ጋር መነጋገር እፈልጋለሁ ፡፡		Amma waa'ee haala fayyaa ykn fayyina dhaabbinsa yeroo daa'imni keessan ${q107}n umuriin isaa ji'a lamaa gadi ture [0-2months] keessatti isa mudateen sin waliin haasa'uun barbaade.
select_one yesno	q800	q800. Has ${q107} ever been sick during the first 2 months of life?								yes												q800. በህይወት የመጀመሪያዎቹ 2 ወሮች ውስጥ ${q107}ታሞ ያውቃል?		q800. Daa'imni keessan ${q107}n umurii isaa gaafa ji'a lamaan dadi ture sana ( ji'a 0-2) keessatti dhukkubsatee ture ykn beekaa?
select_multiple symptoms	q801	q801. Has ${q107} ever had any of the following symptoms?						${q800}=1		yes												q801. ${q107}ከሚከተሉት ምልክቶች ውስጥ አንድም ጊዜ አጋጥሞ ያውቃል?		q801. ${q107}n takkaa mallattoowwan dhukkubaa armaan gadii kana agarsiisee beekaa?
integer	q802	q802. If any sickness/symptom reported, how old was ${q107} when sick for the first time?	Record number of days of age when [NAME] was first sick; if first day of life enter 0			(.<60) or .=98		${q800}=1		yes												ቁ 802. ማንኛውም በሽታ / ምልክት ከተዘገዘ ለመጀመሪያ ጊዜ ሲታመም ${q107}ስንት ዓመት ነበር?		q802. Yoo dhukkubsatee ykn mallattoowwan kana keessaa agarsiisee beeka ta'e, ${q107}n umuriin isaa hammami ture? Jechuun koo gaafa isa jalqabaa dhukkubsate? ….[if many times]
select_multiple problems	q803	q803. When ${q107} was sick that first time what was the problem?	Probe for all the following symptoms:select all that apply					${q800}=1		yes												q803. ${q107} ለመጀመሪያ ጊዜ ሲታመም ችግሩ ምን ነበር?		q803. Dhibeen ${q107} yeroo sanaa maal ture?
select_one yesno	q804	q804. Did you seek care for ${q107} outside the home at that time?						${q800}=1		yes												q804. በዚያን ጊዜ ከቤት ውጭ ለ ${q107}እንክብካቤ ይፈልጋሉ?		q804. yeroo ${q107} dhukkubsate sana taajila waldhansaa ykn yaalii argachuuf mana keessanii alatti yaalchisuuf barbaaddee turee?
integer	q806	q806. If yes, how many times did you seek care for that illness?	Write number of times			(.<15 and .>0) or .=98		${q804}=1		yes												q806. አዎ ከሆነ ለዚያ ህመም ምን ያህል ጊዜ እንክብካቤ ይፈልጋሉ?		q806. yoo deebiin g804 eeyyee ta'e, yeroo meeqa [dhukkubichumaaf] yaalchisuuf deemtan?
select_multiple reason	q805	805. If no care sought at that time, why didn’t you seek care for ${q107} outside the home during that first illness?						${q804}=0		yes												805. በዚያን ጊዜ ምንም እንክብካቤ ካልተደረገ ለምን በዚያ የመጀመሪያ ህመም ወቅት ከቤት ውጭ ለ ${q107}ገንዘብ ለምን አልፈለጉም?		q805.Yoo deebiin g804 lakkii tahe, sababni isaa maali ture?
select_one where	q807	q807. Where outside the home did you seek care from the first time?						${q804}=1		yes												q807. ከመጀመሪያው ጊዜ ጀምሮ ከቤት ውጭ የት ነው የፈለጉት?		q807. Mana keessanii alatti eessatti yaalchisuuf deemtan turte?
integer	q808	q808. After how many days did you seek care the first time?	Write number of days from the onset of illness, if first day of illness write 0. If possible use the medical record to confirm			(.<30) or .=98		${q804}=1		yes												ቁ 808. ለመጀመሪያ ጊዜ ከስንት ቀናት በኋላ እንክብካቤ ፈልገዋል?		q808. ${q107}n dhukkubsatee guyyaa meeqa booda yaalchisuuf deemtan turte?
select_one yesno	q809	q809. If yes to any of the symptoms, at any time during the illness, did ${q107} take any drugs for the illness?						${q804}=1		yes												q809. ለማንኛውም ምልክቶች አዎ ከሆነ ፣ በማንኛውም ጊዜ በህመሙ ወቅት ${q107}$ ለበሽታው ማንኛውንም መድሃኒት ወስዷል?		q809. Yeroo ${q107}n dhukkubsatee yaalchistan sana qorichi/dawaan inni/isheen fudhate/tte jira turee?
select_multiple drugs	q810	q810. What drugs did ${q107} take?	Select all that apply					${q809}=1		yes												q810. ${q107}ምን ዓይነት መድኃኒቶች ወስደዋል?		q810. ${q107}n qoricha maalfaa fudhate ture?
integer	q811	q811. For how many days did ${q107} take the drugs	Write number of days			(.<30 and .>0) or .=98		${q809}=1		yes												q811. ${q107}$ ስንት ቀናት መድኃኒቶቹን ወስዷል?		q811. ${q107}n qoricha ykn dawaa guyyaa meeqaaf fudhate ture?
select_one yesno	q811x	Did you adhere to clinical advice and provide the complete course of treatment to your infant ${q107}?						${q809}=1		yes												Did you adhere to clinical advice and provide the complete course of treatment to your infant ${q107}?		Gorsa ogeessonnii fayyaa kennan hordoftee qoricha ${q107}f kenname hunda isaa ficcisiisuu dandeessee turtee?
select_one yesno	q811xx	During your visit to the health facility to seek your sick infant care, did you receive information about COVID-19?						${q804}=1														During your visit to the health facility to seek your sick infant care, did you receive information about COVID-19?		Yeroo ${q107}n dhukkubsate/ttee waldhaansisuuf gara dhaabbata fayyaa deemte turte sana, odeeffannoo waa'ee koronaa [COVID-19] sitti himanii turee?
select_one satisflevel	q812	q812. Can you tell us whether or not you were satisfied with the care for the sick newborn?						${q804}=1		yes												q812. ለታመመው አዲስ ለተወለደው ህፃን እንክብካቤ እንደረኩ ወይም እንዳልረኩ ሊነግሩን ይችላሉ?		q812. Tajaajila ${q107}f kenname kanatti gammaduu fi dhiisuukee nutti himuu dandeessaa?
begin group	sat	How do you rate your satisfaction during your last visit to the HP for SYI care?						${q804}=1														ወደ ኤች.አይ.ፒ. (HPI) እንክብካቤ ለመጨረሻ ጊዜ ወደ HP ሲጎበኙ እርካታዎን እንዴት ይሰጡታል?		sat. Itti quufinsa Tajaajiloolta yaalii ykn waldhaansa fayyaa daa'imakeef sadarkaa keellaa fayyaatti kenname akkamitti keessa?
select_one satisflevel	q812a	Counseling services received								yes												የምክር አገልግሎት ተቀብሏል		q812a. Tajaajila gorsaa
select_one satisflevel	q812b	Visiting time to receive CBNC service is appropriate/good								yes												የ CBNC አገልግሎትን ለመቀበል የመጎብኘት ጊዜ ተገቢ / ጥሩ ነው		q812b. Yeroon daawwannaa tajaajilli waldhansa daa'ima dhukkubsateef [CBNC] kennamu mijataa ta'uu
select_one satisflevel	q812c	Consultation time about CBNC service is appropriate/good								yes												ስለ CBNC አገልግሎት የምክር ጊዜ ተገቢ / ጥሩ ነው		q812c. Yeroon tajaajillii waldhansa daa'ima [kichuuf] dhukkubsateef [CBNC] ogeessII KENNUU mijataa ta'uu
select_one satisflevel	q812d	CBNC service providers (HEWs) are competent								yes												የ CBNC አገልግሎት ሰጭዎች (HEWs) ብቃት አላቸው		q812d. Dandeettii HEF tajaajila waldhaansa daa'iman dhukkubsataniif [CBNC] kennituu
select_one satisflevel	q812e	Received convenient appointment date/time								yes												ምቹ የቀጠሮ ቀን / ሰዓት ተቀብሏል		q812e. Beellama yaalii mijataa ta'e kennuu
select_one satisflevel	q812f	Working hour of health post are convenient								yes												የጤና ልጥፍ የሥራ ሰዓት ምቹ ናቸው		q812f. Yeroon keellaan fayyaa itti tajaajila kennu mijataa ta'uu
select_one satisflevel	q812g	Available drugs are enough at the health post								yes												በጤና ጣቢያው የሚገኙ መድኃኒቶች በቂ ናቸው		q812g. Keellaa fayyaa keessa qorichi ga'aan jiraachuu
select_one satisflevel	q812h	HEWs' approach is good								yes												የ “HEWs” አቀራረብ ጥሩ ነው		q812h. Akkaataa itti hojjettuun ekisteenshinii fayyaa itt nama keessummeessitu
select_one satisflevel	q812i	The waiting area of health post are clean								yes												የጤና ኬላ የሚጠበቅበት ቦታ ንፁህ ነው		q812i. Qulqullina iddoo turtiiykn teessumaa keellaa fayyaa keessa {hanga tajaajila argattanitt] jiru (waiting area)
select_one satisflevel	q812j	The waiting area of health post are appropriate								yes												የጤና ኬላ ማቆያ ስፍራው ተገቢ ነው		q812j. Iddoon turtii ykn teessuma keellaa fayyaa maamiltootaaf mijataa ta'uu.
end group	sat
end group	syi
begin group	death	Children no longer alive (and died before reaching 28 days)						${alive}=0														ልጆች ከእንግዲህ በሕይወት አይኖሩም (እና 28 ቀናት ከመድረሳቸው በፊት ሞተዋል)		Daa'imni lubbuun hinjirre (kan otoo guyyaa 28 utuu hinguutin kan du'e)
select_multiple problem	q813	q813. Which symptoms did you observe in ${q107}'s immediately before death	Select all that apply							yes												q813. ከመሞቱ በፊት ወዲያውኑ በ ${q107}ውስጥ የትኞቹን ምልክቶች ታዝበዋል?		q813. ${q107}n utuu hin du'in ykn hindadhabin dura mallattoo akkamii agarsiise?
select_one yesno	q814	q814. If ${q107} died due to an illness, was care sought for that illness?								yes												q814. ${q107}በህመም ምክንያት ከሞተ ለዚያ ህመም እንክብካቤ ተደረገ?		q814. Yoo ${q107}n dhukkubsatee du'e ta'e, yaalii argatee turee?
select_one provider	q815	q815. If yes, who provided that care?	Put 9 if not known							yes												q815. አዎ ከሆነ ያንን እንክብካቤ የሰጠው ማነው?		q815. Yoo yaalii argateera ta'e eenyutu yaale/ eenyurraa argate ture?
select_one diagnosis	q816	q816. If care was sought before ${q107} died, what was the cause of death diagnosed by the health providers								yes												q816. ${q107}ከመሞቱ በፊት እንክብካቤ ከተፈለገ በጤና አቅራቢዎች ምርመራ የተደረገው የሞት ምክንያት ምንድነው?		q816. Yoo ${q107}n utuu hindu'in ykn dadhabin yaalameera ta'e, dhibeen du'aatii isaa ogeessa fayyaatiin adda ba'ee turee?
end group	death
note	section7note	Knowledge and risk perception of COVID-19																				ስለ COVID-19 ዕውቀት እና አደጋ ግንዛቤ		Kutaa 7. Beekumsaa fi ilaalcha waa'ee COVID-19 irrati jiru.
select_one yesno	q900	q900. Are you, or have you been, infected with the novel coronavirus?								yes												q900. እርስዎ ነዎት ወይም በልብ ወለድ የኮሮናቫይረስ በሽታ ተይዘዋል?		q900. koronaan [COVID-19n] qabamtee beektaa?
select_one risk2	q901	q901. Do you know people in your immediate social environment who are or have been infected with the novel coronavirus?								yes												ቁ 901. በአፋጣኝ ማህበራዊ አከባቢዎ ውስጥ በልብ ወለድ የኮሮናቫይረስ በሽታ የተጠቁ ወይም የተጠቁ ሰዎችን ያውቃሉ?		q901. Hiriyoota ykn namoota siwaliin jireenya hawaasumma qaban keessaa kan koronaan [COVID-19n] qabamanii turan ykn jiran ati beektu jira?
select_multiple covidsxs	q902	q902. I am going to list some possible symptoms. These may or may not be actual symptoms of COVID-19. Please tell me if you think this is a COVID-19 symptom.								yes												ቁ 902. አንዳንድ ሊሆኑ የሚችሉ ምልክቶችን ዘርዝሬያለሁ ፡፡ እነዚህ የ COVID-19 ትክክለኛ ምልክቶች ሊሆኑ ላይሆኑ ይችላሉ ፡፡ ይህ የ COVID-19 ምልክት ነው ብለው ካመኑ እባክዎን ንገረኝ ፡፡		q902. Amma mallattoolee tokko tokkon tarreessa. Mallattooleen kun mallattoo Koronaa [COVID-19] ta'uus ta'u dhiisuus ni danda'u. Ati immoo mallattoowwan kana keessaa kan mallattoo Koronaa [COVID-19] ta'e natti himta.
select_multiple transm	q903	q903. I am going to list some possible transmission methods. These may or may not be actual transmission methods of COVID-19. Please tell me if you think this is way to transmit COVID-19.								yes												q903. አንዳንድ ሊተላለፉ የሚችሉ ዘዴዎችን ዘርዝሬያለሁ ፡፡ እነዚህ የ COVID-19 ትክክለኛ የመተላለፊያ ዘዴዎች ሊሆኑ ወይም ላይሆኑ ይችላሉ ፡፡ COVID-19 ን ለማስተላለፍ ይህ መንገድ ነው ብለው ካሰቡ እባክዎን ንገረኝ ፡፡		q903. Ammammoo karaalee dhibeewwan adda addaa ittiin daddarbuu danda'anin tarreessa. Karaaleen kun karaa koronaan [COVID-19]n ittiin daddarbuu danda'u ta'uus ta'uu dhiisuus ni danda'a. Ati immoo karaalee Koronaan [COVID-19] ittiin daddarbuu danda'u kan ta'e natti himta.
select_multiple ways	q904	q904. I am going to list some actions. Please tell me if you think this is a way to prevent transmission of the coronavirus.								yes												ቁ 904. የተወሰኑ እርምጃዎችን ዘርዝሬያለሁ ፡፡ የኮሮናቫይረስ ስርጭትን ለመከላከል ይህ መንገድ ነው ብለው ካሰቡ እባክዎን ንገረኝ ፡፡		q904. Amma maloota ittiin dhibee of irraa ittisuun danda'amuun tokko tokkon tarreessa. Maloota kana keessaa kan Koronaan [COVID-19] ittisuuf nugargaaran warra kam akka ta'e natti himta.
select_multiple practice	q905	q905. Since the beginning of the Coronavirus emergency, what, if anything, have you done to prepare for, or respond to the emergency?	List each measure for the participant and select all that apply.							yes												ቁ .905. የኮሮናቫይረስ ድንገተኛ አደጋ ከጀመረበት ጊዜ አንስቶ ለአደጋ ጊዜ ለመዘጋጀት ወይም ምላሽ ለመስጠት ምን አደረጉ?		q905. Ergaa weerarri koronaa biyyakeenya galee as dhibee kana to'achuuf tattaaffii godhamaa ture keessatti waanti ati goote jiraa? Maal maal goote?
select_one yesnodk	q906	q906. Do you currently believe that there is a drug to treat coronavirus or vaccine?								yes												q906. በአሁኑ ጊዜ ኮሮናቫይረስን ወይም ክትባትን ለማከም የሚያስችል መድኃኒት አለ ብለው ያምናሉን?		q906. Yeroo ammaa kan qorichi ittiinkoronaa [COVID-19] yaalan ykn talaalliin isaa ni jira jettee amantaa?
select_one incub	q907	q907. What is the maximum incubation period (i.e., the time from viral infection to developing symptoms of illness) of the novel coronavirus?								yes												ቁ 907. የልብ ወለድ የኮሮናቫይረስ ልብ ወለድ ከፍተኛው የመታቀብ ጊዜ (ማለትም ከቫይረስ ኢንፌክሽን እስከ ህመም ምልክቶች መታየት ጊዜ) ምንድነው?		q907. Namni tokko yoo vaayirasii koronaan [COVID-19]n faalame guyyaa meeqa booda mallattoo dhibee koronaa [COVID-19 ] agarsiisa[guyyaan innii dheeraan]?
select_one yesnodk	q908	q908. Are you concerned about the spread of coronavirus?								yes												ቁ 908. የኮሮናቫይረስ መስፋፋት ያሳስባችኋል?		q908. Waa'een koronaa [COVID-19] kun siyaachisaa?
select_one risk	q909	q909. How do you perceive your level of risk for acquiring COVID-19? Would you say no risk, low risk, high risk, or very high risk.								yes												ቁ 909. COVID-19 ን ለማግኘት የአደጋዎን ደረጃ እንዴት ይገነዘባሉ? ምንም ዓይነት አደጋ ፣ ዝቅተኛ አደጋ ፣ ከፍተኛ አደጋ ወይም በጣም ከፍተኛ አደጋ ነው ትላለህ?		q909. Carraa koronaa [COVID-19]n qabamuu keetii akkamitti ilaalta? (hinjiru, xiqqaa dha, guddaa dha, baay'ee guddaa)
select_multiple correct	q910	q910. Which answer is correct?								yes												q910. የትኛው መልስ ትክክል ነው?		q910. Deebii kamtu sirriidha?
select_one pinf	q911	q911. What do you consider to be your own probability of getting infected with the novel coronavirus?								yes												q911. በአዲሱ ልብ ወለድ የኮሮናቫይረስ በሽታ የመያዝ እድልዎ ምን ይመስልዎታል?		q911. Carraan koronaan [COVID-19n] qabamuu keetii hammam ta'a jettee yaadda?
note	covid	Impact of COVID-19 on MNCH care practices																				በ MNCH እንክብካቤ ልምዶች ላይ የ COVID-19 ተጽዕኖ		Dhiibbaa koronaa [COVID-19] tajaajila fayyaa haadholii daa'imman dhalattuufi daa'immanii [MNCH] irratti qabu
select_one yesno	q912	q912. Fear of getting an infection during ANC visit								yes												q912. በኤኤንሲ ጉብኝት ወቅት ኢንፌክሽን የመያዝ ፍርሃት		q912. Yeroo tajaajila dahuumsaan duraaf [ANC] dhaabbata fayyaa dhaqan kororaan na qabama jedhanii yaadahuu
select_one yesno	q913	q913. Fear of fetus getting infected during ANC visit								yes												q913. በኤኤንሲ ጉብኝት ወቅት ፅንሱ በበሽታው ይያዛል የሚል ፍርሃት		q913. Yoon tajaajila dahuumsaan duraaf [ANC] dhaabbata fayyaa dhaqe daa'imni garaakoo keessa jiru koronaan [COVID-19n] qabamuu danda'a jedhanii sodaachuu
select_one yesno	q914	q914. Spread of infection in a carrier state								yes												q914. Spread of infection in a carrier state		q914. Yeroo dhaabbata fayyaatti waldhaansii kennamu saffisaan babal'ata jedhanii yaaduu
select_multiple covidimpact	q915	q915. Fear of COVID-19 infection and delay in facility visits for ANC, SBA, and or PNC								yes												q915. የ COVID-19 ኢንፌክሽንን መፍራት እና ለኤኤንሲ ፣ ኤስቢኤ እና ለ PNC በተቋማት ጉብኝቶች መዘግየት		q915. Sababii koronaan [COVID-19] tiin tajaajilli dahuumsaan duraa, Da'umsaa fi dahuumsaan boodaa si'aayina qabu hinkennamu jedhanii sodaachuu.
select_one yesno	q916	q916. Afraid of catching infection from facility during delivery								yes												q916. በሚወልዱበት ጊዜ ከተቋሙ ኢንፌክሽኑን መያዙን ይፈራል		q916. Dhaabbata fayyaa keessaa Koronaan [COVID-19] nama qaba jedhanii sodaachuu
select_one yesno	q917	q917. Fear of baby getting infection during delivery								yes												q917. በሚወልዱበት ጊዜ ህፃን በበሽታው መያዙን መፍራት		q917. Yeroo da'uumsaa daa'imni dhalatu Koronaadhan [COVID-19n] ni qabama jedhanii yaadahuu
end group	consented

## Sheet: choices
list_name	value	label	image	filter	label:Amharic	label:Afan Oromo
yesno	1	Yes			አዎ	Eeeyyee
yesno	0	No			የለም	Lakkii
gender	1	Male			ወንድ	dhiira
gender	2	Female			ሴት	dhalaa
grade	1	1st			1ኛ	1ffaa
grade	2	2nd			2ኛ	2ffaa
grade	3	3rd			3ኛ	3ffaa
grade	4	4th			4ኛ	4ffaa
grade	5	5th			5ኛ	5ffaa
grade	6	6th			6ኛ	6ffaa
grade	7	7th			7ኛ	7ffaa
grade	8	8th			8ኛ	8ffaa
grade	9	9th			9ኛ	9ffaa
grade	10	10th			10ኛ	10ffaa
grade	11	11th			11ኛ	11ffaa
grade	12	12th			12ኛ	12ffaa
grade	13	Technical/vocational certificate			ቴክኒክና ሙያ ሰርተፊኬት	Waraqaa Ragaa BLTO
grade	14	University/college diploma			ዩኒቨርሲቲ/ኮሌጅ ዲፕሎማ	Yuniivarsitii/Kolleejii dipilomaa
grade	15	University/college degree or higher			ዩኒቨርሲቲ/ኮሌጅ ዲግሪ ወይም ከዚያ በላይ	Yuniivarsitii/Kolleejii diigrii ykn isaa ol
religion	1	Orthodox			ኦርቶዶክስ	Oritodoksii
religion	2	Catholic			ካቶሊክ	Kaatoolikii
religion	3	Protestant			ፕሮቴስታንት	Pirotteestaantii
religion	4	Muslim			ሙስሊም	Musiliima
religion	5	Waaqeffanna			Waaqeffanna	Waaqeffataa
religion	6	Other			ሌላ	Kan biroo
birthdayverified	1	Child’s date of birth verified			ሕፃኑ የተወለደበት ቀን ተረጋግጧል	guyyaan dhalootaa mirkanaa'e
birthdayverified	2	Not possible to verify			ሕፃኑ የተወለደበት ቀን ማረጋገጥ አልተቻለም	mirkaneessu hin dandeenye
yesnodk	1	Yes			አዎ	Eeeyyee
yesnodk	0	No			የለም	Lakkii
yesnodk	8	Don’t know			አላውቅም	Hin beeku
yesnodkmwh	1	Yes			አዎ	Eeeyyee
yesnodkmwh	2	No			የለም	Lakkii
yesnodkmwh	8	Don’t know			አላውቅም	Hin beeku
yesnodkmwh	9	Stays at MWH			Stays at MWH	Stays at MWH
watersource	1	Piped into dwelling			ከቧንቧ በቤት ውስጥ	Ujummoon mana keessaa kan galee
watersource	2	Piped into compound			ከቧንቧ በግቢ ውስጥ	Ujummoon Qe’ee ofii keessaa
watersource	3	Piped outside compound			ከቧንቧ ከግቢ ውጭ	Ujummoon Qe’ee ofii alaa
watersource	4	Covered Well			የተከደነ ጉድጓድ	Bishaan boollaa qadaadamee
watersource	5	Protected Spring			የተከለለ/የተጠበቀ ምንጭ	Burqaa misoomee keessaa/ simmintoon ijjaarame
watersource	6	Protected hand pump spring			የተጠበቀ የእጅ ጉድጓድ (መነቅነቂያ)-Hand pump	Haand paampii haguugame
watersource	7	Open Well			ያልተከደነ ጉድጓድ	Bishaan boollaa hin qadaadammee
watersource	8	Open Spring			ያልተከለለ ምንጭ	Burqaa hin misoomne keessaa
watersource	9	River			ወንዝ	Laga
watersource	10	Pond/Lake/Dam			ኩሬ/ሀይቅ/ግድብ	Bishaan ciisaa/haroo/bishaan hidhamee
watersource	11	Rainwater			የዝናብ ውሃ	Bishaan bokkaa/roobaa
watersource	12	Other			ሌላ	Kan biroo yoo jiraate ibsi
compound	98	Yes, water source in the compound			አዎ፣ ግቢ ውስጥ አለ	eeeyyeen bishaan dallaa keessatti argama
compound	2	No			የለም	lakkii
treat	1	Boil			ማፍላት	Danfisuu
treat	2	Add bleach/chlorine			ክሎሪን መጨመር (ውሀ አጋር፣አኳ ታብ፣ ቢሻን ጋሪ...)	Kiloorinii itti dabaluu/naquu (Wuha aggarii)
treat	3	Strain it through a cloth			በጨርቅ ማጣራት	Uccuu/Carqiin qulqulleessuu/calaluu
treat	4	Use water filter (ceramic, sand, composite, etc.)			የውሃ ማጣሪያ መጠቀም (የሸክላ ስረት፣ አሸዋ፣ ለዚሁ ተግባር የተዘጋጁ ነገሮች ወዘተ)	Calaltuu ittin qulqulleessan kan akka ashawaa, kan suphee irra hojeetamuu fi kkk fayyadamuu
treat	5	Solar disinfection			በፀሐይ ብርሃን ማጣራት	Aduudhan calaluu
treat	6	Let it stand and settle			በማቆየት ቆሻሻው እንዲዘቅጥ በማድረግ	Tursuudhaan akka calalu/qararu taasisuu
treat	7	Other			ሌላ	Kan biroo
treat	8	Do not Know			አላውቅም	Hin beeku
toilet	1	Pit Latrine/traditional pit toilet			የጉድጓድ መጸዳጃ ቤት (የተለመደ)	Mana fincaanii boollaa
toilet	2	Ventilated improved pit latrine (VIP)			አየር የሚያስገባ የተሻሻለ የጉድጓድ መጸዳጃ ቤት	Mana Fincaanii kan ujummoo qilleensaa qabu
toilet	3	Flush toilet			ዘመናዊ በውሃ የሚሠራ መጸዳጃ ቤት	Kan Hamayyaa, bishaaniin kan hojjetu
toilet	4	No facility/Bush/Field			መጸዳጃ ቤት የላቸውም/ጫካ/ሜዳ ላይ	Mana Finacaanii hin qaban/bosona/diree irratti bobba’uu
toilet	5	Other			ሌላ	Kan biroo
roof	1	Thatch/leaf			ሣር/ቅጠል	citaa/Baala
roof	2	Rustic mat/plastic sheets			ኘላስቲክ	Lastikii
roof	3	Reed/bamboo			ቀርከሃ/ሸምበቆ	Leemmana/Shambaqqoo/
roof	4	Wood planks			ያልተላገ እንጨት	Mukkaa hin soqamne/hin bocamnee
roof	5	Finished roofing Corrugated iron			ቆርቆሮ ተሠርቶ ያለቀ	Qorqoorrodhaan hojjetamee kan xumurame
roof	6	Wood			የተላገ እንጨት	Mukkaa soqqameen/ bocaameen
roof	7	Calamine/cement fiber			ክላሚን/ሲሚንት ፋይበር	Kaalaamayyin/Cement Fiber
roof	8	Cement/concrete			ሲሚንቶ	Siimmiintoo
roof	9	Roofing shingles			ለጣሪያ የተቆራረጠ ሳንቃ	Saanqaa baaxidhaaf mummurameen
roof	10	Other			ሌላ	Kan birooo
wall	1	No walls			ግድግዳ የለውም	Girgiddaa/gidaaraa hin qabu
wall	2	Cane/trunks/bamboo/reed			አገዳ/ግንድ/ቀርከሃ/ሸምበቆ	Huusa/hagadaa/jirma mukaa/leemmana/shanbaqqoo
wall	3	Rambo/wood			እንጨትና ጭቃ	Muka fi dhoqqee
wall	4	Stone with mud			ድንጋይና ጭቃ	Dhagaa fi dhoqqee/suphee
wall	5	Uncovered adobe			ክፍት ከሆነ ጡብ የተሠራ	Xuubii u’uraa/ qaawwa qabu irra kan hojeetamee
wall	6	Plywood			ንብርብር ጣውላ	Xaawulaa wal’irra naqameen
wall	7	Cartoon			ካርቶን	Kaartoonii
wall	8	Cement			ሲሚንቶ	Simmiintoo
wall	9	Stine with lime cement			ድንጋይና ኖራ	Dhagaa fi noora irraa
wall	10	Bricks			ጡብ	Xuubii irraa
wall	11	Cement blocks			ድፍን የሲሚንቶ ብሎኬት	Bilookkeettii simmiintoo duuda irraa
wall	12	Covered adobe			ድፍን ከሆነ ጡብ የተሠራ	Xubii duudaa irraa
wall	13	Wood planks/shigles			ያልተላገ እንጨት/ሣንቃ	Muka/Saanqaa hin bocamne irra
wall	14	Other			ሌላ	Kan biroo
mention	1	Mentioned			ተጠቅሷል	Ibsameera
mention	2	Did not mention			አልተጠቀሰም	Hin ibsamne
satisfy	1	Not satisfied			ደስተኛ አልነበሩም	Itti hin gammannen ture
satisfy	2	Satisfied			ደስተኛ ነበሩ	Itti gammadeera/quuferan ture
satisfy	3	Very satisfied			በጣም ደስተኛ ነበሩ	Bayyee itti gamadeera/quufera
problem	1	Big problem			ትልቅ ችግር	Rakkoo guddaa
problem	2	Small problem			ትንሽ ችግር	Rakkoo salphaa
problem	3	No problem			ችግር አይደለም	Rakkoo hin qabu
havefhc	1	Yes, FHC seen			አዎ፣ የቤተሰብ ጤና መምሪያውን ማየት ተችሏል	Eeyyee Qajeelfama fayyaa maatii arguu danda’eera
havefhc	2	Yes, FHC NOT seen			አዎ፣ የቤተሰብ ጤና መምሪያውን ማየት አልተቻለም	Eeyyee qajeelfama fayyaa matii arguu hin dandeenye
havefhc	3	No			የለም	Lakkii
model	1	Yes, graduated (Certificate seen)			አዎ፣ ተመርቀዋል (የምስክር ወረቀት ታይቷል)	Eeyyee eebbiffameera waraqaa ragaa argeera
model	2	Yes, graduated (Certificate not seen)			አዎ፣ ተመርቀዋል (የምስክር ወረቀት አልታየም)	Eeyyee eebbiffameera garuu waraqaa ragaa hin argine
model	3	No, working towards			የለም ታቅፈው እየሠሩ ናቸው	Lakkii, Hamatanii hojjechaa jiru
model	4	Not at all			አልተመረቁም/አልታዩም/አልታቀፉም	Lakki/miti/gonkumaa
bnet	1	Permanent net (Permanent)			በቋሚነት የተነከረ	Yaroo oomishamu kan cuuphameef irra deebi'uun cuuphama kan hin barbaanne
bnet	2	Pretreated net			በየጊዜው የሚነከር	Kan dura cuuphame/yeroo yeroon kan cuuphamu
bnet	3	Untreated net			ያልተነከረ	Kan hin cuuphamne
bnet	8	Do not know			አያውቁም	Hin beeku
reason	a	Family planning			ቤተሰብ እቅድ	a. Karoora maatii
reason	b	Child immunization			የሕፃናት ክትባት	b. Talaallii daa’immanii
reason	c	Antenatal care			የቅድመ ወሊድ ክትትል	c. Hordoffii da’umsa duraa
reason	d	Postnatal care			ድህረ ወሊድ ክትትል	d. Hordoffii da’umsa boodaa
reason	e	Health education			የጤና ትምህርት	e. Barnoota fayyaa
reason	f	Growth monitoring			የእድገት ክትትል	f. Hordoffii guddina daa’immanii
reason	g	Referral of sick child			የታመመ ሕፃን ቅብብሎሽ (Referral)	g. Daa’ima dhukkubsate ol-erguu
reason	h	Diarrhea treatment			የተቅማጥ ህክምና	h. Yaalii garaa kasaa
reason	i	Malaria treatment			የወባ በሽታ ህክምና	i. Yaalii dhukkuba busaa
reason	j	Pneumonia treatment			የሳምባ ምች ህክምና	j. Yaalii dhukkuba daranyoo Sombaa
reason	k	Provide or sell bed nets			አጎበር ለመቀበል	k. Saaphana siree hiruu/bituu
reason	l	Delivery care			በወሊድ ጊዜ የሚደረግ እንክብካቤ	l. Tajaajila/ gargaarsa Da’umsaa
reason	m	Neonatal care			አዲስ ለተወለደ ሕፃን የሚደረግ እንክብካቤ	m. Tajaajila/gargaarsa Daa’ima reefu dhalatee/dhalattee
reason	n	Haygine and sanitation			የአከባቢና የግል ንፅህና አገልግሎት	n. Qulqullina nannoo fi kan dhunfaa
reason	o	Other			ሌላ	o. Kan biroo
isource	a	Health Extension Worker			የጤና ኤክስቴንሽን ሠራተኛ	Hojjettoota ekisteenshinii fayya
isource	b	HDAs			የጤና ልማት ቡድን (1:5 ወይም 1፡30)	Raayyaa misooma fayyaa (1:5 ykn 1:30)
isource	c	TBA			የልምድ አዋላጅ	Deessistuu aadaa
isource	d	Health worker			የጤና ባለሙያ	Hojjettoota fayyaa
isource	e	Kebele administrators			የቀበሌ አስተዳደሮች	Bulchitoota gandaa
isource	f	Don’t know			አላውቅም	Hin beeku
isource	g	Other			ሌላ	Kan biroo
youeat	1	More			የበለጠ	Kan caalu
youeat	2	Same			እንደወትሮው	Akka baramee
youeat	3	Less			ያነሰ	Kan barameen gadi
youeat	8	Don't Know			አላስታውስም	Hin Yaadadhuu
stopbf	a	Mother ill/weak			እናት በመታመሟ/አቅም በማጣቷ	Haati waan dhukkubsatteef/wan humna dhabdeef
stopbf	b	Child ill/weak			ሕፃኑ በመታመሙ/አቅም በማጣቱ	Daa'imni wan dhukkubsatteef/wan humna dhabdeef
stopbf	c	Nipple/breast problem			የጡት ጫፍ ችግር	Rakkoo fixee harmaa
stopbf	d	Not enough milk			በቂ ወተት አለመኖር	Aannan gahaan dhabamuu
stopbf	e	Mother working			እናት ሰራተኛ በመሆኗ	Haati Waan Hojjeetuu taateef
stopbf	f	Child refused			ህፃኑ ጡት እምቢ በማለቱ	daa'imni wan harma dideef
stopbf	g	Weaning age/age to stop			ህፃኑ ጡት ማቆሚያ ዕድሜ ላይ በመድረሱ	Daa'ima yeroo itti harma gu'uu wan ga'eef
stopbf	h	Became pregnant			እናት በመጸነሷ	Haati waan ulfoofteef
stopbf	i	Started using contraception			እናት የወሊድ መከላከያ መውሰድ በመጀመሯ	Haati waan mala karoora maatii fayyaadamuu jalqabdeef
stopbf	j	Other			ሌላ	kan biroo ibsi
agefeed	1	Before 4 months			ከ4 ወር በፊት	ji'a 4 dura
agefeed	2	Between 4 and 6 months			ከ4 - 6 ወራት መካከል	ji'a4-6 giddutti
agefeed	3	Exactly when it is 6 month of age			ልክ 6 ወር ሲሞላው	akka ji'a 6 guteen
agefeed	5	After 6 months			ከ 6 ወር በኋላ	Ji'a 6 booda
agefeed	4	Not started any supplementation			ተጨማሪ ምግብ አልጀመረም	Nyaata dabalaataa hin jalqabnee
agefeed	98	Don’t Know			አላስታውስም	Hin Yaadadhuu
feed	a	Breastmilk			የእናት ጡት ወተት	Aannan harma haadhaa
feed	b	Water			ንፁህ ውሀ	Bishaan qulqulluu
feed	c	Formula			የዱቄት ወተት	Daakuu aannaanii
feed	d	Milk other than breastmilk			ሌላ ወተት / የላም ወተት/	Aannaan bira/annaan sa'a/
feed	e	Fruit Juice			የፍራፍሬ ጭማቂ	Cuunfaa fuduraalee
feed	f	Other liquids (sugar water, coffee, tea, broth, soft drinks)			ሌላ ፈሳሽ /የስኳር ውሀ፣ ቡና ፣ ለስላሳ መጠጦች፣ ሾርባ/	dhaangala'aa biroo/ kan akka bishaan shukkaaraa, lallaafaa, shorbaa/
feed	g	Any food made from grains (millet, sorghum, maize, rice, wheat, teff)			ማንኛውንም ከጥራጥሬ የተሠራ ምግብ /ገብስ፣ ማሽላ፣ በቆሎ፣ሩዝ፣ ስንዴ፣ ጤፍ/	Nyaataa gosota midhaan dheedhii adda addaa irraa hojjeetamee/garbuu, bisingaa, boqooloo, Ruuzii, qanmadii, xaafii)
feed	h	Any food made from pumpkins, carrots, red sweet potatoes, green leafy vegetables, mango, papaya			ማንኛውንም ምግብ እንደ ዱባ፣ ካሮት፣ ቀይ ስኳር ድንች፣ አረንጓዴ ቅጠላቅጠል፣ ማንጎ፣ ፓፓያ	Nyaataa kamiiyyuu kan akka buqqee, Kaaroottii, hundee dimaa, dinnichaa/moosee, baaloota magarisaa, Mangoo, Papayaa
feed	i	Any other food made from roots or tubers? (white potatoes, cassava, enset, or other local roots or tubers)			ማንኛውም ከስራስር ወይም ከግንድ የተሰራ ምግብ /ካሳቫ፣ እንሰት/	Nyaata kan hudnee fi jirmaa irraa hojjetamee/ kan akka kasavaa, worqee nyaataa/
feed	j	Any other fruits and vegetables? (e.g., bananas, apples, avacados, tomatoes)			ማንኛውም ፍራፍሬና ቅጠላቅጠል /ሙዝ፣ ቲማቲም ፣ አቮካዶ ፣ አፕል /	Nyaata kamiyyuu kan mudraa fi fuduraa irraa qopha'ee/ kan akka muzii, timatimii, Abukadoo, Apilii)
feed	k	Meat			ስጋ	Foon
feed	l	Any food made from legumes (e.g. lentils, beans, soybeans, pulses, or peanuts)?			ማንኛውም የሚፈለፈል ፍሬ ካላቸው የተሠራ ምግብ (አተር፣ ባቄላ፣ ምስር፣ ኦቾሎኒ ወዘተ...)	Nyaata gosotaa midhaan falaffalamaniirraa qophaa'ee (Ataraa, Baqeelaa, Misira, Ochoolonii)
feed	m	Any food made with oil, fat or butter?			ማንኛውም ምግብ ከዘይት፣ ከቅቤ ከቅባት የተሰራ	Nyaata gosota kan akka zayitii nyaata, dhaadha irra hojjetame
feed	n	Cooked mashed foods			ተቀቅሎ የተፈጨ ምግብ	Nyaata affeelamee daakamee
feed	o	Egg			እንቁላል	Hanqaaquu/Buuphaa/Killee
feed	p	Fish			ዓሣ	Qurxummii
feed	q	Cheese, Yoghurt			አይብ እርጎ	Baaduu/Itittuu
feed	r	Other, sepcify			ሌላ (ይጠቀስ)	Kan biroo ibsi
ddrink	1	Much Less			ከወትሮው በጣም ያነሰ	Kan durii irra bayyee xiqqaa
ddrink	2	Somewhat less			ከወትሮው ያነሰ	Kan durii irra xiqqaa
ddrink	3	About the same			ተመሳሳይ	Akkuma durii
ddrink	4	More than usual			የበለጠ	Kan caalu
ddrink	5	Nothing to drink			ምንም አልጠጣም	Gonkuma hin dhugne
ddrink	8	Don’t Know			አላስታውስም	Hin Yaadadhuu
ddrink	9	Did not start fluid			ፈሳሽ አልጀመረም	Dhangala'aa hin jalqabnee
deat	1	Much Less			ከወትሮው በጣም ያነሰ	Kan durii irra bayyee xiqqaa
deat	2	Somewhat less			ከወትሮው ያነሰ	Kan durii irra xiqqaa
deat	3	About the same			እንደወትሮው	akkuma durii
deat	4	More than usual			ከወትሮ የበለጠ	Kan durii kan caalu
deat	5	Never gave food			ምንም አልበላም	Gonkuma hin nyaanne
deat	6	Not started any food			ምግብ አልጀመረም	Nyaata hin jalqabne
deat	8	Don't know			አያውቁም	Hin beekani
dseek	a	government hospital			የመንግስት ሆስፒታል	Hoospitaala mootummaa
dseek	b	government health center			የመንግስት ጤና ጣቢያ	Buufata fayyaa mootummaa
dseek	c	government health station/clinic			የመንግስት ክሊኒክ	Kiliniika mootummaa
dseek	d	government health post			የመንግስት ጤና ኬላ	kellaaa Fayyaa mootummaa
dseek	e	government community-Based Outlet			የመንግስትየመንደር ጤና አገልግሎት /ውሎገብ/	Tajaajila fayyaa mootumma ganda kessaa/olama-gala/
dseek	f	NGO Health facility			መንግሥታዊ ያልሆኑ ጤና ድርጅት/አገልግሎት	Dhaabbata fayyaa miti mootumma
dseek	g	NGO Community-Based Outlet			መንግሥታዊ ያልሆኑ የመንደር ጤና አገልግሎት /ውሎገብ/	Tajaajila fayyaa miti-mootummaa ganda kessaa/olamaa-gala/
dseek	h	Private Hospital			የግል ሆስፒታል	Hoospitaala dhunfaa/hawasaa
dseek	i	Private/community doctor/clinic			የግል/ማህበረሰብ ሀኪም/ክሊኒክ	Kiliniika dhuunfaa/hawasaa
dseek	j	Private Pharmacy			የግል ፋርማሲ	Faarmaasii dhunfaa/hawasaa
dseek	k	Holy Water			ፀበል	Xabalaa
dseek	l	Shop			ሱቅ	Suuqii
dseek	m	Friend/Relative			ጓደኛ/ዘመድ	Hiryaa/Fira
dseek	n	Traditional practitioner			ባህላዊ ሀኪም	Hakimii aadaa
dseek	o	Other			ሌላ	Kan ibsi
dtreat	1	Antibiotic pill or syrup			አንቲባዮቲክ/ፀረ ባክቴሪያ ክኒን /ሽሮኘ	Antibayotikis/kininaa farra bacteriyaa/Shirooppii
dtreat	2	Antimotility pill or syrup			ሠገራ የሚያወፍር ክኒን /ሽሮኘ	Kininii/shirooppii udaan/bobbaatii furdisuu
dtreat	3	Zinc pill or syrup			ዚንክ ክኒን /ሽሮኘ	Kininii/Shirooppii zinkii
dtreat	4	Other pill or syrup (anti-biotic, antimotility, Zink)			ሌላ (ፀረ ባክቴሪያ፤ አንቲባዮቲክ) ያልሆነክኒን /ሽሮኘ	kininii/Shirooppii kan biroo kan farraa (bakiteeriyaa ykn antibayootiki hin tanee)
dtreat	5	Unknown pill Or syrup			የማይታወቅ ክኒን ወይም ሽሮኘ	Kininii/Shirooppii hin beekaminee
dtreat	6	Antibiotic injection			አንቲባዮቲክ/ፀረ ባክቴሪያ በመርፌ የሚሰጥ	Antibayotikis/farra bacteriyaa kan lilmoon keenamuu
dtreat	7	Non-antibiotic injection			አንቲባዮቲክ ያልሆነ በመርፌ የሚሰጥ	Antibayotikis/farra bacteriyaa kan hin taane lilmoon kan keenamuu
dtreat	8	Unknown injection			የማይታወቅ መርፌ	Lilmoo hin beekamnee
dtreat	9	(iv) intravenous injection			በደም ስር የሚሰጥ መድሃኒት	Qorcha hiddaa dhiigaa jalaan keenamu
dtreat	10	Home remedy/ herbal medicine			ቤት የተዘጋጀ /የባህል መድሃኒት	Qorha aadaa/ kan manatti qopha'ee
dtreat	12	Nothing more given			ሌላ ምንም አልተሰጠዉም	Kan bira wan tokkoole hin kenamneef
dtreat	12	Other			ሌላ ይገለጽ	Kan biroo ibsi
chest	1	Chest only			ደረት ብቻ	Laphee qofa
chest	2	Nose only			አፍንጫ ብቻ	Funyaan qofa
chest	3	Both			ሁለቱም	lamaanuu
chest	8	Other/don’t know			ሌላ/አያውቁም	kan biroo ibsi /hin beekamu
drug	a	Chloroquine			ክሎሮኪን	Kilorokiinii
drug	b	Artemether lumefantrine			ኳርተም	Kowaarteemii
drug	c	Quinine			ኩይኒን	Kuyininii
drug	e	Bacterim			ባክትሪየም	Bakteeriyeem
drug	f	Ampcilin			አምኘስሊን	Ampisiliinii
drug	g	Amxycilin			አሞክሳሲሊን	Amoksasiliinii
drug	h	Chloriamphinicol			ክሎራንፌኒኮል	Kilorafeeniikoolii
drug	i	Tetracyclin			ቴትራሳይክሊን	Teetraasaykiliinii
drug	j	Other anti-biotic			ሌላ አንቲባዮቲክ	Antiibayootikiis biroo
drug	k	Asprin			አስኘሪን	Aspriinii
drug	l	Ibuproen			ኢቢዮኘሮፊን	Ibupronii
drug	m	Parcytamol			ፓራሲታሞል	Parasitamoolii
drug	n	Other			ሌላ	Kan biroo ibsi
dnewborn	a	Vomiting			ማስታወክ	Balaqqamsiisuu/hooqqisiisuu
dnewborn	b	Fever			ትኩሳት	Gubaa qaama
dnewborn	c	Poor sucking or feeding			ጡት መጥባት አለመቻል	Harma hoodhuu dadhabuu
dnewborn	d	Baby has difficulty/fast breathing			ለመተንፈስ መቸገር/ቶሎ ቶሎ መተንፈስ	Yoo rakkoo afuura bafannaa qabaatee/dafee dafee afuura yoo bafata ta'ee
dnewborn	e	Baby feels cold			መቀዝቀዝ	Yoo qamnii isa baayyee qorree/diilallaa'ee
dnewborn	f	Baby too small or born too early			ክብድቱ በጣም ትንሽ/ያለጊዜው ከተወለደ	Yoo ulfaatinni Daa'ima baayyee xiqqoo ta'ee/yoo daa'imni yeroo male dhalate
dnewborn	g	Redness/discharge around cord			እትብት መድማት፣ መቅላት፣ መግል መያዝ	Yoo handhuurri diimate/ yoo mala'ee
dnewborn	h	Red swollen eyes/discharge			የቀሉ /መግል የሚፈሳቸው ዐይኖች	Yoo iji diimate/ yoo mala'ee
dnewborn	i	Yellow palms/soles/eyes			የውስጥ እግር ወይም የመዳፍ/ የዐይን ቢጫ መሆን	yoo barruun/faanaa miilaa jala/ijii keelloo ta'ee
dnewborn	j	Lethargic or unconscious			ንቁ አለመሆን/ሲነኩትም አለመንቀሳቀስ፣ ራስን መሳት	Yoo xuqaan qofa kan socho'u yoo ta'e
dnewborn	k	Convulsions			መንዘፍዘፍ/መንቀጥቀጥ	Kan hurgufu/hollatu yoo ta'ee
dnewborn	o	Baby irritated/cries without any apparent reason			ሕፃኑ ያለምንም ምክንያት አምርሮ የሚያለቅስ ከሆነ	Daa'imni sababa male yoo hirqiffatee boo'a ta'e
dnewborn	n	Nothing mentioned			ምንም አልተጠቀሰም	Waan tokkollee hin ibsamne
dnewborn	l	Other			ሌላ	Kan biroo ibsi
dnewborn	m	Don't know			አላውቅም	Hin beeku
dchild	a	Repeated Watery Stools			የተደጋገመ ቀጭን ተቅማጥ	kan irra deddeebi'ee garaa kaasaa qal'a
dchild	b	Any Watery Stools			ማንኛውም ቀጭን ተቅማጥ	Garaa kaasaa qal'a kamiyyuu
dchild	c	Repeated Vomiting			ተደጋጋሚ ማስመለስ	Irra deddeebi'ee balaqqamsiisuu
dchild	d	Any Vomiting			ማንኛውም ማስመለስ	Balaqqamsiisuu kamiyyuu
dchild	e	Blood in Stools			ደም የቀላቀለ ተቅማጥ	Garaa kaasaa dhiigaan maka qabu
dchild	f	Fast Breathing			ቶሎ ቶሎ መተንፈስ	Dafeedafee afuura baafachuu
dchild	g	Difficult Breathing			የመተንፈስ ችግር	Rakkoo afuura baafannaa
dchild	h	Noisy Breathing			ድምጽ ያለው አተነፋፈስ	Afuura baafannaa sagalee qabu
dchild	i	Fever			ትኩሳት (High)	Gubaa qaamaa
dchild	j	Convulsions			ኮንቬልሽን	Hurgufuu
dchild	k	Stiff Neck			ያንገት መግረር/መገተር	Yoo boquu gogse
dchild	l	Marked Thirst			ተደጋጋሚ ውሃ መጠማት	Yoo irra deddeebi'ee bishaan dhuge
dchild	m	Unable to Drink			መጠጣት አለመቻል	Yoo dhuguu dadhabee
dchild	n	Not Eating/Not Drinking Well			መብላት/መጠጣት አለመቻል	Yoo nyaachuu/dhuguu dadhabee
dchild	o	Getting Sicker/Very Sick			ሕመሙ ከባሰ/በጣም ሲታመም	Yoo dhukkubbin itti caale/yoo baayyee dhukkubsate
dchild	p	Not Getting Better			ካልተሻለው	Yoo itti fooyya'uu didee
dchild	q	Sick for a long time			ለረጅም ጊዜ ከታመመ	Yeroo dheeraaf yoo dhukkubsate
dchild	r	Sunken Eyes			ዓይኖች ከጎደጎዱ	Yoo ijii isa boolla'ee
dchild	s	Cough			ሳል	Qufaa
dchild	t	Other			ሌላ	Kan biroo
dchild	u	Don’t Know			አያውቁም	Hin beekani
ancsource	a	Hospital			የመንግስት ሆስፒታል	Hospitaala mootummaa
ancsource	b	Health Center			የመንግስት ጤና ጣቢያ	Buufata Fayyaa mootummaa
ancsource	c	Health post			የመንግስት ጤና ኬላ	kellaa Fayyaa mootummaa
ancsource	d	NGO health facility			መንግስታዊ ያልሆነ የጤና ድርጅት	Dhaabbataa Fayyaa miti-mootummaa
ancsource	e	Private health facility			የግል ጤና ድርጅት	Dhaabbata fayyaa dhuunfaa
ancsource	f	Other			ሌላ	Kan biroo (ibsi)
ancsource	g	Do not know			አያውቁም	Hin beekani
aprovider	a	Doctor			ሐኪም	Haakimii
aprovider	b	Nurse/midwife			ነርስ/አዋላጅ ነርስ	Nersii/Nersii deessistuu
aprovider	c	Health extension worker			የጤና ኤክስቴንሽን ሠራተኛ	HEF
aprovider	d	Health worker/unknown type			የጤና ባለሙያ/ሙያው የማይታወቅ	Hojjetaa fayyaa/Ogummaan isaa hin beekamne
aprovider	e	Other			ሌላ /ይገለጽ/	Kan biroo (ibsi)
peat	1	Less			ከወትሮው ያነሰ	Kan duriirra kan xiqqatee.
peat	2	Same			እንደወትሮው	Akkuma durii
peat	3	More			ከወትሮው የበለጠ	Kan duriirra kan caalu
peat	8	Don’t Know			አላውቅም	Hin beeku
bprepare	a	Financial			የገንዘብ	Qarshii
bprepare	b	Transport			የመጓጓዣ	Geejiba
bprepare	c	Food			የምግብ	Nyaata
bprepare	d	Arrange birth attendants			የሚያዋልድ ሰው ማዘጋጀት	Nama deessisuu qopheeffachuu
bprepare	e	Identified health facility for delivery			የምወልድበት የጤና ድርጅት መለየት	Dhaabbata fayyaa bakka itti da’uu adda baasuu/filachuu
bprepare	f	Prepared clean and appropriate materials for delivery			ንፁህና አስፈላጊ የማዋለጃ ቁሳቁሶችን ማዘጋጀት	Quliqullinaa fi meeshaalee barbaachisoo ta’an qopheessuu
bprepare	g	Identified blood donors			ደም ለጋሾችን ማዘጋጀት	Namoota dhiiga naa keennan qopheefachuu
bprepare	i	Arrange a person who will care for the children			ልጆችን የሚንከባከብ ሰዉ ማዘጋጀት	Nama daa'ima kunuunsuu qopheeffachuu
prepare	h	Other			ሌላ	kan biroo (ibsi)
plandelp	1	My Home			ቤት ውስጥ በራሳቸው ቤት	Mana isaan keessatti
plandelp	2	Other Home			ሌላ ሰው ቤት	Mana namaa keessatti
plandelp	3	Government Hospital			የመንግሥት ሆስፒታል	Hospitaala mootummaa
plandelp	4	Government Health Center			የመንግሥት ጤና ጣቢያ	Buufata Fayyaa Mootummaa
plandelp	5	Health post			ጤና ኬላ	Keellaa Fayyaa
plandelp	6	NGO Health Facility			መንግሥታዊ ያልሆነ የጤና ተቋም	Dhaabbata Fayyaa Miti-mootummaa
plandelp	7	Private Hospital			የግል ሆስፒታል	Hospitaala dhuunfaa
plandelp	8	Private Doctor/Clinic			የግል ሃኪም/ክሊኒክ	Kiliinikaa ykn mana haakimii dhuunfaa
plandelp	10	On the way to facility			On the way to facility	On the way to facility
plandelp	9	Other			ሌላ	Kan biroo
transport	a	Gari			ጋሪ	Gaarii
transport	b	Animals (horse, mule)			እንስሳት (ፈረስ፣ በቅሎ)	Beeyilada (Fardaa gangeeffaa)
transport	c	Stretcher			ቃሬዛ (ባህላዊ አምቡላነስ)	Wasaasaa
transport	d	Ambulance			አምቡላንስ	Ambulaansii
transport	e	Public transport			የህዝብ መጓጓዣ (Public transport)	Geejiba ummataa
transport	f	Government office vehicle			የመንግስት መስሪያ ቤት መኪና	Konkolaataa mootummaa
transport	g	Walk			በእግር	Milaan
transport	i	Carried by relatives			ዘመዶቼ ተሸክመዉኝ	Firaan batameen
transport	h	Other			ሌላ	Kan biroo
dassist	a	Doctor			ዶክተር	Hakiimii/doktorii
dassist	b	Nurse/midwife			ነርስ/አዋለጅ ነርስ	Narsii/Narsii deessistuu
dassist	c	Health extension worker			የጤና ኤከስቴንሽን ሰራተኛ	HEF
dassist	d	HAD			የልማት ቡድን መሪ	DRMF
dassist	e	traditional birth attendant			የልምድ አዋላጅ	Deessistuu aadaa
dassist	f	Relative/friend			ዘመድ/ጓደኛ	Fira/Hiriyaa
dassist	g	Nobody			ማንም የለም	Eenyu iyyuu hin jiru
dassist	h	Other(specify)			ሌላ ይጠቀስ	Kan biroo ibsi
fmilk	1	Squeeze out and throw			አፍስሰውታል	Dhangalasaniiruu
fmilk	2	Squeeze out and give to the baby			ለሕጻኑ አጥብተውታል	Daa'ima hoosisaniiruu
fmilk	8	Other/don’t remember			ሌላ/አያስታውሱም	Kan biroo/Hin yaadadhu
bsize	1	Large			ትልቅ	Guddaa
bsize	2	Average			መካከለኛ	Giddu galeessa
bsize	3	Small			ትንሽ	Xiqqaa
bsize	4	Born too early			ያለ ቀኑ የተወለደ	Kan yeroo malee dhalatee
bsize	8	Don’t know			አያውቁም	Hin beekani
cut	1	New Blade			አዲስ ምላጭ	Milaacii haaraa
cut	2	Boiled Blade			የተቀቀለ ምላጭ	Milaacii Affeelamee
cut	3	Unboiled used blade			ያልተቀቀለ አሮጌ ምላጭ	Milaacii dulloomaa hin affeelamne
cut	4	Knife			ቢላዋ	Albee ykn Haaduu
cut	5	Scissor			መቀስ	Maqasii
cut	6	Do not know			አያውቁም	Hin beekani
cut	7	Other (specify)			ሌላ	Kan biroo
cordtie	1	New string or thread			አዲስ ማሰሪያ/ክር	Kirrii haaraa handhuuraan hidhaan
cordtie	2	Boiled string or thread			የተቀቀለ ማሰሪያ/ክር	Kirrii Affeelamee
cordtie	3	Used string or thread			አሮጌ ማሰሪያ/ክር	Kirrii dulloomaa
cordtie	4	Did not tie the cord			እትብቱ አልታሰረም	Handhuurri hin hidhamnee
cordtie	8	Do not know			አያውቁም	Hin beekani
cordtie	111	Other (specify)			ሌላ	Kan biroo (ibsi)
apply	a	Butter			ቅቤ	Dhadhaa
apply	b	Oil			ዘይት	Zaayitii
apply	c	Ash			አመድ	Daaraa
apply	d	Ointment/powder			ቅባት/ዱቄት	Dibata/daakuu
apply	e	Animal dung			እበት	Dhoqqee hoorii
apply	f	Cold water			ቀዝቃዛ ውሃ	Bishaan qorraa
apply	h	Chlorhexidine			ምስራች ጀል (Chlorhexidine)	Chlorhexidine
apply	g	Other/don’t remember			ሌላ	Kan biroo
babyplaced	1	Alone/on the floor			ብቻውን በመሬት ላይ	Qofaa isaa / lafa irra
babyplaced	2	On the mother’s Belly/chest			በእናቱ ደረት/ሆድ ላይ	Laphee/garaa haadhaa
babyplaced	3	Beside the mother			ከእናቱ አጠገብ	Haadha waliin
babyplaced	4	With someone else			ከሌላ ሰው ጋር	Nama biraa waliin
babyplaced	5	On the cot			ብቻውን ለህጻን በተዘጋጀ አልጋ/ቦታ ላይ	Qofaa siree daa'imaaf qophaa'e irra
babyplaced	7	Don’t know			አያውቁም	Hin beekani
babyplaced	6	Other			ሌላ	Kan biroo
babybreath	a	Rubbed/massaged/Stimulating			ሰውነት ማሸት	Qaama isa sukkumuu
babybreath	b	Dried			ማድረቅ	Gogsuu
babybreath	c	Mouth cleared			አፉን መጥረግ	Afaan isaa haxaahuu/qoorsuu
babybreath	d	Mouth to mouth resuscitation			አፍ ለ አፍ አየር መስጠት	Qilleensa afaaniin afaanitti kennuu
babybreath	e	Ambu bag used			አምቡባግ ተጠቅመዋል (አፍ ላይ የሚደረግ ፕላስቲክ)	Ambubaagii fayyadamuu
babybreath	f	Nothing			ምንም አልተደረገም	Homayyuu hin goone
babybreath	i	Suction			አፍና አፍንጫን በመሳሪያ መጥረግ (መምጠጥ)/ሰክሽን/	Afaanii fi funyaan meeshaadhaan haxaahuu
babybreath	h	Don't know			አያውቁም	Hin beekani
babybreath	g	Other			ሌላ	Kan biroo
wbreath	1	Health worker			የጤና ባለሙያ	Ogeessa fayyaa
wbreath	2	Health Extension Worker			የጤና ኤክስቴንሸን ሠራተኛ	HEF
wbreath	3	HDA			የጤና ልማት ቡድን (1:5 ወይም 1፡30)	Rayyaa Misooma Fayyaa (1:5 ykn 1:30)
wbreath	4	Traditional birth attendant			የልምድ አዋላጅ	Deesistuu aadaa
wbreath	7	Family/relative/friend			ቤተሰብ/ዘመድ/ጓደኛ	Fira/Hiryaa/ollaa
wbreath	8	Self			እራስ	Ofiin
wbreath	9	Other			ሌላ ይገለጽ	Kan biro (ibsi)
gdrink	a	Milk (other than breast milk)			የላም ወተት/ከእናት ጡት ሌላ	Aannan sa'aa/harma haadhaa malee
gdrink	b	Plain water			ንጹሕ ውሃ	Bishaan Qulqulluu
gdrink	c	Sugar or glucose water			የስኳር /የግሉኮስ ውሃ	Bishaan shukkaaraa/guluukoosii
gdrink	d	Fruit juice			የፍራፍሬ ጭማቂ	Cuunfaa muduraalee
gdrink	e	Infant Formula			የሕጻናት ወተት/ፎርሙላ	Aannan daa'immani/warshaa (Formulaa)
gdrink	f	Tea/infusion/”hamesa”			ሻይ/ሐሜሳ/	Shaayii/hameessaa
gdrink	g	Fresh butter			ለጋ ቅቤ	Dhadhaa ho'aa
gdrink	h	Other			ሌላ	Kan biroo
bwarm	a	Dried the baby			ማድረቅ	Gogsuu/qoorsuu
bwarm	b	Wrapped the baby with clean cloth			በንጹሕ ጨርቅ መጠቅለል	Kafanaa/uccuu qulqulluun maruu/haguuguu
bwarm	c	Put baby beside the mother			ከእናቱ ጋር ማስተኛት	Haadha waliin cibsuu
bwarm	d	Keep the baby on bare skin to skin contact			ከእናቱ ሰውነት ጋር እንዲነካካ ማድረግ	Qaama haadha waliin akka wal tuquu gochuu
bwarm	e	Bathed in warm water			በሞቀ ውሃ ማጠብ	Bishaan ho'aan dhiquu
bwarm	f	Warmed delivery room			የማዋለጃ ክፍሉን ማሞቅ	Kutaa da'umsaa ho'isuu
bwarm	g	Other			ሌላ	Kan biroo
skin	1	Always			ሁል ጊዜ	Yeroo hunda
skin	2	Often			አብዛኛውን ጊዜ	Yeroo baayyee
skin	3	A few times			አንድ አንድ ጊዜ	Yeroo tokkoo tokko
skin	4	Never			በፍፁም	Gonkumaa
skin	5	Don’t know			አያስታውሱም	Hin yaadatan
sleep	1	Mother slept with baby			ከእናቱ ጋር (ሳይነካካ)	Haadha waliin (osoo wal hin tuqiin)
sleep	2	Laid baby on bed alone			አልጋ ላይ ብቻውን	Sireerra qofa isaa
sleep	3	Baby slept with another person			ከሌላ ሰው ጋር	Nama biroo waliin
sleep	4	Keep the baby on bare skin to skin contact			ገላ ከገላ ጋር እንዲነካካ ተደርጎ (ከእናቱ ጋር)	Qaamnisaa akka qaama haadhaan wal tuqu taasifamee
sleep	5	Other (specify)			ሌላ	Kan biroo
gofcomp	a	Hospital			ሆስፒታል	Hospitaala
gofcomp	b	Health center			ጤና ጣቢያ	Buufata Fayyaa
gofcomp	c	Health post			ጤና ኬላ	Keellaa Fayyaa
gofcomp	d	Drug shop/pharmacy			መድሃኒት ቤት	Mana qorichaa
gofcomp	f	Health development army leaders (HDAs)			የማህበረሰብ ጤና ሠራተኛ	Raayyaa Misooma fayyaa
gofcomp	g	TBA/TTBA			የልምድ አዋላጅ/የሰለጠነ	Deessistuu aadaa/ kan leenjitee
gofcomp	h	Holy water/religious place			ፀበል	Xabalaa
gofcomp	i	Traditional healer/Witchcraft			የባህል መድሀኒት አዋቂ	Beektota qoricha aadaa
gofcomp	j	Other(specify)			ሌላ	Kan biroo
pregcomp	a	Severe headache			ከፍተኛ የሆነ ራስ ምታት	Mata bowwoo cimaa
pregcomp	b	Blurred vision			ብዥ ያለ እይታ	Ija dura urrii maruu (lafti ittiin maruu)
pregcomp	c	Reduced fetal movement			የሕፃኑ እንቅስቃሴ መቀነስ	Daa'imni sochiin hir'isuu
pregcomp	d	Unconsciousness			ራስን መሳት	Of wallaaluu
pregcomp	e	Convulsions			መንዘፍዘፍ/መንቀጥቀጥ	Hurguufuu/Hoollachiisuu
pregcomp	f	Vaginal bleeding			ከማህጸን ደም መፍሰስ	Dhiigni heedduun (garmaleen) karaa naf-saalaa dhangala'u
pregcomp	i	Severe lower abdominal pain			በታችኛው የሆድ ክፍል ላይ የሚሰማ ከባድ ህመም	Garaa ciniinna cimaa
pregcomp	j	Fever			ትኩሳት	Gubaa Qaama
pregcomp	g	Swollen hands and face			የእጆችና የፊት ማበጥ	Dhiita'uu fuulaa fi harkaa
pregcomp	h	No symptom mentioned			ምንም ምልክት አልተጠቀሰም	Mallattooleen homtuu hin ibsamne
nbcplace	1	Your home			መኖሪያ ቤት ውስጥ	Mana ofii keessatti
nbcplace	2	Other home			ሌላ ቤት ውስጥ	Mana biroo keessatti
nbcplace	3	Health post			ጤና ኬላ	Keellaa Fayyaa
nbcplace	4	Health center			ጤና ጣቢያ	Buufata Fayyaa
nbcplace	5	Hospital			ሆስፒታል	Hoospitaala
nbcplace	8	Other(specify)			ሌላ ( ይጥቀሱ)	Kan biroo (ibsi)
vita	1	Yes			አዎ	Eeyyee
vita	2	No			የለም	Lakkii
vita	3	Child age <6months			ሕጻኑ ከ6 ወር በታች ነው	Daa'imni ji'a 6 gadidha
vita	8	Do not know			አያውቁም	Hin beekani
itemforbaby	a	Vitamin supplements			በእክብል መልክ የተዘጋጀ ቫይታሚን	Vitaamina haala kininiin qopha'ee
itemforbaby	b	Plain water			ንፁህ ውሃ	Bishaan qulqulluu
itemforbaby	c	Sweetened water or juice			የስኳር ውሃ የፍራፍሬ ጭማቂ	Bishaan shukkaaraa/cuunfaa muduraalee
itemforbaby	d	ORS			ኦ.አር.ኤስ	"ORS'/dhangala'aa lubbuu baraarsu
itemforbaby	e	Infant formula			የህፃናት ወተት/ኢንፋንት ፎርሙላ	Aannan da'immanii kan warshaa/Formulaa
itemforbaby	f	Milk			የእንስሳት ወተት	Aannan hoorii
itemforbaby	g	sugar or glucose water			ስኳር/ግልኮስ/ጨው ውሃ የተበጠበጠ	Shukkaara/Gulukoosii/bulbulaa bishaanii fi ashaboo
itemforbaby	h	Tea/infusion/”hamesa”			ሻይ/በመዘፍዘፍ የተዘጋጀ ፈሳሽ	Shaayii/Dhangala'aarra kan qophaa'e/"hamesa"
itemforbaby	i	Butter			ቅቤ	Dhadhaa
itemforbaby	j	Other liquids			ሌሎች ፈሳሾች	Dhangala'aawwan biroo
itemforbaby	l	Do not know			አላውቅም	Hin beeku
dbfeed	1	Much Less			ከወትሮው በጣም ያነሰ	Kan durii irra baayyee gadi
dbfeed	2	Somewhat less			ከወትሮው ያነሰ	Kan durii gadi
dbfeed	3	About the same			እንደወትሮው	Akkuma durii
dbfeed	4	More than usual			ከወትሮ የበለጠ	Kan durii irra ni caala
dbfeed	5	Did not breastfeed			ምንም አልጠባም	Waan tokkooyyu hin hoonee
dbfeed	8	Don’t Know			አያውቁም	Hin beekani
KAPlevel	1	Agree a lot			በጣም እስማማለሁ	Baayyeen itti walii gala
KAPlevel	2	Agree somewhat			እስማማለሁ	Hanga tokko ittin walii gala
KAPlevel	3	Disagree somewhat			አልስማማም	Hanga tokko itti walii hin galu
KAPlevel	4	Disagree a lot			በጣም አልስማማም	Baayyee itti walii hin galu
HDAtype	1	1:5 leader			የ 1 ለ 5 መሪ	Dursituu tokko-shanee (1:5)
HDAtype	2	1:30 leader			የ 1 ለ 30 መሪ	Dursituu Garee(1:30)
mapavl	1	Yes displayed on the wall			አዎ፣ ግድግዳ ላይ ተለጥፏል	Eeyyee, keenyan/gidiraa irratti maxxanfameera
mapavl	2	Yes not displayed on the wall			አዎ፣ ግድግዳ ላይ አልተለጠፈም	Eeyyee, girgiddaa/gidiraa irratti hin maxxanfamne
mapavl	3	Not available			የለም	Lakki
yesnoNA	1	Yes			አዎ	Eeyyee,
yesnoNA	2	No			የለም	Lakki
yesnoNA	3	Not Applicable			አይመለከታትም	Hin ilaallatuu
dassistp	1	Doctor			ዶክተር	Doktora/haakima
dassistp	2	Nurse/midwife			ነርስ/አዋለጅ ነርስ	Narsii/Narsii deessistuu
dassistp	3	Health extension worker			የጤና ኤከስቴንሽን ሰራተኛ	HEF
dassistp	9	Health worker (unknown type)			ጤና ባለሞያ (ሙያዉ የማይታወቅ)	Ogeessa fayyaa (Ogummaan kan adda hin baane)
dassistp	4	HAD			የልማት ቡድን መሪ	DRMF
dassistp	5	traditional birth attendant			የልምድ አዋላጅ	Deessistuu aadaa
dassistp	6	Relative/friend			ዘመድ/ጓደኛ	Fira/Hiriyyaa
dassistp	7	Nobody			ማንም	Eenyuyyuu
dassistp	8	Other(specify)			ሌላ	Kan biroo
satisflevel	1	Fully satisfied			በጣም ተደስቻለሁ	Baayyee itti gammadeera/quufeera
satisflevel	2	Somewhat satisfied			ተደስቻለሁ	Hanga tokko itti gammadeera/quufeera
satisflevel	3	Somewhat dissatisfied			አልተደሰትኩም	Hanga tokko itti hin gammanne/quufne
satisflevel	4	Fully dissatisfied			ምንም አልተደሰትኩም	Gonkumaa itti hin gammanne/quufne
yesnodknr	1	Yes			አዎ	Eeyyee
yesnodknr	2	No			የለም	Lakkii
yesnodknr	98	Don’t know			አላውቅም	Hin beeku
pnccheckplace	1	In own home			በራሴ ቤት	Mana koo keessatti
pnccheckplace	2	Health post			ጤና ኬላ	Keellaa Fayyaa
pnccheckplace	3	Health center			ጤና ጣቢያ	Buufata Fayyaa
pnccheckplace	4	Hospital			ሆስፒታል	Hospitaala
pnccheckplace	5	Other			ሌላ	Kan biroo
whodidpnc	1	Doctor			ዶክተር	Doktora/haakima
whodidpnc	2	Nurse/midwife			ነርስ/አዋላጅ ነርስ	Narsii/Narsii deessistuu
whodidpnc	3	HEW			የጤና ኤክስቴንሽን ባለሙያ	HEF
whodidpnc	4	Health Officer			ጤና መኮንን	Qondaala fayyaa
whodidpnc	5	HDA			የልማት ቡድን መሪ	DRMF
whodidpnc	8	TBA			የልምድ አዋላጅ	Deesistuu aadaa
whodidpnc	6	Do not know			አላውቅም	Hin beeku
whodidpnc	7	Other			ሌላ	Kan biroo
whodidpncmom	1	Doctor			ዶክተር	Doktora/haakima
whodidpncmom	2	Nurse/midwife			ነርስ/አዋላጅ ነርስ	Narsii/Narsii deessistuu
whodidpncmom	3	HEW			የጤና ኤክስቴንሽን ባለሙያ	HEF
whodidpncmom	4	Health Officer			ጤና መኮንን	Qondaala fayyaa
whodidpncmom	8	TBA			የልምድ አዋላጅ	Deesistuu aadaa
whodidpncmom	6	Do not know			አላውቅም	Hin beeku
whodidpncmom	7	Other			ሌላ	Kan biroo
pnccompomom	a	Checked breasts			ጡቶቼን ተመርምረዋል	Harmi koo sakatta'ameera
pnccompomom	b	Advised breast feeding			ስለጡት ማጥባት ምክር	Harma hoosisuu irratti gorsameera
pnccompomom	c	Oriented about danger signs			ስለ አደገኛ ምልክቶች ትምህረት	Mallattoolee balaaa cimaa irratti hubannoo argadheera
pnccompomom	d	Educated on family planning			የቤተሰብ እቅድ ትምህረት	Karoora maatiirratti barumsa argadheera
pnccompomom	e	Information given on nutrition			ስለ ሥራዓተ-ምግብ መረጃ	Odeeffannoo waa'ee sirna nyaataa argadheera
pnccompomom	f	Referred to a health facility			ወደ ጤና ድርጅት ሪፈር	Gara dhaabbata fayyaatti ol-erguu
pnccompomom	g	Measured Blood Pressure			ደም ግፊቴ ተለክቷል	Dhiibbaan dhiigaa safarameera
pnccompomom	h	Checked/treated birth-related wound (if applicable)			ከመውለድ ጋር የተያያዙ ቁስሎችን ማከምና መዳናቸውን ማረጋገጥ (እሚመለከታቸው ከሆነ)	Da'umsaan wal qabatee madaan uumamu ilaalameera/ yaalameera (yoo ilaallata ta'e)
pnccompomom	j	Family planning counselling			የቤተሰብ እቅድ ምክርና አገልግሎት	Gorsa fi tajaajila mala karoora maatii
pnccompomom	k	Assessed temperature			የሰውነት ሙቀት መለካት (Assessed temperature)	Ho'ina qaamaa safaruu
pnccompomom	l	Assessed breathing			አተነፋፈስ መለካት (Assessed breathing)	Haala afuura baafannaa sakata'uu
pnccompomom	i	Other			ሌላ	Kan biroo
pnccompobaby	a	Generally examined /looked at baby's body			አጠቃላይ ምርመራ/የህጻኑን ገላ ማየት	Sakatta'iinsi waliigalaa daa'imaaf godhameera
pnccompobaby	b	Weighed baby			ህጻኑን መመዘን	Ulfaatina daa'imaa safaruu
pnccompobaby	c	Checked cord			እትብቱን መመርምር	Handhuura ilaaluu
pnccompobaby	d	Advised breastfeeding/exclusive breast feeding			ስለ ጡት ማጥባት ምክር/ጡት ብቻ ስለማጥባት	Gorsa waa'ee harma hoosisuu
pnccompobaby	e	Observed breastfeeding			ጡት ሳጠባ ተመልክተውኛል	Yeroon harma hoosisu na ilaalaniiru
pnccompobaby	f	Advised skin-to-skin contact/warmth			ገላ ለ ገላ ማቀፍ/ሙቀቱን መጠበቅ ምክር	Gorsa barbaachisummaa qaama haadhaa fi daa'imaa wal tuqsiisanii hammachuu
pnccompobaby	g	Checked baby for danger signs (including sepsis)			ህጻኑን ለአደገኛ ምልክቶች ምርመራ (መመረዝን ጨምሮ)	Mallattoolee balaaa cimaaf (Faalama dabalaatee) sakatta'insa daa'imaaf gochuu
pnccompobaby	h	Educated on danger signs			ስለ አደገኛ ምልክቶች ትምህርት	Waa'ee mallattoolee balaaa cimaarratti barsiisuu
pnccompobaby	i	Referred to a health facility			ወደ ጤና ድርጅት ሪፈር	Dhaabbata fayaatti ol-erguu
pnccompobaby	j	Provided information on washing hands before touching baby			ህጻንዋን ከማቀፍ በፊት እጅን ስለመታጠብ ምክር	Gorsa waa'ee osoo daa'ima hin tuqiin dura harka dhiqachuu
pnccompobaby	k	Advised keeping the cord clean			እትብቱን በንጽህና መያዝ ምክር	Gorsa waa'ee qulqullinaa fi qabiinsa handhuuraa
pnccompobaby	l	Advised not to bathe the baby within 24 hours after birth			ህጻኑን/ኗን ከ24 ሰአት በፊት እነዳይታጠብ/እንዳትታጠብ ምክር	Gorsa waa'ee daa'imni dhalatee sa'aa 24 keessatti dhaqna dhiquu dhiisuu
pnccompobaby	n	Child immunization			የህጻናት ክትባት	Talaallii da'immanii
pnccompobaby	m	other			ሌላ	Kan biroo
reasonfornonBF	a	My breast milk is not enough			ጡቴ በቂ ወተት የለውም	Harmi koo aannan gahaa hin qabu
reasonfornonBF	b	I do not stay with NAME throughout the day			ቀኑን ሙሉ ከህጻኑ/ኗ ጋር አብሬ ስለማልውል	Guyyaa guutuu daa'ima waliin waan hin oolleef
reasonfornonBF	c	Advised by friends or relatives to do so			ቤተሰቤ ወይም ጓደኞቼ መክረውኝ	Hiriyyoonni ykn firoonni koo waan nagorsaniif
reasonfornonBF	d	Tradition or culture			ባህል ወይማ ልማድ	Barmaatilee ykn barsiifata
reasonfornonBF	e	Other			ሌላ	Kan biroo
cookingfuel	1	Mainly firewood (purchase or collected)			በዋናነት ማገዶ (ገዝተን/ለቅመን	Irra caalaa qoraan (bitnee/funaannee)
cookingfuel	2	Animal dung			ኩበት	Kaboota
cookingfuel	3	Crop residue			የሰብል ተረፈ ምርት(አገዳ…)	Galabaa midhaanii(hossee/hoffaa)
cookingfuel	4	Charcoal			ከሰል	Cilee/Kasala
cookingfuel	5	Kerosene			ነጭ ጋዝ	Gaazii adii
cookingfuel	6	Butane gas			ቡቴን ጋዝ	Gasii buteeni
cookingfuel	7	Electricity			ኤሌክትሪክ	Elektirikii
cookingfuel	8	Bio gas			ባዮ ጋዝ	Baahoo gaazii
cookingfuel	10	Does not use any cooking fuel or No food cooked in the household			ማገዶ አይጠቀሙም/ምግብ አያበስሉም	Boba'aa hin fayyadaman/Manatti nyaata hin qopheessan
dangerpnc	a	Excessive vaginal bleeding			ከማህጸን ብዙ ደም መፍሰስ	Dhiiga baayyaa gadameessa keessaa dhangala'u
dangerpnc	b	Foul-smelling discharge			መጥፎ ሽታ ያለው ፈሳሽ ከብልት መፍሰስ	Dhangala'aa foolii qabu naf-saalaa irraa bahuu
dangerpnc	c	High fever			ከፍተኛ ትኩሣት	Gubaa qaamaa cimaa
dangerpnc	d	Severe lower abdominal pain			በታችኛው የሆድ ክፍል የሚሰማ ከባድ ህመም	Garaa ciniinna cimaa
dangerpnc	e	Convulsions			መንዘፍዘፍ	Hollachuu/hurgufuu
dangerpnc	h	Unconsciousness			ራስን መሳት	Of-wallaaluu
dangerpnc	i	Severe headache			ከባድ ራስ ምታት	Bowwoo mata Cimaa
dangerpnc	j	Blurred vision			ብዥ ያለ እይታ	Ija dura maruu
dangerpnc	k	Calf pain			በባት ላይ የሚሰማ ከፍተኛ ህመም (እብጠት ኖረውም አልኖረውም)	Dhuukuba sarbaa gubbatti ciminaan dhagaamu (dhiita'us dhiita'uu baatus)
dangerpnc	l	postpartum psychosis			ራሷን ወይም ልጇን ልትጎዳ እንደምትችል የሚያመለክት ንግግር/ባህርይ	Erga deesee boodaa qaajja'uu
dangerpnc	g	Nothing mentioned			ምንም አልተጠቀሰም	waan tokkoolee hin ibsamne
dangerpnc	f	Other			ሌላ	kan biroo
dangercb	a	Excessive vaginal bleeding			ከፍተኛ ደም ከማህጸን ሲፈስ	Dhiigin heeduun yoo gadameesa kessa dhangala'e
dangercb	b	Foul-smelling discharge			ሽታ ያለው ፈሳሽ ከማህጸን ከወጣ	Dhangala'aan foolii qabu yoo gadameessa keessa ba'ee
dangercb	c	High fever			ከፍተኛ ትኩሣት	Gubaa qama cimaa
dangercb	d	Baby’s hand or feet come first			የሚወለደው ሕጻን እጅ ቀድሞ ከታየ	Yoo harki daa'ima dhalatuu dursee ba'ee
dangercb	e	Baby’s in abnormal position			ሕጻኑ በማህጸን ውስጥ ትክክለኛ ያልሆነ አቀማመጥ ሲኖረው	Daa'imni gadameessa keessatti tessoon isa sirrii yoo hin taane
dangercb	f	Prolonged labor (>12 hours)			ረጅም የምጥ ጊዜ/ከ12 ሠዓት በላይ	Ciniinsuu yoo irra ture/ sa'atii 12 ol
dangercb	g	Retained placenta			የእንግዴ ልጅ ሲዘገይ	Yoo obbaatiin turee
dangercb	h	Rupture uterus			የእንሽርት ውሃ ያለጊዜው ሲፈስ	Yoo bishaan gubbee yeroo malee dhangala'ee
dangercb	i	Prolapsed cord			እትብቱ ቀድሞ ከታየ	yoo handhuurri dursee dhufee
dangercb	j	Cord around neck			እትብቱ ከሕጻኑ አንገት ላይ ሲተበሰብ	yoo handhuurri daa'imaa mormaa isatti maramee
dangercb	l	Convulsions			እናትየዋ ኮንቨለዥን ሲኖራት	Yoo haati gagabdoo qabatee
dangercb	m	loss of consciousness			እናትየዋ እራስዋን ስትስት	Yoo haati of wallaaltu
dangercb	n	Preterm			ያለ ቀኑ ሲወለድ	Yoo osoo hin ga'iin dhalate/tte
dangercb	o	Preterm premature rapture of memberane (pPROM)			ከ9 ወር በፊት/የመውለጃ ጊዜሽ ሳይደርስ የእንሽርት ውሃ ያለጊዜው ሲፈስ	Ji'a 9 dura/ guyyaan da'umsaa osoo hin ga'iin bishaan gubbee yoo dhangala'e
dangercb	p	Nothing mentioned			ምንም አልተጠቀሰም	waan tokkoolee maqaa hinibsine
dangercb	k	Other (specify)			ሌላ	kan biroo
married	1	Married			አዎ ባለትዳር ነኝ	Married
married	2	Never married			ያላገባ	Never married
married	3	Widowed			የሞተባት	Kan abbaan mana irra du'e
married	4	Divorced			የተፋታች	Kan abbaa mana hiiktee
married	5	Separated			የተለያየች	Kan abbaa manaa waliin bakkaa adda addaa jiraatan
whyathome	a	Always delivered at home			ሁሌም እቤት ነው የምወልደው	Yeroo hunda manumattin da'aa ture
whyathome	b	Husband/mother/mother-in-law does not allow			ባለቤቲ/እናቴ/አማቴ ስለማይፈቅዱ	Abbaan warraa /Haati/ Amaatiin waan hin heyyamneef
whyathome	c	Don't like health facilities			የጤና ተቋም መሄድ ደስ ስለማይለኝ	Dhaabbilee fayyaa deemuu hin jaaladhu
whyathome	d	Expensive to go to health facilities			የጤና ተቋም ውድ ስለሆነ (expensive service charge)	Gatiin tajaajila dhaabbilee fayyaa guddaa waan ta'eef
whyathome	e	Distance			የጤና ተቋሙ ሩቅ መሆን	Dhaabbani fayyaa waan fagoo ta'eef
whyathome	f	Lack of transportation			የትራንስፖርት ችግር	Rakkoo geejibaa
whyathome	g	Tradition/religious reason			ባህላዊ/ሐይማኖታዊ ምክንያት	Sababiiwwan barmaatilee/amantaaf
whyathome	h	Other cost (not medical cost)			ሌሎች ተያያዥ ወጭዎች	Baaswwan waan addaa addaa kanaan walqabateef
whyathome	i	Facility not open			የጤና ተቋሙ ዝግ ስለነበረ	Dhaabbani fayyaa waan cufaa tureef
whyathome	j	Poor quality service			የጤና ተቋሙ አገልግሎት ጥራት አናሳ	Qulqulliini dhaabbata fayyaa gadi aana waan ta'eef
whyathome	k	No female provider			ሴት የጤና ባለሙያ አለመኖር	Ogeesii fayyaa saalaan dubartii taate waan hin jirreef
whyathome	l	Not necessary			አስፈላጊ አይደለም	Barbaachiisa miti
whyathome	m	Not customary			የተለመደ አይደለም	Waan baramee miti
whyathome	n	Fear of COVID-19			COVID-19 ን መፍራት	Fear of COVID-19
whyathome	o	Other			ሌላ	Kan biroo
whyatHF	a	Always delivered at a health facility			ሁሌም የጤና ተቋም ነው የምወልደው	Yeroo hunda dhaabbata fayyaattiin da'aan ture
whyatHF	b	Due to existing complications			ባሉት ችግሮች ምክንያት	Sababii rakkooleen jiraniif
whyatHF	c	Referred by HDA/HEW			የጤና ኤክስቴንሽን ባለሙያዋ/የልማት ቡድን መሪ ልከውኝ	DRMF/HEF ol na erganiiru
whyatHF	d	Advised at pregnant women's forum			የነፍሰ ጡር ኮንፈረስ ላይ የተሰጠውን ምክር ሰምቺ	Gorsa konfireensii dubartoota ulfaarratti dhaga'een
whyatHF	e	Taken to health facility due to prolonged labour or delivery related risks			ለረጅም ጊዚ ስላማጥኩኝ/ በወሊድ ጊዚ ችግር ስላጋጠመኝ ወደ ጢና ተቐም ተወሰድኩኝ	Ciniinsuun yeroo dheeraa waan narra tureef (Rakkoo yeroo da'umsaa namudateef)gara dhaabbata fayyaa nageessan
whyatHF	f	Convenient			ተመራጭ ስለሆነ/ስለማያስቸግር	Mijaawaa
whyatHF	g	Affordable (free)			አቅምን ያገናዘበ/ ነጻ ስለሆነ	Kaffaltiin isaa salphaa waan ta'eef
whyatHF	h	Advised by HDAs			የጤና ልማት ቡድን መሪዎች ስለመከሩኝ	DRMF waan na goorsaniif
whyatHF	i	Advised during ANC			በቅድመ ወሊድ ጊዜ ስለመከሩኝ	Yeroon Tajaajiila da'umsa dura fudhaadhu waan na gorsaaniif
whyatHF	j	Other			ሌላ	Kan biroo
problems	a	Fever			ትኩሳት	Dhagna gubaa
problems	b	Unable to suckle/feed			ማጥባት / መመገብ አልተቻለም	Harma hodhuu dadhabuu
problems	c	Difficult/fast breathing			አስቸጋሪ / ፈጣን መተንፈስ	Saffisaan afuura baafachuu / afuura baasuu dadhabuu
problems	d	Diarrhea			ተቅማጥ	Garaa kaasaa
problems	e	Convulsions			መንቀጥቀጥ	Urgufamuu
problems	f	Persistent vomiting			የማያቋርጥ ማስታወክ	Hooqqisiisaa
problems	g	Yellow palms/soles/eyes			ቢጫ መዳፎች / ነጠላ / ዓይኖች	Barruun harkaa/faanni miillaa/ iji keelloo ta'uu
problems	h	Lethargy			ግድየለሽነት	of dadhabuu/
problems	i	Unconscious			ንቃተ ህሊና	of wallaaluu
problems	j	Red/discharging eyes			ቀይ / የሚለቀቁ ዓይኖች	Dhangala'aa diimaan ija keessaa ba'uu
problems	k	Skin pustules			የቆዳ pustules	Shiffee qaamaa
problems	l	Skin around cord was red			በገመድ ዙሪያ ያለው ቆዳ ቀይ ነበር	Gogaan handhuura cinaa diimachuu
problems	m	Pus from cord			Usስ ከገመድ	Malaa handhuura keessaa ba'u
problems	n	Other			ሌላ	Kan biro
reason	a	expected him/her to get better			እሱ / እሷ የተሻለ እንደሚሆን ይጠብቃል	Nifooyyofti jennee eegna
reason	b	health facility too far			የጤና ተቋም በጣም ሩቅ ነው	Dhaabbatni fayyaa fagoo ta'uu
reason	c	cost of treatment too expensive			የሕክምና ዋጋ በጣም ውድ ነው	Gatiin wal'aansaa mi'aa ta'uu
reason	d	don’t trust the facility			ተቋሙን አትመኑ	Dhaabbata fayyaa irraa amantaa dhabuu
reason	e	family member didn’t allow			የቤተሰብ አባል አልፈቀደም	Maatiin hayyamamoo ta'uu dhabuu
reason	f	community advisor/TBA advised against it			የማህበረሰብ አማካሪ / ቲባ / እንዳይመክሩት መክረዋል	Gorsaan hawaasaa/ deessistuun aadaa faallaa isaa waan nagorsiteef
reason	g	Fear of COVID-19			COVID-19 ን መፍራት	Sodaa COVI-19
reason	h	facility closed due to COVID-19			ተቋሙ በ COVID-19 ምክንያት ተዘግቷል	Sababa COVID-19n dhaabbatni fayyaa waan cufameef
reason	i	Facility not open (at that time)			ተቋሙ አልተከፈተም (በዚያን ጊዜ)	Yeroo sana dhaabbatni fayyaa waan hinbanaminiif
reason	j	other			ሌላ	Kan biroo
where	1	health post			የጤና ኬላ	kellaa Fayyaa mootummaa
where	2	health centre			ጤና ጣቢያ	Buufata Fayyaa
where	3	public hospital			ሆስፒታል	Hoospitaala
where	4	community health worker			የማህበረሰብ ጤና ሰራተኛ	Hojjettuu/taa fayyaa hawaasaa
where	5	shop/pharmacy			ሱቅ / ፋርማሲ	Phaarmaasii/ suuqii
where	6	private facility			private facility	private facility
where	7	other			ሌላ	Kan biraa
drugs	a	malaria drugs: SP/Fansidar			የወባ መድኃኒቶች- Quatem	Qoricha busaa: Quartem
drugs	b	malaria drugs: Chloroquine			የወባ መድኃኒቶች-ክሎሮኪን	Qoricha busaa: Chloroquine
drugs	c	Antibiotic: gentamycin			አንቲባዮቲክ: - gentamycin	Qoricha farra dhukkubaa : gentamycin
drugs	d	Antibiotic: ampicillin			አንቲባዮቲክ-አሚሲሊን	Qoricha farra dhukkubaa (Antibiotic): ampicillin
drugs	e	Tetracycline /other eye ointment			ቴትራክሲን / ሌላ የዓይን ቅባት	Dibata ijaa (TTC)
drugs	f	ORS			ኦ.ኤስ.ኤስ.	ORS
drugs	g	Vitamin A			ቫይታሚን ኤ	Vitamin A
drugs	h	Traditional remedy			ባህላዊ መድሃኒት	Dawwaa aadaa manatti qophaa'u
drugs	i	Herbs			ዕፅዋት	Dawaa biqiloota irraa argamu
drugs	j	other medication			other medication	Dawaa Kan biroo
symptoms	a	Stopped feeding well			በደንብ መመገብ አቁሟል	Harma hodhuu /soorachuu dhaabeera
symptoms	b	Difficult or fast breathing			አስቸጋሪ ወይም ፈጣን መተንፈስ	Afuura baafachuu dadhabuu/ saffisaan afuura baasuu
symptoms	c	Chest in-drawing			በደረት ውስጥ ስዕል	Lapheen jalli keessatti gadi dhooquu
symptoms	d	Unusually hot or cold			ያልተለመደ ሙቅ ወይም ቀዝቃዛ	Haala hinbaratamneen dhagna gubuu / qorrisiisuu
symptoms	e	Baby less active than usual			ከተለመደው ያነሰ እንቅስቃሴ ያለው ህፃን	Sochiin daa'imni agarsiisu kan baratamee gadi ta'uu
symptoms	f	Body became yellow			ሰውነት ቢጫ ሆነ	Qaamnio daa'imaa keelloo ta'uu
symptoms	g	Other			ሌላ	Kan biroo
symptoms	h	No symptoms			ምልክቶች የሉም	Mallattooleenn hinjiran
provider	1	WDA			WDA	WDA
provider	2	HEW			HEW	HEW
provider	3	Nurse/midwife			ነርስ / አዋላጅ	Nursii/ Nursii deessistuu
provider	4	Doctor			ዶክተር	Hakiima
provider	5	Health Officer			የጤና መኮንን	Qondaala fayyaa
provider	6	Pharmacist			ፋርማሲስት	Faarmaasistii
provider	7	Other			ሌላ	Kan biroo
diagnosis	1	Pneumonia			የሳንባ ምች	Nimooniyaa
diagnosis	2	Diarrhea			ተቅማጥ	Garaa Kaasaa
diagnosis	3	Severe infections			ከባድ ኢንፌክሽኖች	Dhibee baay'ee cimaa
diagnosis	4	Other			ሌላ	Kan biroo
who	1	HEW			HEW	HEW
who	2	WDA			WDA	WDA
who	3	Other			ሌላ	Kan biroo
vac	1	Yes			አዎ	Eyyee
vac	2	No, but eligible			የለም ፣ ግን ብቁ ነው	Lakki, garuu gochuu ni danda'a
vac	3	Not eliigible			ሊገዛ የሚችል አይደለም	Lakki, gochuus hindanda'u
HADtype	1	1 to 30			ከ 1 እስከ 30	1 to 30
HADtype	2	1 to 5			ከ 1 እስከ 5	1 to 5
covidsxs	a	Weakness or fatigue			ድካም	Qufaa walirraa hincinne
covidsxs	b	Fever			ትኩሳት	Gubaa qaamaa
covidsxs	c	Cough			ሳል	Qufaa
covidsxs	d	Sore throat			በጉንፋን የተዘጋ ጉሮሮ (sore throat)	Qaamni argansuu utaalloon cufamuu (sore throut)
covidsxs	e	Headache			ራስ ምታት	Mata bowuu
covidsxs	f	Runny or stufy nose			የአፍንጫ ፍሳሽ (runny nose)	Dhangalaa'aa funyaan kessaa yaa'u
covidsxs	g	Skin rash			የቆዳ ሽፍታ	Shiffee qaamaa
covidsxs	h	Shortness of breath			የትንፋሽ እጥረት	Afuurri ciccituu
covidsxs	j	Muscle or body aches			የጡንቻ እና የመገጣጠሚያ ህመም	Dhukkubbii buusaawwanii
covidsxs	l	Diarrhea			ተቅማጥ	Dhukkubbii qomaa
covidsxs	m	Loss of smell and taste			ማሽተት ወይም ጣዕም ማጣት	Fuunfachuu fi dhandhamuu dadhabuu
covidsxs	n	Nausia			ማቅለሽለሽ	dhiphina / namatti toluu dhiisuu
covidsxs	o	Viomitting			ትውከት	Waan godhan wallaaluu (Confusion)
transm	a	Respiratory droplets			የመተንፈሻ አካላት ጠብታዎች (droplets)	Dhangala'aa yeroo qufa'an/ haasa'an afaan keessaa ba'u
transm	b	Objects and surfaces contaminated with the virus			ዕቃዎች እና ገጽታዎች	Meeshaalee/ wantoota itti fayyadamnu
transm	c	Physical contact with an infected person			አካላዊ ንክኪ	Wal tuttuquu
transm	d	Mosquito bites			ትንኝ ንክሻ	Yeroo Bookee busaatiin nama ciniintu
transm	e	Cellular mobile networks			የተንቀሳቃሽ ስልክ አውታረመረቦች	Bilbilaan
transm	f	Don't know			Don't know	Hinbeeku
risk	1	No risk			አደጋ የለውም	Riskii/ balaa hinqabu
risk	2	Low risk			ዝቅተኛ አደጋ	Riskii/ balaa xiqqaa
risk	3	High risk			ከፍተኛ አደጋ	Riskii / balaa guddaa
risk	4	Very high			በጣም ከፍተኛ	Risk/ balaa baa'ee guddaa
ways	a	Staying at home as much as you can when you are not working			ቤት ውስጥ መቆየት	Manuma keessa turuu
ways	b	Socially distancing (at least 2 meters)			ማህበራዊ መለያየት	Fageeny keenya eeggachuu (meetira 2)
ways	c	Regular washing hands			መደበኛ እጆችን መታጠብ	Deddeebinee harkakeenya dhiqachuu
ways	d	Sanitizing			ንጽሕናን መጠበቅ	Saanitaayizerii fayyadamuu
ways	e	Covering cough and sneeze			በሚያስል እና ማስነጠስ ጊዜ መሸፈን (Covering cough and sneeze)	Yeroo qufaanuu fi axxinfannu afaanii fi funyaankeeng aguuguu
ways	f	Wearing a mask			ጭምብል መልበስ	Haguugduu funyaanii (Maskii) fayyadamuu
ways	g	Sun exposure			የፀሐይ መጋለጥ	Aduutti of baasuu
ways	h	Drinking alcohol			አልኮል መጠጣት	Alkoolii dhuguu
ways	i	Lemon or ginger tea			ሎሚ ወይም ዝንጅብል ሻይ	Shaayii loomii fi Zinjibila qabu dhuguu
ways	j	Vitamin supplements			የቪታሚን ተጨማሪዎች (Vitamin supplements)	Vaayitaaminoota fudhachuu
severity	a	Everyone dies 2-4 weeks			ሁሉም ሰው ከ2-4 ሳምንታት ይሞታል	amni hunduu torbee 2-4 keessatti du'a
severity	b	Some survive, most die			አንዳንዶቹ ይተርፋሉ ፣ ብዙዎች ይሞታሉ	Namni tokko tokko irraa hafu, hedduun ni du'u
severity	c	Most survive, some die			አብዛኛዎቹ ይተርፋሉ ፣ አንዳንዶቹ ይሞታሉ	Namni tokko tokko irraa hafu, tokko tokko ni du'u
severity	d	Almost everyone survives			ሁሉም ሰው ማለት ይቻላል በሕይወት ይተርፋል	Namni hundumtuu irraa hafu
severity	e	Do not know/refusal			አላውቅም / እምቢ ማለት	Hinbeeku/ hinbarbaadu
risk1	1	No, but not confirmed by a test			የለም ፣ ግን በላቦራቶሪ አልተረጋገጠም	Lakki, garuu qorannoodhaan hinmirkanoofne
risk1	2	Yes, tested and the result was positive			አዎ ተፈትኖ ውጤቱ ፖዘቲብ ነበር	Eyyee, qoratamee posetiivii ta'eera
risk1	3	Yes, suspected but not confirmed by a test			አዎ ተጠርጣሪ ግን በሙከራ አልተረጋገጠም	Eyyee, shakkamaadha garuu qorannoon hinmirkanoofne
risk1	4	No, tested and the result was negative			የለም ፣ ተፈትኖ ውጤቱ ነጋቲብ ነበር	Lakki, qoratamee Negetiivee ta'eera
risk1	88	Don't know			አታውቅም	Hinbeeku
risk2	1	No			አይ	Lakki
risk2	2	Yes, confirmed			አዎ ተረጋግጧል	Eyyee, mirkanaa'eera
risk2	3	Yes, suspected but not confirmed by a test			አዎ ተጠርጣሪ ግን በላቦራቶሪ አልተረጋገጠም	Eyyee, shakkamaadha garuu qorannoon hinmirkanoofne
risk2	88	Don't know			አታውቅም	Hinbeeku
risk2	99	Refuse to answer			መልስ ለመስጠት አሻፈረኝ	Deebisuu dide
practice	a	Nothing			ምንም	Homtuu
practice	b	Washing hands regularly with soap and water			አዘውትሮ እጅን በሳሙና መታጠብ	Saamunaaf bishaaniin amma amma arka dhiqachuu
practice	c	Disinfecting surfaces			ቦታዎችን በፀረ-ተባይ ማጥራት	Kemiikaalaan lafa qulqulleessuu
practice	d	Keeping distance from sick people			ከታመሙ ሰዎች ርቀትን መጠበቅ	Fageenya keenya nama dhukkubsataa irraa eeggachuu
practice	e	Keeping physical distance from everyone that is not a member of your household (i.e. people living with you)			የቤተሰብዎ አባል ካልሆኑ ሰዎች ሁሉ (ወይም ከእርስዎ ጋር ከሚኖሩ ሰዎች) አካላዊ ርቀትን መጠበቅ	Namoota miseensa maatii hintaane garuummoo waliin jiraannu irraa fageenya keenya eeggachuu
practice	f	Stopped going to social gatherings, churches or mosques			ወደ ማህበራዊ ስብሰባዎች ፣ አብያተ ክርስቲያናት ወይም መስጊዶች መሄድ አቁሟል	Lafa namootni itti baay'atan dhaquu dhiisuu (Mana amantaa, gabaa)
practice	g	Wearing a face mask			የፊት ጭምብልን መልበስ	Haguugduu afaanii fio funyaanii fayyadamuu
practice	h	Stocking up on food, home supplies and medicine			በምግብ ፣ በቤት አቅርቦትና በመድኃኒት መከማቸት	Dhiiyyeessii manaaf barbaachisan (Nyaata, meeshaa fi qorichoota) haalaan qabachuu
practice	i	Changing/cancelling travel plans			የጉዞ እቅዶችን መለወጥ / መሰረዝ	Karoora deemsaa keenya haquu
practice	j	Clean hands with alcohol and sanitizers			እጆችን በአልኮል እና በንፅህና ማጽጃዎች ያፅዱ	Harkaa keenya alkoolii fi saanitaayizeriin qulqulleessuu
practice	k	Exercised less than I usually do			ብዙውን ጊዜ እኔ እንደማደርገው የአካል ብቃት እንቅስቃሴ	Sochii qaamaa kan duraanii irraa hir'isuu
practice	l	Drank more alcohol than I usually do			እኔ ብዙውን ጊዜ ከሚያደርገኝ የበለጠ አልኮል ጠጣ	Dhugaatii alkoolii kan duraa irra dabaluu
practice	m	l ate more unhealthy food than I usually do			እኔ ብዙውን ጊዜ ከምመገበው የበለጠ ጤናማ ያልሆነ ምግብ በልቼ ነበር	Soorata kanduraa irra caalaa nyaachuu/ soorachuu
practice	n	Avoided going to the doctor with issues that could be postponed, e.g. vaccination or a check-up			ለሌላ ጊዜ ሊዘገዩ በሚችሉ ጉዳዮች ለምሳሌ ወደ ክትባት ወይም ለምርመራ ወደ ሐኪም ከመሄድ መቆጠብ	Tajaajila walittifufiinsa qabuuf bella hakiima waliin qabnu addaan kutuu (Talaallii, ilaalamuu ykn checkup)
practice	o	Asked family members or friends not to visit me			የቤተሰብ አባላት ወይም ጓደኞች እንዳይጎበኙኝ ተጠይቋል	Matiin ykn hiriyoonni keenya akka gara manakeenyaa hindhufne gochuu
practice	p	Decided that my child could not meet with a friend.			ልጄ ከጓደኛ ጋር መገናኘት እንደማይችል ወሰንኩ ፡፡	Daayimman keeny akka hiriyoota isaanii waliin wal hinagarree murteessuu
practice	q	Bought drugs that I heard that are good for treating COVID-19			COVID-19 ን ለማከም ጥሩ የሆኑ የሰማኋቸውን መድኃኒቶች ገዙ	Dawaa COVID-19 fayyisuuf gargaaru isan dhaga'e sanan bitadhe
practice	r	Bought personal protection equipment (masks, gloves).			የግላዊ መከላከያ መሣሪያዎችን (ጭምብሎች ፣ ጓንቶች) ገዝቷል ፡፡	PPE kanneen akka maaskii fi gilaaviin bitadhe
practice	s	Refuse to answer			መልስ ለመስጠት አሻፈረኝ	Deebisuu hinbarbaanne
practice	t	Don't know			አታውቅም	Hinbeeku
incub	1	Up to 3 days			እስከ 3 ቀናት	Hamma guyyoota 3'i
incub	2	Up to 7 days			እስከ 7 ቀናት	Hamma guyyaa 7
incub	3	Up to 14 days			እስከ 14 ቀናት	Hamma guyyoota 14
incub	88	Don’t know			አታውቅም	Hinbeeku
correct	a	There is a drug to treat the novel coronavirus			ኮሮናቫይረስን ለማከም መድኃኒት አለ	Novel koronavaayirasii wal'aanuuf qorichi jira
correct	b	There is a vaccine for the novel coronavirus			ለልብ ወለድ ኮሮናቫይረስ ክትባት አለ	Novel koronavaayirasii dhaaf talaalliin jira
correct	c	There is both a drug for the treatment and a vaccine for the novel coronavirus			ለህክምናው መድሃኒትም ሆነ ለኮሮናቫይረስ ክትባት አለ	Novel koronaavaayirasiidhaaf dawaanis ta'ee talaalliin jira
correct	d	There is currently no drug treatment or vaccine for the novel coronavirus			ኮሮናቫይረስ ምንም ዓይነት የመድኃኒት ሕክምና ወይም ክትባት በአሁኑ ጊዜ የለም	Dawwaanis ta'ee talaalliin yeroo ammaa kan Novel koronavaayirasiif hinjiru
correct	e	Don’t know			አታውቅም	Hinbeeku
pinf	1	Very high			በጣም ከፍተኛ	Baay'ee guddaa
pinf	2	High			ከፍተኛ	Guddaa
pinf	3	Low risk			ዝቅተኛ አደጋ	Xiqqaa
pinf	4	Very low			በጣም ዝቅተኛ	Baay'ee xiqqaa
ga	1	post term			የድህረ ቃል	yeroo isaarra darbee (post term)
ga	2	term(>=37 weeks)			term (> = 37 ሳምንታት)	Yeroo isaatti (torbee 37 fi isaa olitti)
ga	3	early (34-37 weeks)			መጀመሪያ (34-37 ሳምንታት)	Dafee (torbee 34-37 tti)
ga	4	very early (at or belowe 32 weeks)			በጣም ቀደም (በ 32 ሳምንቶች ብሎ ወይም)	Baay'ee dafee (torbee 32 fi isa dura)
ga	88	Don't remeember			እንደገና እንዳታስታውስ	Hin Yaadadhuu
covidimpact	a	delay ANC visit for 3 months			ANC ጉብኝትን ለ 3 ወራት ያዘገዩ	ANC dhaaf hamma ji'a 3tti tureen deeme
covidimpact	b	delay ANC visit for at least 6 months			የኤኤንሲ ጉብኝትን ቢያንስ ለ 6 ወራት ያዘገዩ	ANC dhaaf yoo xiqqaate hamma ji'a 6tti tureen deeme
covidimpact	c	delay for facility visit for delivery			በምጥ ጊዜ ጤና ተቋም ጉብኝት መዘግየት (delay facility visit for delivery)	Da'umsaaf gara dhaabbata fayyaa dafee hindeemne
covidimpact	d	immediate back home after delivery			ወዲያውኑ ከወለዱ በኋላ ወደ ቤትዎ	Akkuman da'eenan gara manakootti deebi'ee gale
covidimpact	e	no PNC visit			የ PNC ጉብኝት አለማድረግ	Tajaajila da'umsa boodaa hinarganne
covidimpact	f	declined home visit for PNC			ለ PNC የቤት ጉብኝት ውድቅ ተደርጓል	Tajaajila da'umsa boodaaf daawwannaan manamanaa hi'rateera
covidimpact	g	none			የለም	Hinjiru
