# Supplementary material for: Effect of community-based newborn care implementation strategies on access to and effective coverage of possible serious bacterial infection (PSBI) treatment for sick young infants during COVID-19 pandemic
Source: PLoS One. 2024 Mar 25;19(3):e0300880. doi: 10.1371/journal.pone.0300880 (PMC10962833; doi:10.1371/journal.pone.0300880)
Supplement: S3 File — This is household survey data with variables and the values we used for this analysis. (CSV) [file pone.0300880.s003.csv]

consent	alive	q108	q109	q111	q112	q114	q200	q201	q202	q203	q204	q205	q206	q207	q208	q210	q211	q213	q214	q215	q217	q220	q221	q222	q223	q224	q225	q226	q227	q228	q230a	q230b	q230c	q230d	q230e	q230f	q230g	q230h	q230i	q230j	q230k	q230l	q230m	q230n	q232a	q232b	q232c	q232d	q232e
Yes	Yes	Male	7	No	1		27	Yes	Yes	9th	Orthodox	Married	Yes	Yes	5th	1	1	1	No		Piped outside compound	No		No facility/Bush/Field	Finished roofing Corrugated iron	Rambo/wood	1	No		Mainly firewood (purchase or collected)	Yes	No	No	No	Yes	No	No	No	No	Yes	No	No	No	No	0	0	0	0	0
Yes	Yes	Female	12	Yes	2	30	22	No			Orthodox	Married	Yes	Yes	3rd	3	2	2	Yes	1	Piped outside compound	No		Pit Latrine/traditional pit toilet	Finished roofing Corrugated iron	Rambo/wood	0	No		Mainly firewood (purchase or collected)	Yes	No	No	No	Yes	No	No	No	No	No	No	No	Yes	Yes	0	0	2	0	0
Yes	Yes	Female	5	Yes	5	36	35	Yes	Yes	3rd	Orthodox	Married	Yes	Yes	3rd	6	5	5	Yes	1	Piped outside compound	No		Pit Latrine/traditional pit toilet	Finished roofing Corrugated iron	Rambo/wood	1	Yes	3.5	Mainly firewood (purchase or collected)	Yes	No	No	No	Yes	No	No	Yes	Yes	Yes	No	No	Yes	Yes	0	0	3	2	0
Yes	Yes	Female	14	No	2	5	28	Yes	Yes	10th	Orthodox	Married	Yes	Yes	10th	2	2	2	No		Piped outside compound	No		Pit Latrine/traditional pit toilet	Finished roofing Corrugated iron	Rambo/wood	1	No		Mainly firewood (purchase or collected)	Yes	No	No	No	Yes	No	No	No	Yes	Yes	Yes	No	No	Yes	0	0	0	0	0
Yes	Yes	Male	5	Yes	4	59	35	No			Orthodox	Married	Yes	Yes	7th	4	4	4	No		Protected hand pump spring	No		Pit Latrine/traditional pit toilet	Finished roofing Corrugated iron	Rambo/wood	1	No		Mainly firewood (purchase or collected)	Yes	No	No	No	Yes	No	No	Yes	Yes	Yes	No	No	No	Yes	0	0	0	0	0
Yes	Yes	Female	12	Yes	2	59	25	No			Orthodox	Married	Yes	Yes	6th	2	2	2	No		Protected Spring	No		No facility/Bush/Field	Finished roofing Corrugated iron	Rambo/wood	0	No		Mainly firewood (purchase or collected)	Yes	No	No	No	Yes	No	No	Yes	Yes	Yes	No	No	No	Yes	0	0	0	0	0
Yes	Yes	Female	14	Yes	4	42	25	No			Orthodox	Married	No			4	4	4	No		Protected Spring	No		Pit Latrine/traditional pit toilet	Finished roofing Corrugated iron	Rambo/wood	1	Yes	2	Mainly firewood (purchase or collected)	Yes	No	No	No	Yes	No	No	Yes	Yes	Yes	No	No	Yes	Yes	5	0	2	1	0
Yes	Yes	Female	5	Yes	3	26	24	Yes	Yes	3rd	Orthodox	Married	Yes	Yes	3rd	3	3	3	No		Protected Spring	No		No facility/Bush/Field	Finished roofing Corrugated iron	Rambo/wood	0	Yes	1	Mainly firewood (purchase or collected)	Yes	No	No	No	Yes	No	No	No	No	Yes	No	No	Yes	Yes	2	0	0	0	0
Yes	Yes	Male	6	Yes	3	144	28	No			Orthodox	Married	No			3	3	3	No		Piped into compound	No		Pit Latrine/traditional pit toilet	Finished roofing Corrugated iron	Rambo/wood	0	Yes	1	Mainly firewood (purchase or collected)	Yes	No	No	No	Yes	No	No	No	No	Yes	No	No	Yes	Yes	10	0	2	1	0
Yes	Yes	Female	9	Yes	1		24	Yes	Yes	3rd	Orthodox	Married	Yes	Yes	10th	2	1	1	Yes	1	Piped outside compound	No		Pit Latrine/traditional pit toilet	Finished roofing Corrugated iron	Rambo/wood	0	No		Mainly firewood (purchase or collected)	Yes	No	No	No	Yes	No	No	No	No	Yes	No	No	Yes	Yes	0	0	0	1	0
Yes	Yes	Male	3	Yes	3	36	26	No			Orthodox	Married	No			3	3	3	No		Piped outside compound	No		Pit Latrine/traditional pit toilet	Finished roofing Corrugated iron	Rambo/wood	0	Yes	2	Mainly firewood (purchase or collected)	Yes	No	No	No	No	No	No	No	No	No	No	No	Yes	No	5	0	1	2	0
Yes	Yes	Female	11	No	2	4	27	No			Orthodox	Married	No			2	2	2	No		Piped outside compound	No		No facility/Bush/Field	Finished roofing Corrugated iron	Rambo/wood	0	Yes	0.5	Mainly firewood (purchase or collected)	Yes	No	No	No	Yes	No	No	Yes	Yes	Yes	No	No	Yes	No	7	0	2	1	0
Yes	Yes	Male	8	Yes	5	30	38	No			Orthodox	Married	Yes	No	3rd	5	5	5	No		Open Spring	No		Pit Latrine/traditional pit toilet	Finished roofing Corrugated iron	Rambo/wood	0	Yes	3	Mainly firewood (purchase or collected)	Yes	No	No	No	Yes	No	No	Yes	Yes	Yes	No	No	Yes	Yes	6	0	4	1	0
Yes	Yes	Female	10	Yes	6	48	35	Yes	Yes	4th	Orthodox	Married	Yes	No	2nd	6	6	6	No		Piped outside compound	No		Pit Latrine/traditional pit toilet	Finished roofing Corrugated iron	Rambo/wood	1	Yes	0.5	Mainly firewood (purchase or collected)	Yes	No	No	No	No	No	No	Yes	Yes	Yes	No	No	Yes	Yes	4	0	3	1	0
Yes	Yes	Male	5	Yes	2	24	20	Yes	Yes	7th	Orthodox	Married	Yes	Yes	3rd	2	2	2	No		Protected Spring	No		Pit Latrine/traditional pit toilet	Finished roofing Corrugated iron	Rambo/wood	1	Yes	1	Mainly firewood (purchase or collected)	Yes	No	No	No	Yes	No	No	No	No	No	No	No	No	Yes	0	0	0	0	0
Yes	Yes	Female	11	Yes	6	36	32	No			Orthodox	Married	No			6	6	6	No		Protected hand pump spring	No		No facility/Bush/Field	Finished roofing Corrugated iron	Rambo/wood	0	Yes	3	Mainly firewood (purchase or collected)	Yes	No	No	No	Yes	No	No	Yes	Yes	Yes	No	No	Yes	Yes	3	9	4	2	0
Yes	Yes	Female	5	Yes	5	24	30	No			Orthodox	Married	No			5	5	5	No		River	No		No facility/Bush/Field	Finished roofing Corrugated iron	Rambo/wood	0	Yes	3	Mainly firewood (purchase or collected)	Yes	No	No	No	No	No	No	Yes	Yes	Yes	No	No	Yes	Yes	10	3	0	2	0
Yes	Yes	Male	3	Yes	5	60	30	No			Orthodox	Married	Yes	Yes	8th	5	5	5	No		Piped outside compound	No		Pit Latrine/traditional pit toilet	Finished roofing Corrugated iron	Rambo/wood	0	Yes	2	Mainly firewood (purchase or collected)	Yes	No	No	No	Yes	No	No	Yes	Yes	Yes	No	No	Yes	Yes	0	0	0	0	0
Yes	Yes	Female	12	No	5	5	30	Yes	No		Orthodox	Married	No			5	5	5	No		Piped outside compound	No		No facility/Bush/Field	Finished roofing Corrugated iron	Rambo/wood	1	Yes	0.5	Mainly firewood (purchase or collected)	Yes	No	No	No	Yes	No	No	Yes	Yes	Yes	No	No	Yes	Yes	10	1	5	2	0
Yes	Yes	Male	5	Yes	6	48	35	No			Orthodox	Married	No			6	6	6	No		Open Spring	No		Pit Latrine/traditional pit toilet	Finished roofing Corrugated iron	Rambo/wood	0	Yes	2	Mainly firewood (purchase or collected)	Yes	No	No	No	Yes	No	No	Yes	Yes	Yes	No	No	Yes	Yes	3	0	8	2	0
Yes	Yes	Female	7	Yes	2	36	22	No			Orthodox	Married	Yes	Yes	6th	2	2	2	No		Piped outside compound	No		Pit Latrine/traditional pit toilet	Finished roofing Corrugated iron	Rambo/wood	0	Yes	0.5	Mainly firewood (purchase or collected)	Yes	No	No	No	Yes	No	No	No	No	Yes	No	No	No	No	0	0	0	0	0
Yes	Yes	Female	3	Yes	10	28	36	No			Orthodox	Married	Yes	Yes	4th	10	8	8	Yes	2	Protected Spring	No		No facility/Bush/Field	Finished roofing Corrugated iron	Rambo/wood	1	Yes	2	Mainly firewood (purchase or collected)	Yes	No	No	No	Yes	No	No	Yes	Yes	Yes	No	No	Yes	Yes	6	5	0	1	0
Yes	Yes	Female	9	Yes	3	36	35	No			Orthodox	Married	No			3	3	3	No		Piped outside compound	No		Pit Latrine/traditional pit toilet	Finished roofing Corrugated iron	Rambo/wood	0	Yes	2	Mainly firewood (purchase or collected)	Yes	No	Yes	No	Yes	No	No	Yes	Yes	Yes	No	No	Yes	Yes	0	0	3	1	0
Yes	Yes	Male	2	Yes	2	34	20	Yes	Yes	5th	Orthodox	Married	Yes	Yes	5th	2	2	2	No		Protected Spring	No		No facility/Bush/Field	Finished roofing Corrugated iron	Rambo/wood	1	No		Mainly firewood (purchase or collected)	Yes	No	No	No	Yes	No	No	Yes	Yes	Yes	No	No	Yes	Yes	2	0	0	2	0
Yes	Yes	Male	8	Yes	6	59	36	No			Orthodox	Married	Yes	Yes	1st	6	6	6	No		Protected Spring	No		Pit Latrine/traditional pit toilet	Finished roofing Corrugated iron	Rambo/wood	0	No		Mainly firewood (purchase or collected)	Yes	Yes	No	No	Yes	No	No	Yes	Yes	Yes	No	No	Yes	Yes	1	0	0	0	0
Yes	Yes	Female	6	No	2	4	27	No			Orthodox	Married	Yes	Yes	4th	2	2	2	No		Covered Well	No		Pit Latrine/traditional pit toilet	Finished roofing Corrugated iron	Rambo/wood	1	Yes	0.5	Mainly firewood (purchase or collected)	Yes	No	No	No	Yes	No	No	No	Yes	Yes	No	No	Yes	Yes	12	0	4	1	0
Yes	Yes	Male	5	No	1		23	Yes	Yes	4th	Orthodox	Married	No			2	1	1	Yes	1	Piped outside compound	No		Pit Latrine/traditional pit toilet	Finished roofing Corrugated iron	Rambo/wood	0	No		Mainly firewood (purchase or collected)	No	No	No	No	Yes	No	No	No	No	No	No	No	No	Yes	0	0	0	0	0
Yes	Yes	Female	10	Yes	7	35	37	No			Orthodox	Married	No			7	7	7	No		Open Well	No		No facility/Bush/Field	Finished roofing Corrugated iron	Rambo/wood	0	Yes	2	Mainly firewood (purchase or collected)	Yes	No	No	No	Yes	No	No	No	No	No	No	No	Yes	Yes	0	0	0	2	0
Yes	Yes	Female	8	No	1		20	Yes	Yes	5th	Orthodox	Married	Yes	Yes	9th	1	1	1	No		Piped outside compound	No		No facility/Bush/Field	Finished roofing Corrugated iron	Rambo/wood	0	No		Mainly firewood (purchase or collected)	Yes	No	No	No	Yes	No	No	Yes	Yes	Yes	No	No	Yes	Yes	0	0	0	0	0
Yes	Yes	Male	9	No	8	5	32	No			Orthodox	Married	No			8	8	8	No		Piped outside compound	No		Pit Latrine/traditional pit toilet	Finished roofing Corrugated iron	Rambo/wood	2	Yes	3	Mainly firewood (purchase or collected)	Yes	No	Yes	No	Yes	No	No	Yes	Yes	Yes	No	No	Yes	No	7	9	6	3	0
Yes	Yes	Male	12	Yes	5	40	28	No			Orthodox	Married	No			5	5	5	No		Piped outside compound	No		Pit Latrine/traditional pit toilet	Finished roofing Corrugated iron	Rambo/wood	0	No		Mainly firewood (purchase or collected)	Yes	No	No	No	Yes	No	No	Yes	Yes	No	No	No	No	Yes	0	0	0	0	0
Yes	Yes	Female	8	Yes	2	999	26	No			Orthodox	Married	No			2	2	2	No		Piped outside compound	No		No facility/Bush/Field	Finished roofing Corrugated iron	Rambo/wood	0	Yes	2	Mainly firewood (purchase or collected)	Yes	No	No	No	No	No	No	Yes	Yes	Yes	No	No	Yes	Yes	3	0	0	2	0
Yes	Yes	Male	13	Yes	3	60	27	No			Orthodox	Married	Yes	Yes	7th	3	3	3	No		Piped outside compound	No		Pit Latrine/traditional pit toilet	Finished roofing Corrugated iron	Rambo/wood	0	No		Mainly firewood (purchase or collected)	Yes	No	No	No	Yes	No	No	No	No	Yes	No	No	No	Yes	0	0	0	0	0
Yes	Yes	Female	14	No	1		23	No			Orthodox	Married	Yes	Yes	3rd	1	1	1	No		Protected hand pump spring	No		No facility/Bush/Field	Finished roofing Corrugated iron	Rambo/wood	1	Yes	1	Mainly firewood (purchase or collected)	Yes	No	No	No	Yes	No	No	Yes	Yes	Yes	No	No	Yes	Yes	6	0	0	3	0
Yes	Yes	Female	8	No	1		25	Yes	Yes	4th	Orthodox	Married	Yes	Yes	4th	4	4	4	Yes	3	Piped outside compound	No		Pit Latrine/traditional pit toilet	Finished roofing Corrugated iron	Rambo/wood	1	Yes	1	Mainly firewood (purchase or collected)	Yes	No	No	No	No	No	No	Yes	Yes	Yes	No	No	Yes	Yes	1	0	0	2	0
Yes	Yes	Female	8	Yes	7	33	30	No			Orthodox	Married	Yes	Yes	2nd	8	8	8	No		Protected Spring	No		No facility/Bush/Field	Finished roofing Corrugated iron	Rambo/wood	1	No		Mainly firewood (purchase or collected)	Yes	No	No	No	Yes	No	No	Yes	Yes	Yes	No	No	No	Yes	0	0	0	0	0
Yes	Yes	Female	6	Yes	5	48	35	No			Orthodox	Married	No			5	5	5	No		River	No		Pit Latrine/traditional pit toilet	Finished roofing Corrugated iron	Rambo/wood	0	Yes	3	Mainly firewood (purchase or collected)	Yes	No	No	No	Yes	No	No	Yes	Yes	Yes	No	No	Yes	Yes	5	0	0	2	0
Yes	Yes	Female	6	Yes	5	59	35	No			Orthodox	Married	No			5	5	5	No		Protected Spring	No		Pit Latrine/traditional pit toilet	Finished roofing Corrugated iron	Rambo/wood	0	Yes	2	Mainly firewood (purchase or collected)	Yes	No	No	No	Yes	No	No	Yes	Yes	Yes	No	No	Yes	Yes	5	0	3	1	0
Yes	Yes	Female	10	Yes	3	36	27	No			Orthodox	Married	Yes	Yes	10th	3	2	2	Yes	1	Piped outside compound	No		Pit Latrine/traditional pit toilet	Finished roofing Corrugated iron	Rambo/wood	0	No		Mainly firewood (purchase or collected)	Yes	No	Yes	No	Yes	No	No	No	No	Yes	No	No	No	Yes	0	0	0	0	0
Yes	Yes	Female	11	No	2	4	25	Yes	Yes	10th	Orthodox	Married	Yes	Yes	3rd	2	2	2	No		Piped outside compound	No		Pit Latrine/traditional pit toilet	Finished roofing Corrugated iron	Rambo/wood	2	Yes	3	Mainly firewood (purchase or collected)	Yes	No	Yes	No	Yes	No	No	Yes	Yes	Yes	No	No	Yes	Yes	4	5	0	1	0
Yes	Yes	Female	12	Yes	2	59	26	Yes	Yes	3rd	Orthodox	Married	Yes	Yes	2nd	2	2	2	No		Protected hand pump spring	No		Pit Latrine/traditional pit toilet	Finished roofing Corrugated iron	Rambo/wood	1	Yes	1.75	Mainly firewood (purchase or collected)	Yes	No	No	No	No	No	No	Yes	Yes	Yes	No	No	Yes	Yes	3	0	0	1	0
Yes	Yes	Female	6	No	1		21	Yes	Yes	7th	Orthodox	Married	Yes	Yes	5th	1	1	1	No		Protected hand pump spring	No		Pit Latrine/traditional pit toilet	Finished roofing Corrugated iron	Rambo/wood	1	Yes	1	Mainly firewood (purchase or collected)	Yes	No	No	No	Yes	No	No	No	Yes	Yes	No	No	No	No	0	0	0	0	0
Yes	Yes	Male	11	Yes	2	43	21	Yes	Yes	3rd	Orthodox	Married	Yes	Yes	1st	2	2	2	No		Protected hand pump spring	No		No facility/Bush/Field	Finished roofing Corrugated iron	Rambo/wood	1	No		Mainly firewood (purchase or collected)	Yes	No	No	No	Yes	No	No	Yes	Yes	Yes	No	No	Yes	Yes	4	0	6	2	0
Yes	Yes	Female	11	No	2	3	23	Yes	Yes	10th	Orthodox	Married	Yes	Yes	9th	2	2	2	No		Piped outside compound	No		Pit Latrine/traditional pit toilet	Finished roofing Corrugated iron	Rambo/wood	1	Yes	0.5	Mainly firewood (purchase or collected)	Yes	No	Yes	No	Yes	No	No	Yes	Yes	Yes	No	Yes	Yes	Yes	7	3	0	2	0
Yes	Yes	Female	13	No	5	4	36	No			Orthodox	Married	No			6	6	6	Yes	1	Piped outside compound	No		No facility/Bush/Field	Finished roofing Corrugated iron	Rambo/wood	1	Yes	2	Mainly firewood (purchase or collected)	Yes	No	No	No	Yes	No	No	Yes	Yes	Yes	No	No	Yes	Yes	2	0	3	1	0
Yes	Yes	Female	7	Yes	6	36	32	No			Orthodox	Married	Yes	Yes	6th	6	6	6	No		Piped outside compound	No		Pit Latrine/traditional pit toilet	Finished roofing Corrugated iron	Rambo/wood	1	Yes	2	Mainly firewood (purchase or collected)	Yes	No	No	No	Yes	No	No	Yes	Yes	Yes	No	No	Yes	Yes	10	0	3	3	0
Yes	Yes	Female	6	Yes	1		24	Yes	Yes	7th	Orthodox	Married	Yes	Yes	8th	1	2	2	No		Protected Spring	No		No facility/Bush/Field	Finished roofing Corrugated iron	Rambo/wood	0	Yes	1.5	Mainly firewood (purchase or collected)	Yes	No	No	No	No	No	No	Yes	Yes	Yes	No	No	Yes	Yes	2	0	4	0	0
Yes	Yes	Female	4	No	7	3	35	No			Orthodox	Married	No			7	7	7	No		Piped outside compound	No		No facility/Bush/Field	Finished roofing Corrugated iron	Rambo/wood	1	Yes	2	Mainly firewood (purchase or collected)	Yes	No	No	No	Yes	No	No	Yes	Yes	Yes	No	No	Yes	No	12	0	8	2	0
Yes	Yes	Female	8	No	5	3	30	No			Orthodox	Married	Yes	Yes	5th	5	5	5	No		Piped outside compound	No		Pit Latrine/traditional pit toilet	Finished roofing Corrugated iron	Rambo/wood	3	Yes	2	Mainly firewood (purchase or collected)	Yes	No	No	No	No	No	No	Yes	Yes	Yes	No	No	Yes	Yes	20	3	0	2	0
Yes	Yes	Female	4	Yes	2	52	25	No			Orthodox	Married	No			2	2	2	No		Protected Spring	No		Pit Latrine/traditional pit toilet	Finished roofing Corrugated iron	Rambo/wood	1	Yes	0.5	Mainly firewood (purchase or collected)	Yes	No	No	No	Yes	No	No	Yes	Yes	Yes	No	No	Yes	Yes	4	0	5	2	0
Yes	Yes	Male	4	Yes	3	72	29	No			Orthodox	Married	Yes	Yes	8th	3	3	3	No		Piped outside compound	No		Pit Latrine/traditional pit toilet	Finished roofing Corrugated iron	Rambo/wood	1	No		Mainly firewood (purchase or collected)	Yes	No	No	No	Yes	No	No	Yes	Yes	Yes	No	No	Yes	Yes	0	0	0	0	0
Yes	Yes	Female	7	Yes	6	3	32	No			Orthodox	Married	No			6	6	6	No		Piped outside compound	No		No facility/Bush/Field	Finished roofing Corrugated iron	Rambo/wood	0	Yes	0.5	Mainly firewood (purchase or collected)	Yes	No	No	No	Yes	No	No	Yes	Yes	No	No	No	Yes	No	15	0	2	1	0
Yes	Yes	Female	10	Yes	7	36	39	No			Orthodox	Married	No			9	9	9	No		Piped outside compound	No		No facility/Bush/Field	Finished roofing Corrugated iron	Rambo/wood	0	Yes	1.5	Mainly firewood (purchase or collected)	Yes	No	No	No	No	No	No	No	No	No	No	No	Yes	Yes	0	0	3	2	0
Yes	Yes	Female	9	Yes	2	48	25	Yes	Yes	3rd	Orthodox	Married	No			2	2	2	No		Open Spring	No		Pit Latrine/traditional pit toilet	Finished roofing Corrugated iron	Rambo/wood	0	No		Mainly firewood (purchase or collected)	Yes	No	No	No	Yes	No	No	Yes	Yes	Yes	No	No	No	Yes	0	0	0	0	0
Yes	Yes	Male	13	No	1		22	Yes	Yes	4th	Orthodox	Married	Yes	Yes	5th	1	1	1	No		Protected Spring	No		No facility/Bush/Field	Finished roofing Corrugated iron	Rambo/wood	1	No		Mainly firewood (purchase or collected)	Yes	No	No	No	Yes	No	No	Yes	Yes	Yes	No	No	Yes	Yes	3	0	6	0	0
Yes	Yes	Male	12	No	1		19	Yes	Yes	11th	Orthodox	Married	Yes	Yes	6th	1	1	1	No		Open Well	No		Pit Latrine/traditional pit toilet	Finished roofing Corrugated iron	Rambo/wood	0	No		Mainly firewood (purchase or collected)	No	No	No	No	Yes	No	No	No	No	No	No	No	No	No	0	0	0	0	0
Yes	Yes	Male	12	Yes	5	36	39	No			Orthodox	Married	Yes	Yes	3rd	5	5	5	No		Protected Spring	No		Pit Latrine/traditional pit toilet	Finished roofing Corrugated iron	Rambo/wood	0	Yes	0.75	Mainly firewood (purchase or collected)	Yes	No	No	No	Yes	No	No	No	Yes	Yes	No	No	Yes	Yes	3	8	0	0	0
Yes	Yes	Female	6	Yes	2	3	26	Yes	Yes	6th	Orthodox	Married	Yes	Yes	6th	2	2	2	No		Open Spring	No		Pit Latrine/traditional pit toilet	Finished roofing Corrugated iron	Rambo/wood	1	Yes	0.5	Mainly firewood (purchase or collected)	Yes	No	No	No	Yes	No	No	No	Yes	Yes	No	No	Yes	No	2	0	0	0	0
Yes	Yes	Male	9	Yes	6	6	35	No			Orthodox	Married	No			6	6	4	Yes	2	Open Spring	No		No facility/Bush/Field	Thatch/leaf	Rambo/wood	0	Yes	1	Mainly firewood (purchase or collected)	No	No	No	No	No	No	No	Yes	Yes	Yes	No	Yes	No	No	0	0	0	0	0
Yes	Yes	Male	5	Yes	5	45	35	No			Orthodox	Married	Yes	Yes	5th	5	5	5	No		Open Spring	No		No facility/Bush/Field	Finished roofing Corrugated iron	Rambo/wood	1	Yes	2	Mainly firewood (purchase or collected)	Yes	No	No	No	Yes	No	No	No	Yes	Yes	No	No	Yes	Yes	2	0	5	1	0
Yes	Yes	Female	4	Yes	2	6	22	No			Orthodox	Married	Yes	No	2nd	2	2	2	No		River	Yes	Boil	No facility/Bush/Field	Finished roofing Corrugated iron	Rambo/wood	0	No		Mainly firewood (purchase or collected)	Yes	No	No	No	Yes	No	No	Yes	No	No	No	No	Yes	Yes	1	0	1	0	0
Yes	Yes	Male	10	Yes	6	48	37	No			Orthodox	Married	Yes	No	8th	7	7	7	No		Piped outside compound	No		Pit Latrine/traditional pit toilet	Finished roofing Corrugated iron	Rambo/wood	1	Yes	0.5	Mainly firewood (purchase or collected)	Yes	No	No	No	Yes	No	No	Yes	No	Yes	No	No	Yes	Yes	5	0	8	1	0
Yes	Yes	Female	14	Yes	2	48	28	Yes	Yes	12th	Orthodox	Married	Yes	Yes	8th	2	2	2	No		Piped into dwelling	No		Pit Latrine/traditional pit toilet	Finished roofing Corrugated iron	Rambo/wood	1	No		Mainly firewood (purchase or collected)	Yes	Yes	Yes	Yes	Yes	No	No	Yes	Yes	Yes	No	No	No	Yes	0	0	0	0	0
Yes	Yes	Female	8	Yes	2	5	24	Yes	Yes	4th	Orthodox	Married	Yes	Yes	7th	2	2	2	No		Protected Spring	No		No facility/Bush/Field	Finished roofing Corrugated iron	Rambo/wood	1	Yes	999	Mainly firewood (purchase or collected)	No	No	No	No	Yes	No	No	No	Yes	Yes	No	No	Yes	No	13	0	0	0	0
Yes	Yes	Female	6	No	1		28	Yes	Yes	5th	Orthodox	Married	Yes	Yes	10th	1	1	1	No		Protected Spring	No		No facility/Bush/Field	Finished roofing Corrugated iron	Rambo/wood	1	No		Mainly firewood (purchase or collected)	No	No	No	No	Yes	No	No	No	No	Yes	No	No	No	No	0	0	0	0	0
Yes	Yes	Male	13	Yes	5	5	25	Yes	Yes	5th	Orthodox	Married	No			6	5	5	Yes	1	Open Spring	No		Pit Latrine/traditional pit toilet	Finished roofing Corrugated iron	Rambo/wood	1	Yes	0.5	Mainly firewood (purchase or collected)	Yes	No	No	No	Yes	No	No	Yes	Yes	Yes	No	No	Yes	Yes	5	0	8	3	0
Yes	Yes	Female	5	Yes	4	39	27	No			Orthodox	Married	No			5	5	5	No		River	No		No facility/Bush/Field	Finished roofing Corrugated iron	Rambo/wood	0	Yes	0.5	Mainly firewood (purchase or collected)	Yes	No	No	No	No	No	No	No	No	No	No	No	Yes	No	15	0	0	1	0
Yes	Yes	Female	4	Yes	2	36	24	Yes	Yes	9th	Orthodox	Married	Yes	Yes	10th	2	2	2	No		Piped outside compound	No		Pit Latrine/traditional pit toilet	Finished roofing Corrugated iron	No walls	2	No		Mainly firewood (purchase or collected)	Yes	No	No	No	Yes	No	No	Yes	Yes	Yes	No	No	No	Yes	0	0	0	0	0
Yes	Yes	Female	6	Yes	2	6	25	Yes	Yes	9th	Orthodox	Married	Yes	Yes	7th	2	2	2	No		Piped outside compound	No		Pit Latrine/traditional pit toilet	Finished roofing Corrugated iron	Rambo/wood	1	Yes	1	Mainly firewood (purchase or collected)	Yes	No	No	No	Yes	No	No	No	No	Yes	No	No	Yes	No	0	20	0	0	0
Yes	Yes	Male	7	Yes	3	10	35	No			Orthodox	Married	Yes	Yes	5th	3	3	3	No		Piped into compound	No		No facility/Bush/Field	Finished roofing Corrugated iron	Rambo/wood	1	No		Mainly firewood (purchase or collected)	No	No	No	No	No	No	Yes	Yes	Yes	Yes	No	No	Yes	No	0	0	0	0	0
Yes	Yes	Male	6	Yes	2	36	27	Yes	Yes	4th	Orthodox	Married	Yes	Yes	7th	2	2	2	No		Piped into dwelling	No		Pit Latrine/traditional pit toilet	Finished roofing Corrugated iron	Rambo/wood	1	No		Mainly firewood (purchase or collected)	Yes	No	No	Yes	Yes	No	No	Yes	Yes	Yes	No	No	Yes	Yes	0	2	0	1	0
Yes	Yes	Male	14	Yes	6	5	35	No			Orthodox	Married	No			6	6	6	No		Open Spring	No		No facility/Bush/Field	Finished roofing Corrugated iron	Rambo/wood	1	Yes	1.5	Mainly firewood (purchase or collected)	Yes	No	Yes	No	Yes	No	No	Yes	Yes	Yes	No	No	Yes	Yes	7	0	2	4	0
Yes	Yes	Female	7	Yes	9	36	42	Yes	Yes	4th	Orthodox	Married	Yes	Yes	5th	9	9	9	No		Piped outside compound	No		Pit Latrine/traditional pit toilet	Finished roofing Corrugated iron	Rambo/wood	1	Yes	999	Mainly firewood (purchase or collected)	Yes	No	No	No	Yes	No	No	Yes	Yes	Yes	No	No	Yes	Yes	8	0	9	0	0
Yes	Yes	Female	8	Yes	3	10	27	No			Orthodox	Married	Yes	Yes	4th	4	3	3	Yes	1	Protected hand pump spring	Yes	Add bleach/chlorine	Pit Latrine/traditional pit toilet	Finished roofing Corrugated iron	Rambo/wood	1	Yes	0.5	Mainly firewood (purchase or collected)	Yes	No	No	No	Yes	No	No	Yes	No	Yes	No	No	Yes	Yes	5	0	0	1	0
Yes	Yes	Male	3	Yes	5	24	35	No			Orthodox	Married	No			5	5	5	No		Piped outside compound	No		Pit Latrine/traditional pit toilet	Finished roofing Corrugated iron	Rambo/wood	1	No		Crop residue	No	No	No	No	No	No	No	Yes	No	Yes	No	No	No	No	0	0	0	0	0
Yes	Yes	Male	14	Yes	6	9	32	No			Orthodox	Married	No			6	6	6	No		Piped outside compound	No		Pit Latrine/traditional pit toilet	Finished roofing Corrugated iron	Rambo/wood	1	Yes	1	Mainly firewood (purchase or collected)	No	No	No	No	No	No	No	Yes	Yes	Yes	No	No	Yes	No	0	0	0	0	0
Yes	Yes	Female	10	Yes	6	72	40	No			Orthodox	Divorced				6	6	6	No		River	No		Pit Latrine/traditional pit toilet	Finished roofing Corrugated iron	Rambo/wood	0	Yes	1.75	Mainly firewood (purchase or collected)	Yes	No	No	No	Yes	No	No	Yes	No	Yes	No	No	Yes	No	10	0	0	1	0
Yes	Yes	Female	6	Yes	3	3	32	Yes	Yes	10th	Orthodox	Married	Yes	Yes	10th	3	3	3	No		Piped into compound	No		Pit Latrine/traditional pit toilet	Finished roofing Corrugated iron	Rambo/wood	1	Yes	0.5	Mainly firewood (purchase or collected)	Yes	No	No	Yes	Yes	No	No	No	Yes	Yes	No	No	Yes	No	0	0	0	0	0
Yes	Yes	Female	7	Yes	4	3	28	Yes	Yes	9th	Orthodox	Married	Yes	Yes	5th	4	4	4	No		Protected Spring	No		No facility/Bush/Field	Finished roofing Corrugated iron	Rambo/wood	1	Yes	2	Mainly firewood (purchase or collected)	Yes	No	No	No	Yes	No	No	No	Yes	No	No	No	No	No	0	0	0	0	0
Yes	Yes	Male	8	Yes	4	3	42	No			Orthodox	Married	No			4	4	4	No		Protected hand pump spring	Yes	Add bleach/chlorine	Pit Latrine/traditional pit toilet	Finished roofing Corrugated iron	Rambo/wood	1	Yes	1	Mainly firewood (purchase or collected)	No	No	No	No	Yes	No	No	No	Yes	Yes	No	No	Yes	Yes	6	0	0	0	0
Yes	Yes	Male	14	Yes	5	4	35	No			Orthodox	Married	No			5	5	5	No		Protected hand pump spring	No		No facility/Bush/Field	Finished roofing Corrugated iron	Rambo/wood	1	Yes	0.5	Mainly firewood (purchase or collected)	Yes	No	Yes	No	Yes	No	No	Yes	Yes	Yes	No	No	Yes	Yes	3	0	14	0	0
Yes	Yes	Male	14	Yes	3	30	32	No			Orthodox	Married	No			3	3	3	No		River	No		No facility/Bush/Field	Finished roofing Corrugated iron	Rambo/wood	0	No		Mainly firewood (purchase or collected)	Yes	No	No	No	Yes	No	No	Yes	No	Yes	No	No	Yes	Yes	0	0	0	1	0
Yes	Yes	Female	9	Yes	4	72	33	No			Orthodox	Married	Yes	No	8th	5	4	4	Yes	1	Protected Spring	No		No facility/Bush/Field	Finished roofing Corrugated iron	Rambo/wood	0	No		Mainly firewood (purchase or collected)	Yes	No	No	No	Yes	No	No	Yes	No	No	No	No	Yes	No	2	0	0	1	0
Yes	Yes	Female	3	Yes	5	36	36	No			Orthodox	Married	No			5	5	5	No		Piped outside compound	No		No facility/Bush/Field	Finished roofing Corrugated iron	Rambo/wood	0	Yes	0.75	Mainly firewood (purchase or collected)	Yes	No	No	No	No	No	No	Yes	No	Yes	No	No	Yes	Yes	6	0	0	0	0
Yes	Yes	Female	9	Yes	4	48	32	Yes	Yes	8th	Orthodox	Married	No			4	4	4	No		Protected hand pump spring	No		Pit Latrine/traditional pit toilet	Finished roofing Corrugated iron	Rambo/wood	1	Yes	1	Mainly firewood (purchase or collected)	Yes	No	No	No	Yes	No	No	Yes	Yes	Yes	No	No	Yes	Yes	8	0	2	1	0
Yes	Yes	Male	10	Yes	3	21	36	No			Orthodox	Married	No			3	3	3	No		Open Spring	No		No facility/Bush/Field	Finished roofing Corrugated iron	Rambo/wood	0	Yes	2	Mainly firewood (purchase or collected)	Yes	No	No	No	No	No	No	No	No	Yes	No	Yes	Yes	No	8	5	0	0	0
Yes	Yes	Female	12	Yes	7	60	39	No			Orthodox	Married	No			7	7	7	No		Piped outside compound	No		Pit Latrine/traditional pit toilet	Finished roofing Corrugated iron	Rambo/wood	0	Yes	1	Mainly firewood (purchase or collected)	Yes	No	No	No	Yes	No	No	Yes	No	Yes	No	No	Yes	No	3	0	0	0	0
Yes	Yes	Female	14	Yes	3	9	26	Yes	Yes	7th	Orthodox	Married	Yes	No	1st	3	3	3	No		Open Spring	No		Pit Latrine/traditional pit toilet	Finished roofing Corrugated iron	Rambo/wood	1	Yes	1	Mainly firewood (purchase or collected)	Yes	No	No	No	Yes	No	No	No	No	Yes	No	No	Yes	No	0	0	0	0	0
Yes	Yes	Male	3	Yes	6	27	35	No			Orthodox	Married	Yes	Yes	3rd	6	6	6	No		Piped outside compound	No		No facility/Bush/Field	Finished roofing Corrugated iron	Rambo/wood	0	Yes	0.75	Mainly firewood (purchase or collected)	Yes	No	No	No	No	No	No	No	No	No	No	No	Yes	No	0	0	0	0	0
Yes	Yes	Male	14	Yes	5	4	30	No			Orthodox	Married	Yes	Yes	4th	5	5	5	No		Protected hand pump spring	Yes	Add bleach/chlorine	Pit Latrine/traditional pit toilet	Finished roofing Corrugated iron	Rambo/wood	1	Yes	0.5	Mainly firewood (purchase or collected)	Yes	No	Yes	No	Yes	No	No	Yes	Yes	Yes	No	No	Yes	Yes	0	0	0	0	0
Yes	Yes	Male	6	Yes	3	2	25	Yes	Yes	5th	Orthodox	Married	Yes	Yes	University/college diploma	3	3	3	No		Open Spring	No		Pit Latrine/traditional pit toilet	Finished roofing Corrugated iron	Rambo/wood	1	No		Mainly firewood (purchase or collected)	Yes	No	No	No	No	No	No	No	No	Yes	No	No	Yes	No	7	0	0	0	0
Yes	Yes	Male	9	Yes	4	6	32	No			Orthodox	Married	No			5	4	4	Yes	1	Protected hand pump spring	Yes	Add bleach/chlorine	Pit Latrine/traditional pit toilet	Finished roofing Corrugated iron	Rambo/wood	2	Yes	1	Mainly firewood (purchase or collected)	Yes	No	No	No	Yes	No	No	Yes	Yes	Yes	No	No	Yes	Yes	0	0	0	0	0
Yes	Yes	Male	6	No	1		25	Yes	Yes	10th	Orthodox	Married	Yes	Yes	10th	1	1	1	No		Piped outside compound	No		Pit Latrine/traditional pit toilet	Finished roofing Corrugated iron	Rambo/wood	1	Yes	0.5	Mainly firewood (purchase or collected)	Yes	Yes	Yes	No	Yes	No	No	Yes	Yes	Yes	No	No	Yes	Yes	0	0	0	0	0
Yes	Yes	Female	6	Yes	5	4	35	No			Orthodox	Married	No			5	5	5	No		Open Spring	No		No facility/Bush/Field	Finished roofing Corrugated iron	Rambo/wood	1	Yes	0.5	Mainly firewood (purchase or collected)	Yes	No	No	No	Yes	No	No	Yes	Yes	Yes	No	No	Yes	No	25	1	0	3	0
Yes	Yes	Male	9	Yes	3	42	32	No			Orthodox	Married	No			3	4	4	No		Open Spring	No		No facility/Bush/Field	Finished roofing Corrugated iron	Rambo/wood	1	Yes	2	Mainly firewood (purchase or collected)	No	No	No	No	No	No	No	Yes	Yes	Yes	No	Yes	Yes	No	8	0	0	0	0
Yes	Yes	Male	14	Yes	5	5	30	No			Orthodox	Married	Yes	Yes	3rd	5	5	5	No		Protected hand pump spring	Yes	Add bleach/chlorine	Pit Latrine/traditional pit toilet	Finished roofing Corrugated iron	Rambo/wood	1	Yes	0.5	Mainly firewood (purchase or collected)	Yes	No	No	No	Yes	No	No	Yes	Yes	Yes	No	No	Yes	Yes	0	0	0	0	0
Yes	Yes	Male	9	No	1		26	Yes	Yes	10th	Orthodox	Married	Yes	Yes	9th	1	1	1	No		Piped outside compound	No		Pit Latrine/traditional pit toilet	Finished roofing Corrugated iron	Rambo/wood	1	No		Mainly firewood (purchase or collected)	Yes	No	No	No	No	No	No	No	No	Yes	No	No	Yes	No	0	0	0	0	0
Yes	Yes	Female	14	Yes	2	48	28	Yes	Yes	8th	Orthodox	Married	Yes	Yes	University/college degree or higher	3	2	2	Yes	1	Piped into dwelling	No		Pit Latrine/traditional pit toilet	Finished roofing Corrugated iron	Rambo/wood	1	No		Mainly firewood (purchase or collected)	Yes	Yes	Yes	No	No	No	No	Yes	Yes	Yes	No	No	No	Yes	0	0	0	0	0
Yes	Yes	Male	9	Yes	4	4	30	No			Orthodox	Married	No			4	4	4	No		Piped outside compound	No		Pit Latrine/traditional pit toilet	Finished roofing Corrugated iron	Rambo/wood	1	Yes	0.5	Mainly firewood (purchase or collected)	Yes	No	No	No	Yes	No	No	Yes	Yes	Yes	No	No	Yes	No	0	0	0	0	0
Yes	Yes	Female	12	No	1		25	Yes	Yes	University/college degree or higher	Orthodox	Separated				1	1	1	No		Protected Spring	No		Pit Latrine/traditional pit toilet	Finished roofing Corrugated iron	Rambo/wood	0	Yes	2.05	Mainly firewood (purchase or collected)	Yes	No	No	No	Yes	No	No	Yes	No	Yes	No	Yes	Yes	No	0	0	0	0	0
Yes	Yes	Female	4	Yes	4	3	28	No			Orthodox	Married	No			4	4	4	No		Piped into compound	No		Pit Latrine/traditional pit toilet	Finished roofing Corrugated iron	Rambo/wood	1	Yes	999	Mainly firewood (purchase or collected)	Yes	No	No	No	Yes	No	No	Yes	Yes	Yes	No	No	Yes	No	5	0	0	0	0
Yes	Yes	Female	5	Yes	5	3	33	No			Orthodox	Married	Yes	Yes	9th	9	6	6	Yes	3	Piped outside compound	No		Pit Latrine/traditional pit toilet	Finished roofing Corrugated iron	Rambo/wood	1	Yes	1.5	Mainly firewood (purchase or collected)	Yes	No	Yes	No	Yes	No	No	Yes	Yes	Yes	No	No	Yes	No	10	0	0	0	0
Yes	Yes	Male	5	Yes	2	5	28	Yes	Yes	9th	Orthodox	Married	Yes	Yes	10th	2	2	2	No		Protected Spring	No		Pit Latrine/traditional pit toilet	Finished roofing Corrugated iron	Rambo/wood	1	Yes	0.5	Mainly firewood (purchase or collected)	Yes	No	No	No	Yes	No	No	No	No	Yes	No	No	Yes	No	15	0	0	0	0
Yes	Yes	Female	5	Yes	6	4	40	No			Orthodox	Married	Yes	Yes	8th	6	6	6	No		Open Spring	No		Pit Latrine/traditional pit toilet	Finished roofing Corrugated iron	Rambo/wood	1	Yes	0.5	Mainly firewood (purchase or collected)	Yes	No	Yes	No	Yes	No	No	Yes	Yes	No	No	No	Yes	Yes	1	0	0	0	0
Yes	Yes	Male	13	Yes	8	84	42	No			Orthodox	Married	No			8	8	8	No		Piped outside compound	No		No facility/Bush/Field	Finished roofing Corrugated iron	Rambo/wood	0	Yes	999	Mainly firewood (purchase or collected)	Yes	No	No	No	Yes	No	No	Yes	No	Yes	No	No	Yes	Yes	4	0	13	3	0
Yes	Yes	Female	9	No	1		25	Yes	Yes	10th	Orthodox	Married	Yes	Yes	10th	1	1	1	No		Piped outside compound	Yes	Add bleach/chlorine	Pit Latrine/traditional pit toilet	Finished roofing Corrugated iron	Rambo/wood	1	No		Mainly firewood (purchase or collected)	Yes	No	No	Yes	Yes	No	No	Yes	Yes	Yes	No	No	Yes	Yes	0	0	0	0	0
Yes	Yes	Male	6	No	1		23	Yes	Yes	6th	Orthodox	Married	Yes	Yes	8th	2	1	1	Yes	1	Open Spring	No		No facility/Bush/Field	Wood planks	Rambo/wood	0	No		Crop residue	Yes	No	No	No	Yes	No	No	Yes	No	Yes	No	Yes	Yes	Yes	0	0	0	1	0
Yes	Yes	Female	11	Yes	5	48	40	No			Orthodox	Married	No			6	5	5	Yes	1	Piped outside compound	No		No facility/Bush/Field	Finished roofing Corrugated iron	Rambo/wood	0	Yes	1.5	Crop residue	Yes	No	No	No	No	No	No	Yes	No	Yes	No	No	Yes	No	0	6	0	1	0
Yes	Yes	Male	6	Yes	3	3	25	No			Orthodox	Married	No			3	3	3	No		Open Well	No		Pit Latrine/traditional pit toilet	Finished roofing Corrugated iron	Rambo/wood	1	Yes	999	Mainly firewood (purchase or collected)	Yes	No	No	No	No	No	No	No	No	Yes	No	No	Yes	No	7	0	0	0	0
Yes	Yes	Female	9	Yes	6	4	36	No			Orthodox	Married	Yes	Yes	4th	6	6	6	No		Piped outside compound	No		Pit Latrine/traditional pit toilet	Finished roofing Corrugated iron	Rambo/wood	1	Yes	0.5	Mainly firewood (purchase or collected)	Yes	No	No	No	Yes	No	No	Yes	Yes	Yes	No	No	Yes	No	0	0	0	0	0
Yes	Yes	Male	12	Yes	2	36	19	Yes	Yes	6th	Orthodox	Married	Yes	Yes	5th	2	2	2	No		Open Spring	No		No facility/Bush/Field	Finished roofing Corrugated iron	Rambo/wood	0	Yes	1.5	Mainly firewood (purchase or collected)	Yes	No	No	No	Yes	No	No	No	Yes	Yes	No	No	Yes	Yes	2	0	2	1	0
Yes	Yes	Male	14	Yes	6	4	37	No			Orthodox	Married	No			6	6	6	No		Open Spring	No		No facility/Bush/Field	Finished roofing Corrugated iron	Rambo/wood	1	Yes	0.5	Mainly firewood (purchase or collected)	Yes	No	No	No	Yes	No	No	Yes	Yes	Yes	No	No	Yes	Yes	2	0	0	1	0
Yes	Yes	Male	3	Yes	2	10	28	Yes	Yes	7th	Orthodox	Married	Yes	Yes	University/college degree or higher	2	2	2	No		Protected hand pump spring	Yes	Add bleach/chlorine	Pit Latrine/traditional pit toilet	Finished roofing Corrugated iron	Rambo/wood	1	Yes	0.5	Mainly firewood (purchase or collected)	Yes	No	No	No	Yes	No	No	Yes	Yes	Yes	No	No	Yes	Yes	4	0	0	0	0
Yes	Yes	Male	14	Yes	2	48	25	No			Orthodox	Divorced				2	2	2	No		Piped outside compound	No		No facility/Bush/Field	Finished roofing Corrugated iron	Rambo/wood	0	No		Mainly firewood (purchase or collected)	No	No	No	No	No	No	No	No	No	No	No	No	No	No	0	0	0	0	0
Yes	Yes	Male	3	Yes	2	48	25	Yes	Yes	6th	Orthodox	Married	Yes	Yes	3rd	2	2	2	No		River	No		No facility/Bush/Field	Finished roofing Corrugated iron	Rambo/wood	1	Yes	1.25	Mainly firewood (purchase or collected)	Yes	No	No	No	Yes	No	No	Yes	No	Yes	No	No	Yes	No	6	0	0	1	0
Yes	Yes	Male	6	Yes	8	25	38	No			Orthodox	Married	No			8	7	6	No		Open Spring	No		Pit Latrine/traditional pit toilet	Finished roofing Corrugated iron	Rambo/wood	1	Yes	2	Mainly firewood (purchase or collected)	Yes	No	No	No	No	No	No	Yes	Yes	Yes	No	No	Yes	Yes	8	2	5	1	0
Yes	Yes	Female	3	Yes	5	5	38	No			Orthodox	Married	Yes	Yes	9th	6	5	5	Yes	1	Protected hand pump spring	Yes	Add bleach/chlorine	Pit Latrine/traditional pit toilet	Finished roofing Corrugated iron	Rambo/wood	1	Yes	1	Mainly firewood (purchase or collected)	Yes	No	Yes	No	Yes	No	No	No	No	Yes	No	No	Yes	Yes	8	0	0	0	0
Yes	Yes	Female	4	Yes	6	8	38	No			Orthodox	Married	Yes	Yes	3rd	7	7	6	No		Protected hand pump spring	Yes	Add bleach/chlorine	Pit Latrine/traditional pit toilet	Finished roofing Corrugated iron	Rambo/wood	1	Yes	1.5	Mainly firewood (purchase or collected)	Yes	No	Yes	No	Yes	No	No	No	No	Yes	No	No	Yes	Yes	0	8	0	1	0
Yes	Yes	Male	12	Yes	6	48	38	No			Orthodox	Married	Yes	Yes	7th	6	6	6	No		Protected hand pump spring	No		No facility/Bush/Field	Finished roofing Corrugated iron	Rambo/wood	1	Yes	2	Mainly firewood (purchase or collected)	No	No	No	No	Yes	No	No	Yes	Yes	Yes	No	No	Yes	Yes	8	4	2	1	0
Yes	Yes	Male	4	Yes	2	42	23	Yes	Yes	10th	Orthodox	Married	Yes	No	1st	2	2	2	No		Protected Spring	No		Pit Latrine/traditional pit toilet	Finished roofing Corrugated iron	Rambo/wood	0	Yes	1	Mainly firewood (purchase or collected)	Yes	No	No	No	Yes	No	No	Yes	No	Yes	No	No	Yes	Yes	5	0	0	1	0
Yes	Yes	Female	9	Yes	4	5	37	No			Orthodox	Married	No			5	5	5	No		Piped outside compound	No		Pit Latrine/traditional pit toilet	Finished roofing Corrugated iron	Rambo/wood	1	Yes	999	Mainly firewood (purchase or collected)	Yes	No	No	No	Yes	No	No	No	No	Yes	No	No	Yes	No	0	0	0	0	0
Yes	Yes	Male	8	Yes	2	4	22	Yes	Yes	8th	Orthodox	Married	Yes	Yes	5th	2	2	2	No		Piped outside compound	No		Pit Latrine/traditional pit toilet	Finished roofing Corrugated iron	Rambo/wood	1	No		Mainly firewood (purchase or collected)	Yes	Yes	Yes	No	Yes	No	No	No	No	Yes	No	No	Yes	No	0	0	0	0	0
Yes	Yes	Female	5	Yes	3	14	35	No			Orthodox	Married	No			4	2	2	Yes	2	Open Spring	No		No facility/Bush/Field	Finished roofing Corrugated iron	Rambo/wood	1	Yes	1	Mainly firewood (purchase or collected)	Yes	No	No	No	Yes	No	No	Yes	Yes	Yes	No	No	Yes	Yes	3	0	0	2	0
Yes	Yes	Female	4	Yes	2	4	23	No			Orthodox	Married	No			2	2	2	No		Piped outside compound	No		Pit Latrine/traditional pit toilet	Finished roofing Corrugated iron	Rambo/wood	1	Yes	0.5	Mainly firewood (purchase or collected)	Yes	No	No	No	No	No	No	Yes	Yes	Yes	No	No	Yes	No	0	0	0	0	0
Yes	Yes	Female	10	No	1		18	Yes	Yes	5th	Orthodox	Married	Yes	Yes	4th	1	1	1	No		Protected Spring	No		Pit Latrine/traditional pit toilet	Finished roofing Corrugated iron	Rambo/wood	0	No		Mainly firewood (purchase or collected)	No	No	No	No	Yes	No	No	Yes	No	Yes	No	No	Yes	Yes	1	0	0	0	0
Yes	Yes	Male	4	Yes	7	3	30	No			Orthodox	Married	Yes	Yes	4th	7	7	7	No		Protected hand pump spring	No		Pit Latrine/traditional pit toilet	Finished roofing Corrugated iron	Rambo/wood	1	Yes	0.5	Mainly firewood (purchase or collected)	Yes	No	No	No	Yes	No	No	No	No	Yes	No	No	Yes	Yes	2	0	0	0	0
Yes	Yes	Male	10	Yes	4	4	30	Yes	Yes	6th	Orthodox	Married	Yes	Yes	10th	4	4	4	No		Open Spring	No		No facility/Bush/Field	Finished roofing Corrugated iron	Rambo/wood	1	Yes	1.5	Mainly firewood (purchase or collected)	Yes	No	No	No	No	Yes	No	No	No	Yes	No	No	Yes	No	5	0	0	0	0
Yes	Yes	Female	14	Yes	5	37	35	No			Orthodox	Married	No			5	5	5	No		Piped outside compound	No		Pit Latrine/traditional pit toilet	Finished roofing Corrugated iron	Rambo/wood	0	No		Mainly firewood (purchase or collected)	Yes	No	No	No	No	No	No	No	No	No	Yes	No	Yes	No	0	0	0	0	0
Yes	Yes	Female	9	Yes	5	7	28	No			Orthodox	Married	Yes	Yes	4th	5	5	5	No		Open Spring	No		No facility/Bush/Field	Finished roofing Corrugated iron	Rambo/wood	1	Yes	0.5	Mainly firewood (purchase or collected)	Yes	No	No	No	Yes	No	No	Yes	Yes	Yes	No	No	Yes	Yes	6	0	8	2	0
Yes	Yes	Male	14	Yes	3	48	25	No			Orthodox	Married	No			3	3	3	No		Protected hand pump spring	No		No facility/Bush/Field	Finished roofing Corrugated iron	Rambo/wood	0	Yes	1.5	Mainly firewood (purchase or collected)	Yes	No	No	No	No	No	No	No	No	No	No	No	Yes	No	0	0	0	1	0
Yes	Yes	Female	3	Yes	5	46	33	No			Orthodox	Married	Yes	Yes	8th	5	5	5	No		Piped outside compound	No		Pit Latrine/traditional pit toilet	Finished roofing Corrugated iron	Rambo/wood	1	Yes	0.5	Mainly firewood (purchase or collected)	Yes	No	No	No	Yes	No	No	Yes	Yes	Yes	No	No	Yes	Yes	40	0	0	0	0
Yes	Yes	Female	9	Yes	5	5	30	No			Orthodox	Married	No			5	5	5	No		Piped into compound	No		Pit Latrine/traditional pit toilet	Finished roofing Corrugated iron	Rambo/wood	1	No		Mainly firewood (purchase or collected)	Yes	No	No	No	Yes	No	No	No	No	Yes	No	No	Yes	No	0	0	0	0	0
Yes	Yes	Female	3	Yes	7	4	38	No			Orthodox	Married	No			8	7	7	Yes	1	Open Spring	No		Pit Latrine/traditional pit toilet	Wood planks	Rambo/wood	1	Yes	1	Mainly firewood (purchase or collected)	Yes	No	No	No	Yes	No	No	Yes	Yes	Yes	No	No	Yes	Yes	0	4	0	2	0
Yes	Yes	Male	3	No	1		20	Yes	Yes	5th	Orthodox	Married	Yes	Yes	5th	1	1	1	No		Open Spring	No		No facility/Bush/Field	Thatch/leaf	Rambo/wood	0	Yes	1	Mainly firewood (purchase or collected)	No	No	No	No	Yes	No	No	No	No	No	No	Yes	Yes	Yes	0	5	0	0	0
Yes	Yes	Female	9	Yes	7	4	39	No			Orthodox	Married	No			9	9	9	No		Piped outside compound	No		Pit Latrine/traditional pit toilet	Finished roofing Corrugated iron	Rambo/wood	1	Yes	0.5	Mainly firewood (purchase or collected)	Yes	No	No	No	Yes	No	No	Yes	Yes	Yes	No	No	Yes	No	0	0	0	0	0
Yes	Yes	Male	11	Yes	6	4	35	Yes	Yes	4th	Orthodox	Married	No			7	6	6	Yes	1	Protected hand pump spring	Yes	Add bleach/chlorine	Pit Latrine/traditional pit toilet	Finished roofing Corrugated iron	Rambo/wood	1	Yes	1	Mainly firewood (purchase or collected)	Yes	No	Yes	No	Yes	No	No	Yes	Yes	Yes	No	No	Yes	Yes	0	0	0	0	0
Yes	Yes	Female	6	Yes	5	18	35	Yes	Yes	8th	Orthodox	Married	Yes	No	1st	6	6	5	No		Piped into compound	No		Flush toilet	Finished roofing Corrugated iron	Rambo/wood	1	No		Mainly firewood (purchase or collected)	Yes	No	Yes	Yes	Yes	No	Yes	Yes	Yes	Yes	No	No	No	Yes	0	0	0	0	0
Yes	Yes	Female	5	Yes	7	3	38	No			Orthodox	Married	No			7	7	7	No		Protected Spring	No		No facility/Bush/Field	Finished roofing Corrugated iron	Rambo/wood	1	Yes	1	Mainly firewood (purchase or collected)	Yes	No	No	No	No	No	No	No	No	Yes	No	No	Yes	No	0	0	0	0	0
Yes	Yes	Male	13	Yes	3	4	30	Yes	Yes	3rd	Orthodox	Married	Yes	Yes	2nd	3	3	3	No		Protected hand pump spring	Yes	Add bleach/chlorine	Pit Latrine/traditional pit toilet	Finished roofing Corrugated iron	Rambo/wood	2	Yes	2	Mainly firewood (purchase or collected)	Yes	No	No	No	No	No	No	Yes	Yes	Yes	No	No	Yes	Yes	3	0	0	0	0
Yes	Yes	Female	12	Yes	2	40	22	Yes	Yes	8th	Orthodox	Married	Yes	Yes	3rd	2	2	2	No		River	No		No facility/Bush/Field	Finished roofing Corrugated iron	Rambo/wood	1	No		Mainly firewood (purchase or collected)	Yes	No	No	No	Yes	No	No	No	No	Yes	No	No	Yes	Yes	0	0	0	0	0
Yes	Yes	Female	3	Yes	2	26	26	No			Orthodox	Married	Yes	Yes	9th	2	2	1	No		Open Spring	No		No facility/Bush/Field	Finished roofing Corrugated iron	Rambo/wood	0	Yes	2	Mainly firewood (purchase or collected)	No	No	No	No	No	No	No	Yes	No	Yes	No	No	Yes	No	2	0	2	1	0
Yes	Yes	Male	9	Yes	4	3	30	No			Orthodox	Married	No			4	4	4	No		Protected hand pump spring	Yes	Add bleach/chlorine	Pit Latrine/traditional pit toilet	Finished roofing Corrugated iron	Rambo/wood	1	Yes	1	Mainly firewood (purchase or collected)	Yes	No	Yes	No	Yes	No	No	Yes	Yes	Yes	No	No	Yes	Yes	0	0	2	3	0
Yes	Yes	Female	12	No	1		25	No			Orthodox	Married	No			1	1	1	No		Piped outside compound	No		No facility/Bush/Field	Finished roofing Corrugated iron	Rambo/wood	0	Yes	1	Mainly firewood (purchase or collected)	Yes	No	No	No	Yes	No	No	No	No	Yes	No	No	Yes	Yes	0	0	0	1	0
Yes	Yes	Female	6	Yes	3	60	28	Yes	Yes	5th	Orthodox	Married	Yes	Yes	9th	4	4	4	No		Piped outside compound	No		No facility/Bush/Field	Finished roofing Corrugated iron	Rambo/wood	0	Yes	0.75	Mainly firewood (purchase or collected)	Yes	No	No	No	Yes	No	No	Yes	No	No	No	No	Yes	Yes	30	0	0	1	0
Yes	Yes	Male	13	Yes	4	3	28	Yes	Yes	4th	Orthodox	Married	No			5	4	4	Yes	1	Protected hand pump spring	Yes	Add bleach/chlorine	Pit Latrine/traditional pit toilet	Finished roofing Corrugated iron	Rambo/wood	1	Yes	1	Mainly firewood (purchase or collected)	Yes	No	No	No	Yes	No	No	Yes	No	Yes	No	No	Yes	Yes	2	0	0	0	0
Yes	Yes	Male	4	Yes	9	3	37	No			Orthodox	Married	No			8	9	9	No		Piped outside compound	No		Pit Latrine/traditional pit toilet	Finished roofing Corrugated iron	Rambo/wood	1	Yes	1	Mainly firewood (purchase or collected)	Yes	No	No	No	Yes	No	No	Yes	Yes	Yes	No	No	Yes	No	0	0	0	0	0
Yes	Yes	Female	4	Yes	9	36	38	No			Orthodox	Married	Yes	No	1st	9	9	9	Yes	1	Open Spring	No		Pit Latrine/traditional pit toilet	Finished roofing Corrugated iron	Stone with mud	0	Yes	1.5	Mainly firewood (purchase or collected)	No	No	No	No	Yes	No	No	No	No	Yes	No	No	Yes	No	3	0	2	1	0
Yes	Yes	Male	14	Yes	7	4	37	No			Orthodox	Married	Yes	Yes	6th	7	7	7	No		Protected hand pump spring	Yes	Add bleach/chlorine	Pit Latrine/traditional pit toilet	Finished roofing Corrugated iron	Rambo/wood	1	Yes	1	Mainly firewood (purchase or collected)	Yes	No	No	No	Yes	No	No	Yes	No	Yes	No	No	Yes	Yes	7	0	0	0	0
Yes	Yes	Female	8	Yes	2	3	25	Yes	Yes	8th	Orthodox	Married	Yes	Yes	6th	2	2	2	No		Protected hand pump spring	No		Pit Latrine/traditional pit toilet	Finished roofing Corrugated iron	Rambo/wood	1	Yes	4	Mainly firewood (purchase or collected)	Yes	No	No	No	Yes	No	No	Yes	Yes	Yes	No	No	Yes	No	8	0	4	1	2
Yes	Yes	Male	8	Yes	6	3	38	No			Orthodox	Married	Yes	Yes	4th	6	6	6	No		Piped into compound	No		Pit Latrine/traditional pit toilet	Finished roofing Corrugated iron	Rambo/wood	1	Yes	4	Mainly firewood (purchase or collected)	Yes	No	No	No	No	No	No	No	No	Yes	No	No	Yes	No	0	0	9	0	0
Yes	Yes	Male	9	Yes	6	4	25	No			Orthodox	Divorced				6	6	6	No		Piped outside compound	Yes	Add bleach/chlorine	Pit Latrine/traditional pit toilet	Finished roofing Corrugated iron	Rambo/wood	1	No		Mainly firewood (purchase or collected)	Yes	No	No	No	No	No	No	No	No	No	No	Yes	No	No	0	0	0	0	0
Yes	Yes	Female	3	Yes	6	36	30	No			Orthodox	Married	Yes	No	3rd	6	6	6	No		Protected hand pump spring	No		Pit Latrine/traditional pit toilet	Finished roofing Corrugated iron	Rambo/wood	0	Yes	2	Mainly firewood (purchase or collected)	Yes	No	No	No	Yes	No	No	No	No	Yes	No	No	Yes	No	6	0	6	2	0
Yes	Yes	Male	3	Yes	5	3	33	No			Orthodox	Married	Yes	Yes	8th	5	5	5	No		River	No		Pit Latrine/traditional pit toilet	Finished roofing Corrugated iron	Rambo/wood	1	No		Mainly firewood (purchase or collected)	Yes	No	No	No	Yes	No	No	No	Yes	Yes	No	No	Yes	No	12	0	8	0	0
Yes	Yes	Female	9	Yes	7	3	40	No			Orthodox	Married	Yes	Yes	4th	9	7	7	Yes	2	River	No		Pit Latrine/traditional pit toilet	Finished roofing Corrugated iron	Rambo/wood	1	Yes	4	Mainly firewood (purchase or collected)	Yes	No	No	No	Yes	No	No	Yes	No	Yes	No	No	Yes	No	3	0	8	1	0
Yes	Yes	Female	4	No	1		24	Yes	Yes	5th	Orthodox	Married	Yes	Yes	8th	2	1	1	Yes	1	Piped outside compound	No		Pit Latrine/traditional pit toilet	Finished roofing Corrugated iron	Rambo/wood	0	No		Mainly firewood (purchase or collected)	Yes	No	No	No	Yes	No	No	Yes	Yes	Yes	No	No	Yes	No	0	0	2	0	0
Yes	Yes	Female	9	Yes	5	3	35	No			Orthodox	Married	Yes	Yes	4th	6	6	6	No		Protected hand pump spring	No		Pit Latrine/traditional pit toilet	Finished roofing Corrugated iron	Rambo/wood	1	Yes	4	Mainly firewood (purchase or collected)	Yes	No	No	No	No	No	No	No	Yes	No	No	No	Yes	No	12	0	9	0	0
Yes	Yes	Female	14	Yes	4	72	38	No			Orthodox	Married	No			4	4	4	No		Open Spring	No		Pit Latrine/traditional pit toilet	Finished roofing Corrugated iron	Rambo/wood	1	Yes	0.5	Mainly firewood (purchase or collected)	No	No	No	No	No	No	No	No	No	No	No	No	Yes	No	5	0	4	0	0
Yes	Yes	Male	14	Yes	2	6	32	No			Orthodox	Divorced				2	2	2	No		Piped outside compound	Yes	Add bleach/chlorine	No facility/Bush/Field	Finished roofing Corrugated iron	Rambo/wood	1	No		Mainly firewood (purchase or collected)	No	No	No	No	No	No	No	No	No	No	No	Yes	No	No	0	0	0	0	0
Yes	Yes	Male	10	Yes	4	5	27	No			Orthodox	Married	Yes	Yes	8th	4	4	4	No		Piped into dwelling	No		Pit Latrine/traditional pit toilet	Finished roofing Corrugated iron	Rambo/wood	1	No		Mainly firewood (purchase or collected)	Yes	No	Yes	Yes	Yes	No	No	Yes	Yes	Yes	No	Yes	Yes	No	7	0	3	1	0
Yes	Yes	Male	3	Yes	7	7	30	No			Orthodox	Married	Yes	Yes	9th	2	2	2	No		Piped into compound	No		No facility/Bush/Field	Finished roofing Corrugated iron	Rambo/wood	1	No		Mainly firewood (purchase or collected)	Yes	No	No	No	Yes	No	No	Yes	Yes	Yes	No	No	No	No	0	0	0	0	0
Yes	Yes	Female	13	Yes	2	62	25	Yes	Yes	9th	Orthodox	Married	No			2	2	2	No		Piped outside compound	No		Pit Latrine/traditional pit toilet	Finished roofing Corrugated iron	Rambo/wood	1	No		Mainly firewood (purchase or collected)	Yes	No	No	No	Yes	No	No	Yes	Yes	Yes	No	No	No	No	0	0	0	0	0
Yes	Yes	Male	6	Yes	5	3	30	No			Orthodox	Married	No			6	6	6	No		River	No		Pit Latrine/traditional pit toilet	Finished roofing Corrugated iron	Rambo/wood	1	Yes	4	Mainly firewood (purchase or collected)	Yes	No	No	No	No	No	No	Yes	Yes	Yes	No	No	Yes	No	5	0	15	2	0
Yes	Yes	Female	2	Yes	3	48	27	Yes	Yes	9th	Orthodox	Married	Yes	Yes	7th	3	3	3	No		Protected hand pump spring	No		Pit Latrine/traditional pit toilet	Finished roofing Corrugated iron	Rambo/wood	0	Yes	1.75	Mainly firewood (purchase or collected)	Yes	No	No	No	No	No	No	No	No	Yes	No	No	Yes	No	2	1	0	0	0
Yes	Yes	Male	12	Yes	6	3	35	No			Orthodox	Married	No			6	6	6	No		Protected hand pump spring	No		Pit Latrine/traditional pit toilet	Finished roofing Corrugated iron	Rambo/wood	1	Yes	5	Mainly firewood (purchase or collected)	Yes	No	No	No	Yes	No	No	No	Yes	Yes	No	No	Yes	No	5	0	9	1	0
Yes	Yes	Male	3	Yes	4	3	30	No			Orthodox	Married	No			4	4	4	No		Protected hand pump spring	No		Pit Latrine/traditional pit toilet	Finished roofing Corrugated iron	Rambo/wood	1	Yes	5	Mainly firewood (purchase or collected)	Yes	No	No	No	Yes	No	No	No	Yes	Yes	No	No	Yes	No	5	0	6	1	0
Yes	Yes	Female	12	Yes	2	3	22	No			Orthodox	Married	No			3	2	2	No		River	No		Pit Latrine/traditional pit toilet	Finished roofing Corrugated iron	Rambo/wood	1	No		Mainly firewood (purchase or collected)	No	No	No	No	No	No	No	No	No	Yes	No	No	Yes	No	10	0	5	1	0
Yes	Yes	Female	7	Yes	4	30	30	No			Orthodox	Married	No			4	4	4	No		Protected Spring	No		Pit Latrine/traditional pit toilet	Finished roofing Corrugated iron	Rambo/wood	0	Yes	0.5	Mainly firewood (purchase or collected)	No	No	No	No	No	No	No	No	No	No	No	Yes	Yes	No	1	0	3	0	0
Yes	Yes	Male	14	No	1		26	Yes	Yes	4th	Orthodox	Married	Yes	Yes	4th	1	1	1	No		Protected hand pump spring	No		Pit Latrine/traditional pit toilet	Finished roofing Corrugated iron	Rambo/wood	0	No		Mainly firewood (purchase or collected)	No	No	No	No	Yes	No	No	No	No	Yes	No	Yes	No	No	0	0	0	0	0
Yes	Yes	Female	5	No	1		24	Yes	Yes	10th	Orthodox	Married	Yes	Yes	10th	1	1	1	No		Protected Spring	No		Pit Latrine/traditional pit toilet	Finished roofing Corrugated iron	Rambo/wood	1	No		Mainly firewood (purchase or collected)	Yes	No	No	No	Yes	No	No	Yes	Yes	Yes	No	No	No	Yes	0	0	0	0	0
Yes	Yes	Male	11	Yes	4	3	42	Yes	Yes	10th	Orthodox	Widowed				4	4	4	No		Piped outside compound	Yes	Add bleach/chlorine	No facility/Bush/Field	Finished roofing Corrugated iron	Rambo/wood	1	Yes	1	Mainly firewood (purchase or collected)	Yes	No	No	No	Yes	No	No	Yes	Yes	Yes	No	No	No	Yes	0	0	0	0	0
Yes	Yes	Male	3	Yes	6	5	35	No			Orthodox	Married	No			9	6	9	No		Protected hand pump spring	No		Pit Latrine/traditional pit toilet	Finished roofing Corrugated iron	Rambo/wood	1	No		Mainly firewood (purchase or collected)	No	No	No	No	No	No	No	No	Yes	Yes	No	No	Yes	No	0	0	7	0	0
Yes	Yes	Male	8	Yes	3	1	32	Yes	Yes	10th	Orthodox	Married	Yes	Yes	University/college degree or higher	3	3	3	No		Piped into compound	No		Pit Latrine/traditional pit toilet	Finished roofing Corrugated iron	Rambo/wood	1	No		Mainly firewood (purchase or collected)	Yes	No	Yes	Yes	Yes	No	No	Yes	Yes	Yes	No	No	No	Yes	0	0	0	0	0
Yes	Yes	Female	14	Yes	5	7	37	Yes	No		Orthodox	Married	Yes	Yes	3rd	8	5	5	Yes	3	Piped into dwelling	No		Pit Latrine/traditional pit toilet	Finished roofing Corrugated iron	Stone with mud	1	Yes	3	Mainly firewood (purchase or collected)	Yes	No	No	No	No	No	No	Yes	Yes	Yes	No	No	Yes	No	6	0	5	0	0
Yes	Yes	Male	2	No	1		20	No			Orthodox	Married	Yes	Yes	7th	1	1	1	No		Piped outside compound	Yes	Add bleach/chlorine	Pit Latrine/traditional pit toilet	Finished roofing Corrugated iron	Rambo/wood	1	Yes	1	Mainly firewood (purchase or collected)	Yes	No	Yes	No	Yes	No	No	Yes	Yes	Yes	No	No	No	Yes	0	0	0	0	0
Yes	Yes	Male	7	Yes	5	5	42	No			Orthodox	Divorced				5	5	5	No		Piped into dwelling	No		Pit Latrine/traditional pit toilet	Finished roofing Corrugated iron	Rambo/wood	1	No		Mainly firewood (purchase or collected)	Yes	No	No	Yes	No	No	No	Yes	Yes	Yes	No	No	Yes	No	0	0	5	0	0
Yes	Yes	Male	12	Yes	2	3	35	No			Orthodox	Married	No			2	2	2	No		Piped outside compound	Yes	Add bleach/chlorine	No facility/Bush/Field	Finished roofing Corrugated iron	Rambo/wood	1	No		Mainly firewood (purchase or collected)	No	No	No	No	No	No	No	No	No	No	No	Yes	No	No	0	0	0	0	0
Yes	Yes	Female	7	No	1		25	Yes	Yes	10th	Orthodox	Married	Yes	Yes	10th	2	1	1	Yes	1	Piped outside compound	Yes	Add bleach/chlorine	Pit Latrine/traditional pit toilet	Finished roofing Corrugated iron	Rambo/wood	1	No		Mainly firewood (purchase or collected)	Yes	No	No	No	Yes	No	No	Yes	Yes	Yes	No	No	No	Yes	0	0	0	0	0
Yes	Yes	Male	6	Yes	4	3	34	No			Orthodox	Married	No			4	4	4	No		Protected hand pump spring	No		Pit Latrine/traditional pit toilet	Finished roofing Corrugated iron	Rambo/wood	1	Yes	2	Mainly firewood (purchase or collected)	No	No	No	No	No	No	No	Yes	No	Yes	No	No	Yes	No	13	0	2	1	0
Yes	Yes	Female	2	Yes	5	3	25	No			Orthodox	Married	No			5	5	5	No		Protected hand pump spring	No		Pit Latrine/traditional pit toilet	Finished roofing Corrugated iron	Rambo/wood	1	No		Mainly firewood (purchase or collected)	No	No	No	No	No	No	No	No	Yes	Yes	No	No	Yes	No	5	0	0	0	0
Yes	Yes	Male	10	No	1		23	Yes	Yes	8th	Orthodox	Married	Yes	Yes	4th	2	1	1	Yes	1	Piped outside compound	Yes	Add bleach/chlorine	Pit Latrine/traditional pit toilet	Finished roofing Corrugated iron	Rambo/wood	1	No		Mainly firewood (purchase or collected)	Yes	No	No	No	Yes	No	No	Yes	Yes	Yes	No	No	No	Yes	0	0	0	0	0
Yes	Yes	Female	12	No	1		28	No			Orthodox	Never married				1	1	1	No		River	No		No facility/Bush/Field	Finished roofing Corrugated iron	Rambo/wood	0	No		Mainly firewood (purchase or collected)	No	No	No	No	Yes	No	No	No	No	No	No	Yes	No	No	0	0	0	0	0
Yes	Yes	Male	5	Yes	2	36	25	Yes	Yes	3rd	Orthodox	Divorced				2	2	2	No		River	No		Pit Latrine/traditional pit toilet	Finished roofing Corrugated iron	Rambo/wood	0	No		Mainly firewood (purchase or collected)	No	No	No	No	No	No	No	No	No	No	No	No	No	No	0	0	0	0	0
Yes	Yes	Male	6	Yes	3	3	40	No			Orthodox	Married	Yes	Yes	3rd	4	3	3	Yes	1	Piped into compound	No		Pit Latrine/traditional pit toilet	Finished roofing Corrugated iron	Rambo/wood	1	Yes	2	Mainly firewood (purchase or collected)	Yes	No	No	No	Yes	No	No	Yes	Yes	Yes	No	No	Yes	No	0	0	0	1	0
Yes	Yes	Female	14	Yes	5	58	34	No			Orthodox	Divorced				5	5	5	No		Piped outside compound	No		No facility/Bush/Field	Finished roofing Corrugated iron	Rambo/wood	0	No		Charcoal	No	No	No	No	No	No	No	No	No	Yes	No	Yes	No	No	0	0	0	0	0
Yes	Yes	Male	5	Yes	6	3	38	No			Orthodox	Married	Yes	No	1st	6	6	6	No		Protected hand pump spring	No		Pit Latrine/traditional pit toilet	Finished roofing Corrugated iron	Rambo/wood	1	Yes	2	Mainly firewood (purchase or collected)	Yes	No	No	No	Yes	No	No	Yes	No	Yes	No	No	Yes	No	10	0	2	0	0
Yes	Yes	Male	11	No	1		25	Yes	Yes	University/college diploma	Orthodox	Married	Yes	Yes	University/college diploma	1	1	1	No		Piped outside compound	Yes	Add bleach/chlorine	Pit Latrine/traditional pit toilet	Finished roofing Corrugated iron	Rambo/wood	1	No		Mainly firewood (purchase or collected)	Yes	No	Yes	Yes	Yes	No	No	No	Yes	Yes	No	No	No	Yes	0	0	0	0	0
Yes	Yes	Female	12	Yes	2	6	25	Yes	Yes	10th	Orthodox	Married	Yes	Yes	10th	2	2	2	No		Piped outside compound	Yes	Add bleach/chlorine	No facility/Bush/Field	Finished roofing Corrugated iron	Rambo/wood	1	No		Mainly firewood (purchase or collected)	Yes	No	No	No	Yes	No	No	No	Yes	Yes	No	No	No	Yes	0	0	0	0	0
Yes	Yes	Male	14	Yes	3	3	35	Yes	Yes	6th	Orthodox	Married	Yes	Yes	5th	4	3	3	Yes	1	Protected Spring	No		No facility/Bush/Field	Finished roofing Corrugated iron	Rambo/wood	1	No		Mainly firewood (purchase or collected)	No	No	No	No	Yes	No	No	Yes	Yes	Yes	No	Yes	Yes	Yes	0	0	0	0	0
Yes	Yes	Male	10	Yes	2	12	32	Yes	Yes	8th	Orthodox	Married	Yes	Yes	3rd	2	2	2	No		Piped into compound	No		Pit Latrine/traditional pit toilet	Finished roofing Corrugated iron	Rambo/wood	1	No		Mainly firewood (purchase or collected)	Yes	No	Yes	No	Yes	No	No	Yes	Yes	Yes	No	No	No	No	0	0	0	0	0
Yes	Yes	Male	2	Yes	6	4	38	No			Orthodox	Married	No			8	7	5	Yes	1	Protected hand pump spring	No		Pit Latrine/traditional pit toilet	Finished roofing Corrugated iron	Rambo/wood	1	Yes	4	Mainly firewood (purchase or collected)	Yes	No	No	No	Yes	No	No	No	Yes	Yes	No	No	Yes	No	0	0	6	0	0
Yes	Yes	Female	14	Yes	1		25	Yes	Yes	9th	Orthodox	Married	Yes	Yes	10th	1	1	1	No		Protected hand pump spring	No		Pit Latrine/traditional pit toilet	Finished roofing Corrugated iron	Rambo/wood	1	No		Mainly firewood (purchase or collected)	No	No	No	Yes	Yes	No	No	Yes	Yes	Yes	No	No	Yes	No	2	0	3	0	0
Yes	Yes	Female	8	Yes	7	5	38	No			Orthodox	Married	Yes	Yes	6th	8	7	7	Yes	1	Protected hand pump spring	No		Pit Latrine/traditional pit toilet	Finished roofing Corrugated iron	Rambo/wood	1	Yes	4	Mainly firewood (purchase or collected)	Yes	No	No	No	No	No	No	No	No	Yes	No	No	Yes	No	6	0	5	0	0
Yes	Yes	Female	10	Yes	3	3	25	Yes	Yes	6th	Orthodox	Married	Yes	Yes	7th	2	2	2	No		Piped outside compound	No		Pit Latrine/traditional pit toilet	Finished roofing Corrugated iron	Rambo/wood	0	No		Mainly firewood (purchase or collected)	Yes	No	No	No	Yes	No	No	Yes	Yes	Yes	No	No	Yes	Yes	0	0	6	0	0
Yes	Yes	Female	7	Yes	6	40	30	No			Orthodox	Married	Yes	Yes	6th	6	6	6	No		River	No		Pit Latrine/traditional pit toilet	Finished roofing Corrugated iron	Rambo/wood	0	Yes	1	Mainly firewood (purchase or collected)	Yes	No	No	No	Yes	No	No	No	No	Yes	No	No	Yes	No	0	0	0	1	0
Yes	Yes	Female	12	No	1		30	No			Orthodox	Divorced				2	1	1	Yes	1	Piped outside compound	No		Pit Latrine/traditional pit toilet	Finished roofing Corrugated iron	Rambo/wood	0	No		Mainly firewood (purchase or collected)	No	No	No	No	No	No	No	No	No	No	No	No	No	No	0	0	0	0	0
Yes	Yes	Female	8	No	1		28	Yes	Yes	9th	Orthodox	Married	Yes	Yes	10th	1	1	1	No		Piped outside compound	Yes	Add bleach/chlorine	Pit Latrine/traditional pit toilet	Finished roofing Corrugated iron	Rambo/wood	1	No		Mainly firewood (purchase or collected)	Yes	No	Yes	No	Yes	No	No	Yes	Yes	Yes	No	No	No	Yes	0	0	0	0	0
Yes	Yes	Male	14	No	1		21	Yes	Yes	4th	Orthodox	Divorced				1	1	1	No		River	No		Pit Latrine/traditional pit toilet	Finished roofing Corrugated iron	Rambo/wood	0	No		Mainly firewood (purchase or collected)	Yes	No	No	No	No	No	No	No	No	No	No	No	No	No	0	0	0	0	0
Yes	Yes	Male	6	No	1		22	Yes	Yes	10th	Orthodox	Married	Yes	Yes	9th	1	1	1	No		Piped outside compound	No		Pit Latrine/traditional pit toilet	Finished roofing Corrugated iron	Rambo/wood	1	No		Mainly firewood (purchase or collected)	Yes	No	No	No	Yes	No	No	Yes	Yes	Yes	No	No	No	Yes	0	0	0	0	0
Yes	Yes	Female	10	Yes	3	2	30	No			Orthodox	Married	No			3	3	3	No		Piped outside compound	Yes	Add bleach/chlorine	Pit Latrine/traditional pit toilet	Finished roofing Corrugated iron	Rambo/wood	1	No		Mainly firewood (purchase or collected)	Yes	No	No	No	Yes	No	No	Yes	Yes	Yes	No	No	No	Yes	0	0	0	0	0
Yes	Yes	Female	2	Yes	4	5	35	Yes	No		Orthodox	Married	Yes	Yes	3rd	4	4	4	No		Protected Spring	No		No facility/Bush/Field	Finished roofing Corrugated iron	Rambo/wood	1	No		Mainly firewood (purchase or collected)	No	No	No	No	No	No	No	Yes	Yes	Yes	No	Yes	No	Yes	0	0	0	0	0
Yes	Yes	Male	5	Yes	3	5	30	No			Orthodox	Married	Yes	Yes	9th	4	3	3	No		Piped outside compound	No		Pit Latrine/traditional pit toilet	Finished roofing Corrugated iron	Rambo/wood	1	Yes	4	Mainly firewood (purchase or collected)	Yes	No	No	No	No	No	No	Yes	Yes	Yes	No	No	Yes	No	0	0	0	0	0
Yes	Yes	Male	6	Yes	2	3	25	Yes	Yes	10th	Orthodox	Married	No			1	1	1	No		Protected hand pump spring	No		Pit Latrine/traditional pit toilet	Finished roofing Corrugated iron	Rambo/wood	1	No		Mainly firewood (purchase or collected)	No	No	No	No	No	No	No	No	No	Yes	No	No	No	No	0	0	0	0	0
Yes	Yes	Female	11	Yes	6	36	36	No			Orthodox	Married	Yes	No	5th	9	6	6	Yes	3	Open Spring	No		Pit Latrine/traditional pit toilet	Finished roofing Corrugated iron	Rambo/wood	0	Yes	0.5	Animal dung	No	No	No	No	No	No	No	No	No	No	No	Yes	Yes	No	2	0	0	1	0
Yes	Yes	Female	8	No	1		26	Yes	Yes	10th	Orthodox	Married	Yes	Yes	4th	1	1	1	No		Protected hand pump spring	No		Pit Latrine/traditional pit toilet	Finished roofing Corrugated iron	Rambo/wood	1	Yes	3	Mainly firewood (purchase or collected)	Yes	No	No	No	Yes	No	No	Yes	Yes	Yes	No	No	Yes	No	5	0	12	0	0
Yes	Yes	Female	5	Yes	4	59	25	No			Orthodox	Married	No			4	4	4	No		Protected hand pump spring	No		Pit Latrine/traditional pit toilet	Finished roofing Corrugated iron	Rambo/wood	1	Yes	1.5	Crop residue	No	No	No	No	No	No	No	No	No	No	No	Yes	Yes	No	0	0	0	1	0
Yes	Yes	Female	11	Yes	7	72	35	No			Orthodox	Married	Yes	No	5th	7	7	7	No		Protected hand pump spring	No		No facility/Bush/Field	Finished roofing Corrugated iron	Rambo/wood	1	Yes	0.5	Crop residue	Yes	No	No	No	Yes	No	No	No	No	No	No	No	Yes	No	0	0	0	0	0
Yes	Yes	Male	5	Yes	4	3	27	Yes	Yes	5th	Orthodox	Married	No			4	4	4	No		Piped outside compound	No		Pit Latrine/traditional pit toilet	Finished roofing Corrugated iron	Rambo/wood	0	Yes	2	Mainly firewood (purchase or collected)	Yes	No	No	No	Yes	No	No	No	No	No	No	No	Yes	No	0	0	0	0	0
Yes	Yes	Female	9	Yes	6	62	38	No			Orthodox	Married	Yes	Yes	3rd	6	6	6	No		Covered Well	Yes	Add bleach/chlorine	Pit Latrine/traditional pit toilet	Finished roofing Corrugated iron	Rambo/wood	1	Yes	2	Crop residue	Yes	No	No	No	Yes	No	No	Yes	Yes	Yes	No	No	Yes	No	4	0	0	1	0
Yes	Yes	Male	12	Yes	7	30	38	No			Orthodox	Married	No			7	7	7	No		Protected Spring	No		Pit Latrine/traditional pit toilet	Finished roofing Corrugated iron	Rambo/wood	0	Yes	2	Crop residue	Yes	No	No	No	Yes	No	No	No	No	No	No	No	Yes	No	8	4	3	2	0
Yes	Yes	Female	3	Yes	4	2	23	Yes	Yes	3rd	Orthodox	Married	No			3	4	4	No		Protected hand pump spring	No		Pit Latrine/traditional pit toilet	Finished roofing Corrugated iron	Rambo/wood	1	Yes	1	Mainly firewood (purchase or collected)	Yes	No	No	No	Yes	No	No	Yes	Yes	Yes	No	No	Yes	Yes	0	0	0	0	0
Yes	Yes	Male	2	Yes	9	30	38	No			Orthodox	Married	Yes	Yes	3rd	9	9	9	No		Protected Spring	No		Pit Latrine/traditional pit toilet	Finished roofing Corrugated iron	Rambo/wood	1	Yes	3	Crop residue	Yes	No	No	No	Yes	No	No	Yes	Yes	Yes	No	No	Yes	No	3	8	2	1	0
Yes	Yes	Male	13	Yes	5	36	28	Yes	Yes	7th	Orthodox	Married	Yes	Yes	4th	5	5	5	No		Open Spring	No		No facility/Bush/Field	Finished roofing Corrugated iron	Rambo/wood	1	Yes	1	Crop residue	Yes	No	No	No	Yes	No	No	No	No	Yes	No	No	Yes	No	0	0	0	0	0
Yes	Yes	Female	10	Yes	3	72	30	Yes	Yes	8th	Orthodox	Married	Yes	Yes	6th	4	3	3	Yes	1	Covered Well	No		No facility/Bush/Field	Finished roofing Corrugated iron	Rambo/wood	1	Yes	1.5	Crop residue	Yes	No	No	No	Yes	No	No	No	Yes	Yes	No	No	Yes	No	10	0	0	1	0
Yes	Yes	Male	5	Yes	5	50	39	No			Orthodox	Married	No			5	5	5	No		Protected hand pump spring	No		Pit Latrine/traditional pit toilet	Finished roofing Corrugated iron	Rambo/wood	1	Yes	0.75	Mainly firewood (purchase or collected)	Yes	No	No	No	Yes	No	No	No	No	Yes	No	No	Yes	No	8	0	0	1	0
Yes	Yes	Female	8	Yes	7	42	35	No			Orthodox	Married	Yes	Yes	4th	7	7	7	No		River	No		Pit Latrine/traditional pit toilet	Finished roofing Corrugated iron	Rambo/wood	1	Yes	1.5	Mainly firewood (purchase or collected)	Yes	No	No	No	Yes	No	No	Yes	Yes	Yes	No	No	Yes	No	12	0	0	1	0
Yes	Yes	Male	12	Yes	6	3	42	No			Orthodox	Married	No			6	6	6	No		Protected hand pump spring	Yes	Add bleach/chlorine	Pit Latrine/traditional pit toilet	Finished roofing Corrugated iron	Rambo/wood	1	Yes	2	Mainly firewood (purchase or collected)	Yes	No	Yes	No	Yes	No	No	Yes	Yes	Yes	No	No	Yes	Yes	0	0	0	0	0
Yes	Yes	Female	2	Yes	4	30	29	Yes	Yes	2nd	Orthodox	Married	No			4	4	4	No		Protected hand pump spring	No		Pit Latrine/traditional pit toilet	Finished roofing Corrugated iron	Rambo/wood	1	Yes	0.25	Mainly firewood (purchase or collected)	Yes	No	No	No	Yes	No	No	No	No	Yes	No	No	Yes	No	0	0	0	0	0
Yes	Yes	Male	6	Yes	5	30	27	No			Orthodox	Married	No			5	5	5	No		River	No		No facility/Bush/Field	Finished roofing Corrugated iron	Rambo/wood	0	Yes	0.25	Mainly firewood (purchase or collected)	Yes	No	No	No	Yes	No	No	No	No	No	No	No	Yes	No	10	5	0	2	0
Yes	Yes	Female	4	Yes	4	48	24	No			Orthodox	Married	Yes	No	5th	4	4	4	No		River	No		Pit Latrine/traditional pit toilet	Finished roofing Corrugated iron	Rambo/wood	0	Yes	0.5	Mainly firewood (purchase or collected)	Yes	No	No	No	Yes	No	No	No	No	No	No	No	Yes	No	10	0	3	1	0
Yes	Yes	Female	5	Yes	5	48	30	No			Orthodox	Married	Yes	Yes	3rd	5	5	5	No		Protected hand pump spring	No		No facility/Bush/Field	Finished roofing Corrugated iron	Rambo/wood	1	No		Mainly firewood (purchase or collected)	Yes	No	No	No	Yes	No	No	No	No	No	No	No	Yes	No	10	0	0	2	0
Yes	Yes	Female	10	Yes	5	3	35	No			Orthodox	Married	Yes	Yes	5th	5	0	5	No		Piped outside compound	No		No facility/Bush/Field	Finished roofing Corrugated iron	Rambo/wood	0	Yes	3	Mainly firewood (purchase or collected)	Yes	No	No	No	Yes	No	No	No	No	Yes	No	No	Yes	Yes	7	15	0	1	0
Yes	Yes	Male	3	Yes	3	40	27	Yes	Yes	5th	Orthodox	Married	No			3	3	3	No		Covered Well	No		Pit Latrine/traditional pit toilet	Finished roofing Corrugated iron	Rambo/wood	0	Yes	1	Mainly firewood (purchase or collected)	Yes	No	No	No	Yes	No	No	Yes	Yes	Yes	No	No	Yes	No	4	0	0	0	0
Yes	Yes	Male	11	Yes	8	49	35	No			Orthodox	Married	Yes	Yes	5th	8	8	8	No		Protected hand pump spring	No		Pit Latrine/traditional pit toilet	Finished roofing Corrugated iron	Rambo/wood	1	Yes	1	Crop residue	Yes	No	No	No	Yes	No	No	No	No	Yes	No	No	Yes	No	3	0	0	1	0
Yes	Yes	Female	6	Yes	6	3	40	No			Orthodox	Married	No			8	6	6	Yes	2	Protected hand pump spring	No		Pit Latrine/traditional pit toilet	Finished roofing Corrugated iron	Rambo/wood	1	Yes	1	Mainly firewood (purchase or collected)	Yes	No	No	No	Yes	No	No	Yes	No	Yes	No	No	Yes	Yes	0	0	0	0	0
Yes	Yes	Female	6	Yes	4	84	30	No			Orthodox	Married	No			4	4	4	No		Open Spring	No		Pit Latrine/traditional pit toilet	Finished roofing Corrugated iron	Rambo/wood	1	Yes	0.75	Crop residue	Yes	No	No	No	No	No	No	No	No	No	No	No	No	No	0	0	0	0	0
Yes	Yes	Female	2	Yes	8	28	38	No			Orthodox	Married	No			8	8	8	No		River	No		Pit Latrine/traditional pit toilet	Finished roofing Corrugated iron	Rambo/wood	1	Yes	1.5	Crop residue	Yes	No	No	No	Yes	No	No	No	No	Yes	No	No	Yes	No	0	0	0	1	0
Yes	Yes	Female	10	No	1		19	Yes	Yes	9th	Orthodox	Married	Yes	Yes	8th	1	1	1	No		Protected hand pump spring	No		Pit Latrine/traditional pit toilet	Finished roofing Corrugated iron	Rambo/wood	1	Yes	1	Crop residue	Yes	No	No	No	Yes	No	No	Yes	No	Yes	No	No	Yes	No	17	0	0	0	0
Yes	Yes	Female	14	Yes	5	59	35	No			Orthodox	Married	Yes	No	5th	5	5	5	No		Protected hand pump spring	No		Pit Latrine/traditional pit toilet	Finished roofing Corrugated iron	Rambo/wood	0	Yes	1.25	Crop residue	Yes	No	No	No	Yes	No	No	No	No	No	No	No	Yes	No	25	0	4	2	0
Yes	Yes	Male	13	Yes	3	24	25	No			Orthodox	Married	Yes	Yes	3rd	3	3	3	No		Protected hand pump spring	No		Pit Latrine/traditional pit toilet	Finished roofing Corrugated iron	Rambo/wood	0	Yes	1	Crop residue	No	No	No	No	Yes	No	No	No	No	No	No	No	Yes	No	0	0	0	0	0
Yes	Yes	Female	13	Yes	3	46	27	No			Orthodox	Married	No			3	3	3	No		Covered Well	No		Pit Latrine/traditional pit toilet	Finished roofing Corrugated iron	Rambo/wood	1	Yes	1	Mainly firewood (purchase or collected)	Yes	No	No	No	No	No	No	No	No	No	No	No	Yes	No	5	0	0	0	0
Yes	Yes	Male	8	Yes	9	36	42	No			Orthodox	Married	Yes	Yes	7th	9	9	9	No		Protected hand pump spring	No		Pit Latrine/traditional pit toilet	Finished roofing Corrugated iron	Rambo/wood	4	Yes	1.5	Crop residue	Yes	No	No	No	Yes	No	No	Yes	Yes	Yes	No	No	Yes	No	0	0	0	1	0
Yes	Yes	Female	11	Yes	3	41	28	No			Orthodox	Married	No			3	3	3	No		Open Spring	No		Pit Latrine/traditional pit toilet	Finished roofing Corrugated iron	Rambo/wood	0	Yes	0.75	Crop residue	Yes	No	No	No	Yes	No	No	No	No	No	No	No	Yes	No	0	0	0	1	0
Yes	Yes	Female	8	Yes	7	35	35	No			Orthodox	Married	No			7	7	7	No		River	No		Pit Latrine/traditional pit toilet	Finished roofing Corrugated iron	Rambo/wood	0	Yes	999	Crop residue	Yes	No	No	No	No	No	No	No	No	No	No	No	Yes	No	3	0	0	1	0
Yes	Yes	Male	7	Yes	2	12	25	Yes	Yes	8th	Orthodox	Married	No			2	2	2	Yes	1	Protected hand pump spring	No		Pit Latrine/traditional pit toilet	Finished roofing Corrugated iron	Rambo/wood	1	Yes	0.5	Crop residue	Yes	No	No	No	Yes	No	No	No	No	Yes	No	No	Yes	No	7	0	0	1	0
Yes	Yes	Female	14	Yes	2	26	30	No			Orthodox	Divorced				2	2	2	No		River	No		No facility/Bush/Field	Finished roofing Corrugated iron	Rambo/wood	0	No		Mainly firewood (purchase or collected)	No	No	No	No	No	No	No	No	No	No	No	No	No	No	0	0	0	0	0
Yes	Yes	Male	13	Yes	6	36	37	No			Orthodox	Married	Yes	Yes	3rd	7	7	7	No		Protected hand pump spring	No		Pit Latrine/traditional pit toilet	Finished roofing Corrugated iron	Rambo/wood	1	Yes	1	Crop residue	Yes	No	No	No	Yes	No	No	No	No	Yes	No	No	Yes	No	5	0	0	1	0
Yes	Yes	Male	3	Yes	7	72	35	No			Orthodox	Married	No			7	7	7	No		Protected hand pump spring	No		Pit Latrine/traditional pit toilet	Finished roofing Corrugated iron	Rambo/wood	1	Yes	3	Crop residue	Yes	No	No	No	Yes	No	No	No	No	No	No	No	Yes	No	4	0	1	1	0
Yes	Yes	Female	3	Yes	6	3	40	No			Orthodox	Married	Yes	Yes	6th	6	6	6	No		Protected hand pump spring	No		Pit Latrine/traditional pit toilet	Finished roofing Corrugated iron	Rambo/wood	1	Yes	1	Mainly firewood (purchase or collected)	Yes	No	Yes	No	Yes	No	No	Yes	Yes	Yes	No	No	Yes	Yes	0	0	0	0	0
Yes	Yes	Male	11	Yes	5	55	35	No			Orthodox	Married	No			5	5	5	No		Protected hand pump spring	No		Pit Latrine/traditional pit toilet	Finished roofing Corrugated iron	Rambo/wood	1	Yes	1	Crop residue	Yes	No	No	No	Yes	No	No	No	No	Yes	No	No	Yes	No	2	0	0	1	0
Yes	Yes	Female	4	No	1		20	No			Orthodox	Married	Yes	Yes	6th	1	1	1	No		Open Spring	No		Pit Latrine/traditional pit toilet	Finished roofing Corrugated iron	Rambo/wood	0	Yes	2	Mainly firewood (purchase or collected)	Yes	No	No	No	Yes	No	No	No	No	No	No	No	No	No	0	0	0	0	0
Yes	Yes	Female	7	Yes	2	48	22	Yes	Yes	8th	Orthodox	Married	Yes	Yes	10th	2	2	2	No		River	No		Pit Latrine/traditional pit toilet	Finished roofing Corrugated iron	Rambo/wood	0	No		Mainly firewood (purchase or collected)	Yes	No	No	No	No	No	No	No	No	No	No	No	Yes	No	2	0	0	1	0
Yes	Yes	Female	10	Yes	5	3	28	No			Orthodox	Married	No			5	5	5	No		Protected hand pump spring	No		Pit Latrine/traditional pit toilet	Finished roofing Corrugated iron	Rambo/wood	1	Yes	1	Mainly firewood (purchase or collected)	Yes	No	No	No	Yes	No	No	Yes	Yes	Yes	No	No	Yes	Yes	0	0	0	0	0
Yes	Yes	Male	5	Yes	9	3	43	No			Orthodox	Married	No			10	9	9	Yes	1	Protected hand pump spring	No		Pit Latrine/traditional pit toilet	Finished roofing Corrugated iron	Rambo/wood	1	Yes	2	Mainly firewood (purchase or collected)	Yes	No	Yes	No	Yes	No	No	Yes	Yes	Yes	No	No	Yes	Yes	0	0	0	0	0
Yes	Yes	Male	6	Yes	5	34	25	No			Orthodox	Married	No			6	5	5	Yes	1	Protected hand pump spring	No		Pit Latrine/traditional pit toilet	Finished roofing Corrugated iron	Rambo/wood	1	Yes	1.5	Crop residue	Yes	No	No	No	No	No	No	Yes	Yes	Yes	No	No	Yes	No	4	0	0	1	0
Yes	Yes	Female	5	Yes	7	36	30	No			Orthodox	Married	No			7	7	7	No		Protected hand pump spring	No		Pit Latrine/traditional pit toilet	Finished roofing Corrugated iron	Rambo/wood	0	Yes	1	Crop residue	Yes	No	No	No	No	No	No	No	No	Yes	No	No	Yes	No	0	0	0	1	0
Yes	Yes	Female	4	Yes	5	2	33	No			Orthodox	Married	No			6	5	5	Yes	1	Protected hand pump spring	No		Pit Latrine/traditional pit toilet	Finished roofing Corrugated iron	Rambo/wood	1	Yes	1	Mainly firewood (purchase or collected)	Yes	No	No	No	No	No	No	Yes	Yes	Yes	No	No	Yes	Yes	0	0	0	0	0
Yes	Yes	Female	8	Yes	6	42	30	No			Orthodox	Married	Yes	No	3rd	6	6	6	No		Protected Spring	No		Pit Latrine/traditional pit toilet	Finished roofing Corrugated iron	Rambo/wood	0	Yes	1	Crop residue	Yes	No	No	No	Yes	No	No	No	No	No	No	No	Yes	No	2	0	0	0	0
Yes	Yes	Male	14	Yes	3	72	27	No			Orthodox	Married	No			3	3	3	No		Protected hand pump spring	No		Pit Latrine/traditional pit toilet	Finished roofing Corrugated iron	Rambo/wood	1	Yes	1	Crop residue	Yes	No	No	No	Yes	No	No	No	No	No	No	No	Yes	No	15	0	0	1	0
Yes	Yes	Female	12	Yes	3	59	27	Yes	Yes	7th	Orthodox	Married	Yes	Yes	5th	3	3	3	No		Protected hand pump spring	No		Pit Latrine/traditional pit toilet	Wood planks	Rambo/wood	1	Yes	1	Crop residue	Yes	No	No	No	Yes	No	No	Yes	No	Yes	No	No	Yes	No	7	0	2	2	0
Yes	Yes	Female	2	Yes	2	46	23	No			Orthodox	Married	Yes	Yes	3rd	2	2	2	No		Open Spring	No		Pit Latrine/traditional pit toilet	Finished roofing Corrugated iron	Rambo/wood	1	No		Mainly firewood (purchase or collected)	Yes	No	No	No	Yes	No	No	No	No	No	No	No	Yes	No	3	0	0	0	0
Yes	Yes	Male	7	No	1		19	Yes	Yes	9th	Orthodox	Married	Yes	Yes	7th	1	1	1	No		Protected hand pump spring	No		Pit Latrine/traditional pit toilet	Finished roofing Corrugated iron	Rambo/wood	0	Yes	1	Crop residue	Yes	No	No	No	Yes	No	No	No	No	Yes	No	No	Yes	No	2	0	0	0	0
Yes	Yes	Female	2	Yes	5	36	30	No			Orthodox	Married	Yes	Yes	3rd	7	5	5	Yes	2	Open Spring	No		Pit Latrine/traditional pit toilet	Finished roofing Corrugated iron	Rambo/wood	0	No		Mainly firewood (purchase or collected)	Yes	No	No	No	Yes	No	No	No	No	No	No	No	No	No	0	0	0	0	0
Yes	Yes	Male	2	Yes	7	42	35	No			Orthodox	Married	No			7	7	8	No		Open Spring	No		Pit Latrine/traditional pit toilet	Finished roofing Corrugated iron	Rambo/wood	0	Yes	1	Crop residue	Yes	No	No	No	Yes	No	No	No	No	Yes	No	No	Yes	No	5	2	0	1	0
Yes	Yes	Male	9	No	1		27	Yes	Yes	10th	Orthodox	Married	Yes	Yes	University/college diploma	1	1	2	No		Open Spring	No		Pit Latrine/traditional pit toilet	Finished roofing Corrugated iron	Rambo/wood	1	Yes	1	Crop residue	Yes	No	No	No	Yes	No	No	Yes	Yes	Yes	No	No	Yes	No	0	0	0	0	0
Yes	Yes	Male	7	No	1		25	Yes	Yes	5th	Orthodox	Married	Yes	Yes	7th	1	1	1	No		River	No		Pit Latrine/traditional pit toilet	Finished roofing Corrugated iron	Rambo/wood	0	Yes	0.75	Crop residue	No	No	No	No	Yes	No	No	No	No	No	No	Yes	Yes	No	3	0	0	1	0
Yes	Yes	Male	14	Yes	4	36	28	Yes	Yes	3rd	Orthodox	Married	No			4	4	4	No		Protected hand pump spring	No		Pit Latrine/traditional pit toilet	Finished roofing Corrugated iron	Rambo/wood	0	Yes	0.5	Mainly firewood (purchase or collected)	Yes	No	No	No	Yes	No	No	No	No	Yes	No	No	Yes	No	0	0	0	1	0
Yes	Yes	Male	3	Yes	4	4	27	No			Orthodox	Married	No			4	4	4	No		Protected hand pump spring	No		Pit Latrine/traditional pit toilet	Finished roofing Corrugated iron	Rambo/wood	1	Yes	1	Mainly firewood (purchase or collected)	Yes	No	No	No	No	No	No	Yes	Yes	Yes	No	No	Yes	Yes	0	0	0	0	0
Yes	Yes	Male	12	Yes	2	52	28	Yes	Yes	8th	Orthodox	Married	Yes	Yes	6th	2	2	2	No		Protected hand pump spring	No		Pit Latrine/traditional pit toilet	Finished roofing Corrugated iron	Rambo/wood	1	No		Mainly firewood (purchase or collected)	Yes	No	No	No	Yes	No	No	Yes	Yes	Yes	No	No	Yes	No	0	0	0	0	0
Yes	Yes	Female	11	Yes	8	30	37	No			Orthodox	Married	No			8	8	8	No		Protected hand pump spring	No		Pit Latrine/traditional pit toilet	Finished roofing Corrugated iron	Rambo/wood	0	Yes	1.25	Crop residue	Yes	No	No	No	Yes	No	No	No	No	No	No	No	Yes	No	0	0	0	1	0
Yes	Yes	Male	9	Yes	4	48	29	Yes	Yes	3rd	Orthodox	Married	No			4	4	4	No		Protected hand pump spring	No		Pit Latrine/traditional pit toilet	Wood planks	Rambo/wood	1	Yes	1	Crop residue	Yes	No	Yes	No	Yes	No	No	No	No	Yes	No	No	Yes	No	4	0	0	1	0
Yes	Yes	Male	5	Yes	6	84	30	No			Orthodox	Married	Yes	Yes	5th	6	6	6	No		Open Spring	No		Pit Latrine/traditional pit toilet	Finished roofing Corrugated iron	Rambo/wood	1	Yes	1	Crop residue	Yes	No	No	No	Yes	No	No	No	No	No	No	No	Yes	No	0	0	7	1	0
Yes	Yes	Female	14	Yes	3	3	24	No			Orthodox	Married	No			3	3	3	No		Protected hand pump spring	No		Pit Latrine/traditional pit toilet	Finished roofing Corrugated iron	Rambo/wood	1	Yes	0.5	Mainly firewood (purchase or collected)	Yes	No	No	No	No	No	No	Yes	Yes	Yes	No	No	Yes	Yes	0	0	0	0	0
Yes	Yes	Female	14	Yes	3	4	38	No			Orthodox	Married	No			3	3	3	No		Protected hand pump spring	No		Pit Latrine/traditional pit toilet	Finished roofing Corrugated iron	Rambo/wood	1	Yes	2	Mainly firewood (purchase or collected)	Yes	No	No	No	No	No	No	Yes	Yes	Yes	No	No	Yes	Yes	0	0	0	0	0
Yes	Yes	Male	4	Yes	6	40	40	No			Orthodox	Married	No			6	6	6	No		River	No		Pit Latrine/traditional pit toilet	Finished roofing Corrugated iron	Rambo/wood	0	Yes	1.5	Mainly firewood (purchase or collected)	Yes	No	No	No	Yes	No	No	No	No	No	No	No	Yes	No	5	0	0	1	0
Yes	Yes	Female	13	Yes	3	39	32	No			Orthodox	Married	No			4	3	3	Yes	1	River	No		Pit Latrine/traditional pit toilet	Finished roofing Corrugated iron	Rambo/wood	1	Yes	1	Crop residue	Yes	No	No	No	Yes	No	No	Yes	Yes	Yes	No	No	Yes	No	5	0	0	1	0
Yes	Yes	Female	5	Yes	4	34	28	No			Orthodox	Married	No			4	4	4	No		Protected hand pump spring	No		Pit Latrine/traditional pit toilet	Finished roofing Corrugated iron	Rambo/wood	1	Yes	999	Crop residue	Yes	No	No	No	Yes	No	No	No	No	Yes	No	No	Yes	No	0	0	0	0	0
Yes	Yes	Male	12	No	1		20	Yes	Yes	6th	Orthodox	Married	Yes	Yes	8th	1	1	1	No		Piped outside compound	No		No facility/Bush/Field	Finished roofing Corrugated iron	Rambo/wood	1	Yes	3	Mainly firewood (purchase or collected)	Yes	No	No	No	Yes	No	No	Yes	Yes	Yes	No	No	No	No	0	0	0	0	0
Yes	Yes	Female	9	Yes	2	47	25	Yes	Yes	6th	Orthodox	Married	Yes	No	5th	2	2	2	No		Protected hand pump spring	No		No facility/Bush/Field	Finished roofing Corrugated iron	Rambo/wood	0	Yes	0.25	Crop residue	Yes	No	No	No	Yes	No	No	No	No	Yes	No	No	Yes	No	10	0	4	1	0
Yes	Yes	Female	10	Yes	5	48	32	No			Orthodox	Married	No			5	5	5	No		Protected hand pump spring	No		Pit Latrine/traditional pit toilet	Finished roofing Corrugated iron	Rambo/wood	0	No		Mainly firewood (purchase or collected)	Yes	No	No	No	No	No	No	No	No	No	No	No	Yes	No	0	0	0	1	0
Yes	Yes	Male	12	Yes	3	84	33	No			Orthodox	Married	No			3	3	3	No		Protected hand pump spring	No		No facility/Bush/Field	Finished roofing Corrugated iron	Rambo/wood	1	Yes	0.25	Mainly firewood (purchase or collected)	Yes	No	No	No	No	No	No	No	No	Yes	No	No	Yes	No	0	0	0	0	0
Yes	Yes	Male	11	Yes	3	86	30	No			Orthodox	Married	No			3	3	3	No		Open Spring	No		Pit Latrine/traditional pit toilet	Finished roofing Corrugated iron	Rambo/wood	1	Yes	3	Crop residue	Yes	No	No	No	Yes	No	No	No	Yes	Yes	No	No	Yes	No	1	0	0	0	0
Yes	Yes	Female	7	Yes	7	36	37	No			Orthodox	Married	Yes	Yes	3rd	7	7	7	No		Protected hand pump spring	No		No facility/Bush/Field	Finished roofing Corrugated iron	Rambo/wood	0	Yes	2	Crop residue	Yes	No	No	No	Yes	No	No	No	No	No	No	No	Yes	No	0	0	1	1	0
Yes	Yes	Female	5	Yes	7	55	40	No			Orthodox	Married	Yes	Yes	3rd	7	7	7	No		Open Spring	No		No facility/Bush/Field	Finished roofing Corrugated iron	Rambo/wood	0	Yes	1	Crop residue	Yes	No	No	No	No	No	No	No	No	Yes	No	No	Yes	No	1	0	0	0	0
Yes	Yes	Female	9	Yes	6	48	35	No			Orthodox	Married	Yes	Yes	5th	6	6	6	No		Protected hand pump spring	No		Pit Latrine/traditional pit toilet	Finished roofing Corrugated iron	Rambo/wood	0	Yes	1	Crop residue	Yes	No	No	No	Yes	No	No	No	No	No	No	No	Yes	No	4	0	4	1	0
Yes	Yes	Male	13	Yes	4	6	40	No			Orthodox	Married	No			4	4	4	No		Protected hand pump spring	Yes	Add bleach/chlorine	Pit Latrine/traditional pit toilet	Finished roofing Corrugated iron	Rambo/wood	1	Yes	1	Mainly firewood (purchase or collected)	Yes	No	No	No	Yes	No	No	Yes	Yes	Yes	No	No	Yes	Yes	0	0	0	0	0
Yes	Yes	Male	11	Yes	3	38	29	Yes	Yes	8th	Orthodox	Divorced				3	3	3	No		Protected hand pump spring	No		Pit Latrine/traditional pit toilet	Finished roofing Corrugated iron	Rambo/wood	0	No		Mainly firewood (purchase or collected)	Yes	No	No	No	Yes	No	No	No	No	No	No	No	No	No	0	0	0	0	0
Yes	Yes	Female	10	Yes	4	60	34	Yes	Yes	3rd	Orthodox	Married	Yes	Yes	6th	4	4	4	No		River	No		Pit Latrine/traditional pit toilet	Finished roofing Corrugated iron	Rambo/wood	0	Yes	1.75	Mainly firewood (purchase or collected)	Yes	No	No	No	Yes	No	No	Yes	Yes	Yes	No	No	Yes	Yes	3	0	5	1	0
Yes	Yes	Female	12	Yes	4	72	30	No			Orthodox	Married	No			4	4	4	No		Piped outside compound	No		Pit Latrine/traditional pit toilet	Finished roofing Corrugated iron	Rambo/wood	0	Yes	0.25	Mainly firewood (purchase or collected)	Yes	No	No	No	No	No	No	No	No	Yes	No	No	Yes	Yes	2	0	3	0	0
Yes	Yes	Female	4	Yes	5	48	36	No			Orthodox	Married	Yes	Yes	3rd	5	4	4	No		River	No		No facility/Bush/Field	Finished roofing Corrugated iron	Rambo/wood	0	No		Mainly firewood (purchase or collected)	No	No	No	No	No	No	No	No	No	Yes	No	No	Yes	No	0	0	0	0	0
Yes	Yes	Male	3	Yes	2	36	23	No			Orthodox	Married	Yes	Yes	8th	2	2	2	No		Piped outside compound	No		No facility/Bush/Field	Finished roofing Corrugated iron	Rambo/wood	0	Yes	0.75	Mainly firewood (purchase or collected)	Yes	No	Yes	No	No	No	No	Yes	No	No	No	No	Yes	Yes	3	0	0	0	1
Yes	Yes	Female	12	Yes	6	44	37	No			Orthodox	Married	No			6	5	5	Yes	1	Piped outside compound	No		Pit Latrine/traditional pit toilet	Finished roofing Corrugated iron	Rambo/wood	0	No		Mainly firewood (purchase or collected)	Yes	No	No	No	No	No	No	No	No	No	No	No	Yes	Yes	4	0	0	0	1
Yes	Yes	Male	10	Yes	3	38	35	No			Orthodox	Married	No			3	3	3	No		Open Spring	No		No facility/Bush/Field	Finished roofing Corrugated iron	Rambo/wood	0	Yes	0.25	Mainly firewood (purchase or collected)	No	No	No	No	No	No	No	No	No	Yes	No	No	Yes	No	5	0	3	1	0
Yes	Yes	Male	12	Yes	4	59	36	No			Orthodox	Married	Yes	Yes	1st	4	4	4	No		River	No		No facility/Bush/Field	Finished roofing Corrugated iron	Rambo/wood	1	No		Mainly firewood (purchase or collected)	Yes	No	No	No	Yes	No	No	No	No	No	No	No	Yes	Yes	4	0	4	1	0
Yes	Yes	Female	14	Yes	5	120	37	No			Orthodox	Divorced				7	5	5	Yes	2	Piped outside compound	No		No facility/Bush/Field	Finished roofing Corrugated iron	Rambo/wood	0	No		Mainly firewood (purchase or collected)	Yes	No	No	No	No	No	No	No	No	Yes	No	No	Yes	Yes	2	0	0	0	0
Yes	Yes	Female	6	Yes	1		24	No			Orthodox	Married	Yes	Yes	6th	1	1	1	No		Open Well	No		No facility/Bush/Field	Finished roofing Corrugated iron	Rambo/wood	0	Yes	1.5	Mainly firewood (purchase or collected)	Yes	No	No	No	No	No	No	No	No	No	No	No	Yes	Yes	4	0	0	0	0
Yes	Yes	Female	11	Yes	4	41	35	No			Orthodox	Married	No			4	4	4	No		Open Well	No		No facility/Bush/Field	Finished roofing Corrugated iron	Rambo/wood	0	Yes	0.5	Mainly firewood (purchase or collected)	Yes	No	No	No	No	No	No	No	No	Yes	No	No	Yes	No	5	0	3	1	0
Yes	Yes	Male	12	Yes	2	999	35	No			Orthodox	Married	Yes	No	4th	2	2	2	No		Open Spring	No		No facility/Bush/Field	Finished roofing Corrugated iron	Rambo/wood	0	Yes	0.75	Mainly firewood (purchase or collected)	Yes	No	No	No	No	No	No	No	No	No	No	No	Yes	No	5	0	3	0	0
Yes	Yes	Female	13	Yes	3	36	25	Yes	Yes	6th	Orthodox	Married	Yes	Yes	7th	3	3	3	No		Open Spring	No		Pit Latrine/traditional pit toilet	Finished roofing Corrugated iron	Rambo/wood	0	Yes	2	Mainly firewood (purchase or collected)	Yes	No	No	No	Yes	No	No	No	No	No	No	No	Yes	Yes	4	0	0	1	0
Yes	Yes	Female	6	Yes	2	72	25	No			Orthodox	Married	Yes	Yes	7th	2	2	2	No		Open Spring	No		No facility/Bush/Field	Finished roofing Corrugated iron	Rambo/wood	0	Yes	0.25	Mainly firewood (purchase or collected)	Yes	No	No	No	No	No	No	No	No	Yes	No	No	Yes	Yes	1	0	5	0	0
Yes	Yes	Female	10	Yes	8	22	43	No			Orthodox	Married	No			10	8	8	Yes	2	Open Spring	No		No facility/Bush/Field	Finished roofing Corrugated iron	Rambo/wood	1	Yes	2	Mainly firewood (purchase or collected)	Yes	No	No	No	No	No	No	No	No	No	No	No	Yes	Yes	7	0	0	1	0
Yes	Yes	Male	9	Yes	5	56	30	No			Orthodox	Married	No			5	5	5	No		Open Spring	No		Pit Latrine/traditional pit toilet	Finished roofing Corrugated iron	Rambo/wood	0	No		Mainly firewood (purchase or collected)	Yes	No	No	No	No	No	No	No	No	No	No	No	Yes	Yes	6	0	5	0	0
Yes	Yes	Male	7	Yes	9	999	45	Yes	No		Orthodox	Widowed				9	7	7	Yes	2	River	No		Pit Latrine/traditional pit toilet	Finished roofing Corrugated iron	Rambo/wood	1	Yes	1	Mainly firewood (purchase or collected)	Yes	No	No	No	No	No	No	No	No	Yes	No	No	Yes	No	4	0	0	0	0
Yes	Yes	Male	3		2	35	23	No			Orthodox	Married	No			2	2	2	No		Open Spring	No		No facility/Bush/Field	Finished roofing Corrugated iron	Rambo/wood	0	No		Mainly firewood (purchase or collected)	Yes	No	No	No	No	No	No	No	No	Yes	No	No	No	No	0	0	0	0	0
Yes	Yes	Male	11	Yes	3	48	25	No			Orthodox	Married	Yes	Yes	4th	3	3	3	No		Open Spring	No		No facility/Bush/Field	Finished roofing Corrugated iron	Rambo/wood	0	Yes	2	Mainly firewood (purchase or collected)	No	No	No	No	Yes	No	No	No	No	Yes	No	No	Yes	Yes	2	0	0	1	0
Yes	Yes	Male	12	Yes	3	59	25	No			Orthodox	Married	No			3	3	3	No		Open Spring	No		Pit Latrine/traditional pit toilet	Finished roofing Corrugated iron	Rambo/wood	1	No		Mainly firewood (purchase or collected)	Yes	No	No	No	No	No	No	No	No	No	No	No	Yes	Yes	0	0	2	1	0
Yes	Yes	Male	11	Yes	3	36	28	Yes	Yes	4th	Orthodox	Married	Yes	Yes	2nd	3	3	3	No		Piped outside compound	No		Pit Latrine/traditional pit toilet	Finished roofing Corrugated iron	Rambo/wood	0	Yes	999	Mainly firewood (purchase or collected)	No	No	Yes	No	No	No	No	No	No	Yes	No	No	Yes	Yes	3	0	0	1	0
Yes	Yes	Male	13	Yes	3	28	33	No			Orthodox	Married	No			3	3	3	No		Open Spring	No		Pit Latrine/traditional pit toilet	Finished roofing Corrugated iron	Rambo/wood	1	No		Mainly firewood (purchase or collected)	No	No	No	No	No	No	No	No	No	No	No	No	Yes	Yes	4	0	0	1	0
Yes	Yes	Female	7	No	1		20	No			Orthodox	Married	Yes	No	4th	1	1	1	No		Open Spring	No		Pit Latrine/traditional pit toilet	Thatch/leaf	Rambo/wood	0	No		Mainly firewood (purchase or collected)	No	No	No	No	No	No	No	No	No	No	No	No	Yes	Yes	0	0	0	0	0
Yes	Yes	Female	11	Yes	6	36	40	Yes	Yes	3rd	Orthodox	Married	No			9	6	6	Yes	3	Open Spring	No		No facility/Bush/Field	Finished roofing Corrugated iron	Rambo/wood	0	Yes	0.75	Mainly firewood (purchase or collected)	No	No	No	No	No	No	No	No	No	Yes	No	No	Yes	Yes	0	0	3	0	0
Yes	Yes	Female	12	Yes	5	59	28	No			Orthodox	Married	No			5	5	5	No		Open Spring	No		Pit Latrine/traditional pit toilet	Finished roofing Corrugated iron	Rambo/wood	0	No		Mainly firewood (purchase or collected)	No	No	No	No	No	No	No	No	No	No	No	No	Yes	Yes	0	0	0	1	0
Yes	Yes	Male	9	Yes	2	60	23	Yes	Yes	6th	Orthodox	Married	Yes	Yes	8th	2	2	2	No		Piped outside compound	No		Pit Latrine/traditional pit toilet	Finished roofing Corrugated iron	Rambo/wood	0	Yes	999	Mainly firewood (purchase or collected)	Yes	No	No	No	Yes	No	No	No	No	No	No	No	Yes	Yes	0	0	4	0	0
Yes	Yes	Female	3	Yes	4	46	30	No			Orthodox	Married	No			4	4	4	No		River	No		No facility/Bush/Field	Finished roofing Corrugated iron	Rambo/wood	1	No		Mainly firewood (purchase or collected)	Yes	No	No	No	No	No	No	No	No	Yes	No	No	Yes	Yes	0	0	5	1	0
Yes	Yes	Male	12	No	1		18	Yes	Yes	7th	Orthodox	Married	Yes	Yes	4th	1	1	1	No		Protected hand pump spring	No		Pit Latrine/traditional pit toilet	Finished roofing Corrugated iron	Rambo/wood	0	No		Mainly firewood (purchase or collected)	Yes	No	No	No	No	No	No	No	No	No	No	No	Yes	Yes	9	0	9	0	3
Yes	Yes	Male	12	Yes	2	41	36	Yes	Yes	5th	Orthodox	Married	Yes	Yes	4th	2	2	2	No		Open Well	No		No facility/Bush/Field	Finished roofing Corrugated iron	Rambo/wood	0	Yes	1	Mainly firewood (purchase or collected)	Yes	No	No	No	No	No	No	No	No	Yes	No	No	Yes	Yes	0	0	3	0	0
Yes	Yes	Female	13	Yes	6	48	35	No			Orthodox	Married	Yes	Yes	5th	5	5	5	No		River	No		No facility/Bush/Field	Finished roofing Corrugated iron	Rambo/wood	0	Yes	1	Mainly firewood (purchase or collected)	Yes	No	No	No	Yes	No	No	No	No	Yes	No	No	Yes	No	6	0	10	1	0
Yes	Yes	Male	3	Yes	3	120	25	Yes	Yes	6th	Orthodox	Married	Yes	Yes	3rd	3	3	3	No		River	No		No facility/Bush/Field	Finished roofing Corrugated iron	Rambo/wood	0	Yes	0.5	Mainly firewood (purchase or collected)	Yes	No	Yes	No	No	No	No	No	No	Yes	No	No	Yes	Yes	2	0	0	0	0
Yes	Yes	Male	7	Yes	3	32	28	Yes	Yes	10th	Orthodox	Married	No			3	3	3	No		River	No		No facility/Bush/Field	Finished roofing Corrugated iron	Rambo/wood	1	No		Mainly firewood (purchase or collected)	No	No	No	No	No	No	No	No	No	Yes	No	No	Yes	Yes	0	0	6	0	0
Yes	Yes	Male	12	Yes	4	59	38	No			Orthodox	Married	No			4	4	4	No		Protected Spring	No		No facility/Bush/Field	Finished roofing Corrugated iron	Rambo/wood	0	Yes	1.75	Mainly firewood (purchase or collected)	Yes	No	No	No	Yes	No	No	No	No	No	No	No	Yes	No	3	0	4	1	0
Yes	Yes	Female	5	No	1		25	Yes	Yes	7th	Orthodox	Married	Yes	Yes	5th	1	1	1	No		Covered Well	No		Pit Latrine/traditional pit toilet	Finished roofing Corrugated iron	Rambo/wood	0	No		Mainly firewood (purchase or collected)	Yes	No	No	No	No	No	No	No	No	Yes	No	No	Yes	No	3	0	8	0	0
Yes	Yes	Female	6	No	1		20	Yes	Yes	4th	Orthodox	Married	Yes	Yes	4th	1	1	1	No		Open Spring	No		No facility/Bush/Field	Finished roofing Corrugated iron	Rambo/wood	0	Yes	999	Mainly firewood (purchase or collected)	No	No	No	No	No	No	No	No	No	Yes	No	No	Yes	Yes	0	0	10	0	0
Yes	Yes	Male	4	Yes	6	24	35	No			Orthodox	Married	Yes	Yes	3rd	6	6	6	No		River	No		Pit Latrine/traditional pit toilet	Finished roofing Corrugated iron	Rambo/wood	0	Yes	1	Mainly firewood (purchase or collected)	Yes	No	No	No	Yes	No	No	No	No	Yes	No	No	Yes	Yes	3	0	4	1	0
Yes	Yes	Female	11	Yes	7	48	41	No			Orthodox	Married	No			7	7	7	No		Piped outside compound	No		No facility/Bush/Field	Finished roofing Corrugated iron	Rambo/wood	1	Yes	1	Mainly firewood (purchase or collected)	Yes	No	No	No	No	No	No	No	No	Yes	No	No	Yes	Yes	2	0	6	1	0
Yes	Yes	Female	7	No	3	42	32	No			Orthodox	Married	No			3	3	3	No		Piped outside compound	No		Pit Latrine/traditional pit toilet	Wood planks	Rambo/wood	1	No		Mainly firewood (purchase or collected)	Yes	No	No	No	No	No	No	No	No	No	No	No	Yes	No	0	0	3	1	0
Yes	Yes	Female	13	Yes	4	41	35	No			Orthodox	Married	Yes	Yes	4th	4	4	4	No		Open Well	No		No facility/Bush/Field	Finished roofing Corrugated iron	Rambo/wood	0	No		Mainly firewood (purchase or collected)	Yes	No	No	No	No	No	No	No	No	No	No	No	Yes	Yes	6	0	0	1	0
Yes	Yes	Female	7	Yes	6	48	32	No			Orthodox	Married	Yes	Yes	6th	6	6	6	No		Protected Spring	No		No facility/Bush/Field	Finished roofing Corrugated iron	Rambo/wood	0	Yes	999	Mainly firewood (purchase or collected)	Yes	No	No	No	Yes	No	No	No	No	Yes	No	No	Yes	Yes	0	0	0	2	0
Yes	Yes	Female	13	Yes	3	999	35	No			Orthodox	Married	Yes	No	6th	3	3	3	No		Open Well	No		No facility/Bush/Field	Finished roofing Corrugated iron	Rambo/wood	0	No		Mainly firewood (purchase or collected)	Yes	No	No	No	No	No	No	No	No	Yes	No	No	Yes	No	0	0	0	0	0
Yes	Yes	Male	3	No	1		23	No			Orthodox	Married	No			1	1	1	No		Open Spring	No		Pit Latrine/traditional pit toilet	Finished roofing Corrugated iron	Rambo/wood	0	Yes	1.5	Mainly firewood (purchase or collected)	Yes	No	No	No	Yes	No	No	No	No	Yes	No	No	Yes	No	5	0	0	1	0
Yes	Yes	Male	8	Yes	4	59	26	No			Orthodox	Married	Yes	Yes	4th	4	4	4	No		Open Spring	No		No facility/Bush/Field	Finished roofing Corrugated iron	Rambo/wood	1	Yes	999	Mainly firewood (purchase or collected)	Yes	No	No	No	No	No	No	No	No	No	No	No	No	No	0	0	0	0	0
Yes	Yes	Male	9	Yes	5	59	38	No			Orthodox	Married	No			5	5	5	No		Open Spring	No		No facility/Bush/Field	Finished roofing Corrugated iron	Rambo/wood	1	No		Mainly firewood (purchase or collected)	No	No	No	No	No	No	No	No	No	No	No	No	Yes	Yes	0	0	10	1	0
Yes	Yes	Male	9	Yes	8	59	45	Yes	Yes	2nd	Orthodox	Married	No			8	8	8	No		Open Spring	No		Pit Latrine/traditional pit toilet	Finished roofing Corrugated iron	Rambo/wood	1	Yes	999	Mainly firewood (purchase or collected)	Yes	No	Yes	No	No	No	No	No	No	No	No	No	Yes	Yes	6	0	0	1	0
Yes	Yes	Male	12	No	1		19	Yes	Yes	6th	Orthodox	Married	No			1	1	1	No		Piped outside compound	No		No facility/Bush/Field	Finished roofing Corrugated iron	Rambo/wood	0	Yes	2	Mainly firewood (purchase or collected)	Yes	No	No	No	Yes	No	No	No	No	No	No	No	Yes	Yes	1	0	3	0	0
Yes	Yes	Male	5	No	1		23	Yes	Yes	5th	Orthodox	Married	No			2	1	1	Yes	1	Open Spring	No		No facility/Bush/Field	Finished roofing Corrugated iron	Rambo/wood	0	Yes	0.75	Mainly firewood (purchase or collected)	Yes	No	No	No	No	No	No	No	No	No	No	No	Yes	Yes	2	0	1	0	0
Yes	Yes	Male	5	Yes	4	36	28	No			Orthodox	Married	Yes	Yes	4th	4	4	4	No		Open Spring	No		No facility/Bush/Field	Finished roofing Corrugated iron	Rambo/wood	0	Yes	1	Mainly firewood (purchase or collected)	Yes	No	No	No	Yes	No	No	No	No	Yes	No	No	Yes	Yes	0	0	0	0	0
Yes	Yes	Female	14	Yes	2	34	24	No			Orthodox	Married	Yes	Yes	4th	2	2	2	No		Piped outside compound	No		No facility/Bush/Field	Finished roofing Corrugated iron	Rambo/wood	0	Yes	999	Mainly firewood (purchase or collected)	Yes	No	No	No	No	No	No	No	No	No	No	No	Yes	Yes	3	0	6	2	0
Yes	Yes	Female	12	Yes	2	59	25	Yes	Yes	4th	Orthodox	Married	No			2	2	2	No		River	No		No facility/Bush/Field	Finished roofing Corrugated iron	Rambo/wood	0	Yes	0.25	Mainly firewood (purchase or collected)	Yes	No	No	No	No	No	No	No	No	No	No	No	Yes	Yes	0	0	4	1	0
Yes	Yes	Female	4	Yes	4	48	28	Yes	Yes	5th	Orthodox	Married	Yes	Yes	8th	4	4	4	No		Open Well	No		Pit Latrine/traditional pit toilet	Finished roofing Corrugated iron	Rambo/wood	1	Yes	1	Mainly firewood (purchase or collected)	Yes	No	No	No	No	No	No	No	No	Yes	No	No	Yes	Yes	0	0	0	1	0
Yes	Yes	Female	12	Yes	3	999	35	No			Orthodox	Married	No			3	3	3	No		River	No		Pit Latrine/traditional pit toilet	Finished roofing Corrugated iron	Rambo/wood	0	No		Mainly firewood (purchase or collected)	No	No	No	No	No	No	No	No	No	Yes	No	No	Yes	Yes	5	0	4	0	0
Yes	Yes	Female	14	Yes	2	45	28	Yes	Yes	10th	Orthodox	Married	Yes	Yes	9th	2	2	2	No		Open Well	No		Pit Latrine/traditional pit toilet	Finished roofing Corrugated iron	Rambo/wood	0	No		Mainly firewood (purchase or collected)	Yes	No	No	No	No	No	No	No	No	Yes	No	No	Yes	Yes	3	0	0	2	0
Yes	Yes	Female	3	No	1		20	Yes	Yes	5th	Orthodox	Married	Yes	Yes	8th	1	1	1	No		Piped outside compound	No		Pit Latrine/traditional pit toilet	Finished roofing Corrugated iron	Rambo/wood	1	No		Mainly firewood (purchase or collected)	Yes	No	No	No	No	No	No	Yes	Yes	Yes	No	No	Yes	Yes	1	0	2	0	0
Yes	Yes	Male	11	Yes	1		21	No			Orthodox	Married	Yes	Yes	5th	1	1	1	No		Open Well	No		No facility/Bush/Field	Finished roofing Corrugated iron	Rambo/wood	1	No		Mainly firewood (purchase or collected)	Yes	No	No	No	No	No	No	No	No	Yes	No	No	Yes	Yes	2	0	4	1	0
Yes	Yes	Male	4	No	1		20	No			Orthodox	Married	No			1	1	1	No		Open Spring	No		No facility/Bush/Field	Roofing shingles	Rambo/wood	0	Yes	0.5	Mainly firewood (purchase or collected)	No	No	No	No	No	No	No	No	No	No	No	No	Yes	No	0	0	0	0	0
Yes	Yes	Male	8	No	1		25	Yes	Yes	3rd	Orthodox	Married	Yes	Yes	3rd	1	1	1	No		Open Spring	No		Pit Latrine/traditional pit toilet	Finished roofing Corrugated iron	Rambo/wood	1	Yes	0.75	Mainly firewood (purchase or collected)	Yes	No	No	No	Yes	No	No	No	No	No	No	No	Yes	Yes	2	0	4	1	0
Yes	Yes	Male	13	Yes	3	48	28	No			Orthodox	Married	No			3	3	3	No		River	No		No facility/Bush/Field	Finished roofing Corrugated iron	Rambo/wood	1	Yes	1.25	Mainly firewood (purchase or collected)	Yes	No	No	No	No	No	No	No	No	Yes	No	No	Yes	No	0	0	4	1	0
Yes	Yes	Male	10	Yes	3	48	32	No			Orthodox	Married	Yes	Yes	3rd	3	3	3	No		Open Spring	No		No facility/Bush/Field	Finished roofing Corrugated iron	Rambo/wood	1	Yes	999	Mainly firewood (purchase or collected)	Yes	No	No	No	Yes	No	No	No	No	No	No	No	Yes	Yes	2	0	0	1	0
Yes	Yes	Female	9	Yes	4	60	30	No			Orthodox	Married	No			4	4	4	No		Open Spring	No		No facility/Bush/Field	Finished roofing Corrugated iron	Rambo/wood	0	Yes	1	Mainly firewood (purchase or collected)	No	No	No	No	No	No	No	No	No	Yes	No	No	Yes	Yes	4	0	4	1	0
Yes	Yes	Female	2	Yes	2	48	20	No			Orthodox	Married	Yes	Yes	2nd	2	2	2	No		River	No		No facility/Bush/Field	Finished roofing Corrugated iron	Rambo/wood	1	Yes	0.75	Mainly firewood (purchase or collected)	Yes	No	No	No	No	No	No	No	No	No	No	No	Yes	Yes	0	0	4	1	0
Yes	Yes	Female	7	Yes	2	39	25	No			Orthodox	Married	No			2	2	2	No		Open Spring	No		Pit Latrine/traditional pit toilet	Finished roofing Corrugated iron	Rambo/wood	1	Yes	1	Mainly firewood (purchase or collected)	Yes	No	No	No	Yes	No	No	No	No	No	No	No	Yes	Yes	0	0	0	1	0
Yes	Yes	Female	3	Yes	3	72	30	No			Orthodox	Married	Yes	Yes	4th	3	2	2	Yes	1	River	No		Pit Latrine/traditional pit toilet	Finished roofing Corrugated iron	Rambo/wood	0	Yes	1	Mainly firewood (purchase or collected)	Yes	No	No	No	Yes	No	No	Yes	No	Yes	No	No	Yes	Yes	4	0	5	1	0
Yes	Yes	Male	8	Yes	6	59	30	No			Orthodox	Married	Yes	No	1st	6	6	6	No		Protected hand pump spring	Yes	Add bleach/chlorine	Pit Latrine/traditional pit toilet	Finished roofing Corrugated iron	Rambo/wood	1	Yes	1	Crop residue	Yes	No	No	No	Yes	No	No	Yes	Yes	Yes	No	Yes	Yes	No	0	0	6	0	0
Yes	Yes	Female	14	Yes	4	51	32	Yes	Yes	5th	Orthodox	Married	Yes	No	1st	4	4	4	No		Open Spring	No		Pit Latrine/traditional pit toilet	Finished roofing Corrugated iron	Rambo/wood	0	No		Mainly firewood (purchase or collected)	Yes	No	No	No	Yes	No	No	No	No	Yes	No	No	Yes	No	0	0	8	0	0
Yes	Yes	Male	6	Yes	5	3	35	No			Orthodox	Married	No			5	5	5	No		Piped outside compound	No		Pit Latrine/traditional pit toilet	Finished roofing Corrugated iron	Rambo/wood	0	No		Mainly firewood (purchase or collected)	Yes	No	No	No	No	No	No	No	No	No	No	No	No	No	0	0	0	0	0
Yes	Yes	Male	8	Yes	2	3	30	Yes	Yes	University/college diploma	Orthodox	Married	Yes	Yes	10th	2	2	2	No		Piped outside compound	No		Pit Latrine/traditional pit toilet	Finished roofing Corrugated iron	Rambo/wood	1	No		Mainly firewood (purchase or collected)	Yes	No	No	No	Yes	No	No	Yes	Yes	Yes	No	No	No	No	0	0	0	0	0
Yes	Yes	Male	2	Yes	4	32	25	No			Orthodox	Married	Yes	Yes	6th	5	4	4	Yes	1	Protected Spring	No		No facility/Bush/Field	Finished roofing Corrugated iron	Rambo/wood	0	No		Mainly firewood (purchase or collected)	Yes	No	No	Yes	Yes	No	No	No	No	Yes	No	No	Yes	No	10	0	10	2	0
Yes	Yes	Female	3	Yes	5	36	35	No			Orthodox	Married	Yes	Yes	8th	8	5	5	Yes	3	Protected hand pump spring	No		Pit Latrine/traditional pit toilet	Finished roofing Corrugated iron	Rambo/wood	2	Yes	2	Mainly firewood (purchase or collected)	Yes	No	Yes	No	Yes	No	No	Yes	Yes	Yes	No	No	Yes	Yes	0	0	0	1	0
Yes	Yes	Male	12	Yes	3	53	35	Yes	Yes	10th	Orthodox	Married	Yes	Yes	10th	3	3	3	No		Open Spring	No		No facility/Bush/Field	Finished roofing Corrugated iron	Rambo/wood	2	Yes	1	Mainly firewood (purchase or collected)	Yes	No	No	No	Yes	No	No	Yes	No	Yes	No	Yes	Yes	Yes	0	0	7	1	0
Yes	Yes	Female	5	Yes	6	36	40	No			Orthodox	Married	Yes	No	1st	6	6	6	No		Open Spring	No		Pit Latrine/traditional pit toilet	Finished roofing Corrugated iron	Rambo/wood	1	Yes	1	Mainly firewood (purchase or collected)	Yes	No	No	No	Yes	No	No	No	No	Yes	No	Yes	Yes	Yes	3	0	4	2	0
Yes	Yes	Female	9	Yes	6	4	35	No			Orthodox	Married	No			6	6	6	No		Piped outside compound	No		Pit Latrine/traditional pit toilet	Finished roofing Corrugated iron	Rambo/wood	0	Yes	1	Mainly firewood (purchase or collected)	Yes	No	No	No	No	No	No	No	No	No	No	No	Yes	Yes	0	0	4	0	0
Yes	Yes	Male	14	Yes	2	3	28	No			Orthodox	Married	No			2	2	2	No		Open Spring	No		No facility/Bush/Field	Finished roofing Corrugated iron	Rambo/wood	0	Yes	1	Mainly firewood (purchase or collected)	No	No	No	No	No	No	No	No	No	No	No	Yes	Yes	Yes	0	0	0	0	0
Yes	Yes	Male	7	Yes	3	4	25	No			Orthodox	Married	No			3	3	3	No		Piped outside compound	No		Pit Latrine/traditional pit toilet	Finished roofing Corrugated iron	Rambo/wood	0	No		Mainly firewood (purchase or collected)	Yes	No	No	No	Yes	No	No	No	No	Yes	No	No	Yes	No	0	0	4	0	0
Yes	Yes	Female	5	No	1		25	Yes	Yes	5th	Orthodox	Married	Yes	Yes	10th	1	1	1	No		Open Spring	No		Pit Latrine/traditional pit toilet	Finished roofing Corrugated iron	Rambo/wood	1	No		Mainly firewood (purchase or collected)	Yes	No	No	No	Yes	No	No	No	No	Yes	No	No	Yes	Yes	0	7	5	0	0
Yes	Yes	Female	8	Yes	2	144	36	No			Orthodox	Married	No			5	3	2	Yes	2	River	No		No facility/Bush/Field	Finished roofing Corrugated iron	Rambo/wood	0	No		Mainly firewood (purchase or collected)	Yes	No	No	No	No	No	No	No	No	Yes	No	No	Yes	No	7	0	2	2	0
Yes	Yes	Female	3	Yes	2	120	28	No			Orthodox	Married	No			2	2	2	No		Open Spring	No		Pit Latrine/traditional pit toilet	Finished roofing Corrugated iron	Rambo/wood	2	Yes	1	Mainly firewood (purchase or collected)	Yes	No	No	No	No	No	No	No	No	Yes	No	No	Yes	Yes	6	0	3	1	0
Yes	Yes	Female	12	No	1		20	No			Orthodox	Married	Yes	Yes	University/college degree or higher	1	1	1	No		Open Spring	No		Pit Latrine/traditional pit toilet	Finished roofing Corrugated iron	Rambo/wood	1	Yes	0.5	Mainly firewood (purchase or collected)	No	No	No	No	Yes	No	No	Yes	Yes	Yes	No	Yes	Yes	Yes	0	0	0	0	0
Yes	Yes	Female	8	No	1		25	No			Orthodox	Married	Yes	Yes	3rd	1	1	1	No		Open Spring	No		Pit Latrine/traditional pit toilet	Finished roofing Corrugated iron	Rambo/wood	1	No		Mainly firewood (purchase or collected)	Yes	No	No	No	Yes	No	No	No	No	Yes	No	No	Yes	Yes	0	0	0	0	0
Yes	Yes	Male	5	Yes	4	3	25	Yes	Yes	5th	Orthodox	Married	No			4	4	4	No		Open Spring	No		Pit Latrine/traditional pit toilet	Finished roofing Corrugated iron	Rambo/wood	0	Yes	1	Mainly firewood (purchase or collected)	Yes	No	No	No	Yes	No	No	No	No	No	No	No	Yes	No	0	0	0	1	0
Yes	Yes	Male	2	Yes	5	59	40	No			Orthodox	Married	No			5	5	5	No		River	No		Pit Latrine/traditional pit toilet	Finished roofing Corrugated iron	Rambo/wood	1	Yes	1	Crop residue	No	No	No	No	No	No	No	No	No	Yes	No	No	Yes	Yes	0	0	0	0	0
Yes	Yes	Female	5	Yes	5	4	35	No			Orthodox	Married	No			6	6	5	Yes	1	Piped outside compound	No		Other	Finished roofing Corrugated iron	Rambo/wood	1	Yes	1	Mainly firewood (purchase or collected)	Yes	No	Yes	No	Yes	No	No	No	No	No	No	No	Yes	No	0	0	0	0	0
Yes	Yes	Male	3	No	1		25	No			Orthodox	Married	Yes	Yes	5th	1	1	1	No		Open Spring	No		No facility/Bush/Field	Finished roofing Corrugated iron	Rambo/wood	2	Yes	0.25	Mainly firewood (purchase or collected)	Yes	No	No	No	No	No	No	No	No	Yes	No	No	Yes	Yes	0	0	4	1	0
Yes	Yes	Female	6	Yes	7	36	40	No			Orthodox	Married	No			7	7	7	Yes	4	Protected Spring	No		No facility/Bush/Field	Finished roofing Corrugated iron	Rambo/wood	0	Yes	1	Mainly firewood (purchase or collected)	Yes	No	No	No	Yes	No	No	No	No	No	No	No	Yes	No	0	0	0	1	0
Yes	Yes	Female	3	Yes	4	3	30	No			Orthodox	Married	No			4	4	4	No		Piped outside compound	No		Pit Latrine/traditional pit toilet	Finished roofing Corrugated iron	Rambo/wood	0	Yes	1	Mainly firewood (purchase or collected)	Yes	No	No	No	No	No	No	No	No	Yes	No	No	Yes	No	0	0	3	1	0
Yes	Yes	Male	12	Yes	4	40	35	No			Orthodox	Married	Yes	No	1st	4	4	4	No		Protected hand pump spring	No		Pit Latrine/traditional pit toilet	Finished roofing Corrugated iron	Rambo/wood	0	No		Mainly firewood (purchase or collected)	No	No	No	No	No	No	No	No	No	Yes	No	No	Yes	No	0	0	3	0	0
Yes	Yes	Female	6	Yes	5	22	35	No			Orthodox	Married	Yes	Yes	7th	5	5	5	No		River	No		No facility/Bush/Field	Finished roofing Corrugated iron	Stone with mud	0	Yes	0.5	Mainly firewood (purchase or collected)	Yes	No	Yes	No	No	No	No	No	No	Yes	No	No	Yes	No	4	0	4	1	0
Yes	Yes	Male	3	Yes	7	60	35	No			Orthodox	Married	Yes	Yes	1st	9	9	7	No		Protected Spring	No		No facility/Bush/Field	Finished roofing Corrugated iron	Rambo/wood	0	Yes	0.5	Mainly firewood (purchase or collected)	Yes	No	No	No	No	No	No	No	No	Yes	No	No	Yes	No	2	0	3	1	0
Yes	Yes	Female	10	Yes	2	60	40	No			Orthodox	Married	Yes	Yes	4th	2	2	2	No		Protected hand pump spring	No		No facility/Bush/Field	Finished roofing Corrugated iron	Rambo/wood	0	Yes	1	Mainly firewood (purchase or collected)	Yes	No	No	No	No	No	No	No	No	Yes	No	No	Yes	Yes	2	0	0	0	0
Yes	Yes	Female	11	Yes	8	6	46	No			Orthodox	Married	No			9	8	8	Yes	1	Piped outside compound	No		Pit Latrine/traditional pit toilet	Finished roofing Corrugated iron	Rambo/wood	0	Yes	1	Mainly firewood (purchase or collected)	Yes	No	No	No	Yes	No	No	No	No	Yes	No	No	Yes	No	3	0	2	1	0
Yes	Yes	Female	3	Yes	6	76	40	No			Orthodox	Married	No			6	6	6	No		Open Spring	No		No facility/Bush/Field	Finished roofing Corrugated iron	Rambo/wood	2	Yes	1	Mainly firewood (purchase or collected)	Yes	No	No	No	No	No	No	No	No	Yes	No	No	Yes	No	9	0	6	1	0
Yes	Yes	Female	14	Yes	5	120	35	No			Orthodox	Married	Yes	Yes	5th	6	6	6	No		Open Spring	No		Pit Latrine/traditional pit toilet	Finished roofing Corrugated iron	Rambo/wood	2	Yes	2	Mainly firewood (purchase or collected)	Yes	No	No	No	Yes	No	No	No	No	Yes	No	No	Yes	Yes	5	0	5	2	0
Yes	Yes	Male	8	Yes	5	50	35	No			Orthodox	Married	Yes	No	3rd	6	6	6	No		Open Spring	No		Pit Latrine/traditional pit toilet	Finished roofing Corrugated iron	Rambo/wood	2	Yes	0.5	Mainly firewood (purchase or collected)	Yes	No	No	No	Yes	No	No	No	No	Yes	No	No	Yes	Yes	4	0	4	1	0
Yes	Yes	Female	8	Yes	2	72	30	Yes	Yes	10th	Orthodox	Married	No			2	2	2	No		Protected hand pump spring	No		No facility/Bush/Field	Finished roofing Corrugated iron	Rambo/wood	1	Yes	0.5	Mainly firewood (purchase or collected)	Yes	No	No	No	Yes	No	No	No	No	Yes	No	No	Yes	Yes	0	0	0	1	0
Yes	Yes	Male	4	No	1		20	Yes	Yes	6th	Orthodox	Married	No			1	1	1	No		Open Spring	No		Pit Latrine/traditional pit toilet	Finished roofing Corrugated iron	Rambo/wood	1	No		Mainly firewood (purchase or collected)	Yes	No	No	No	Yes	No	No	No	No	Yes	No	No	Yes	Yes	0	0	2	2	0
Yes	Yes	Female	4	Yes	2	36	28	No			Orthodox	Married	Yes	Yes	7th	3	2	2	No		Open Well	No		Pit Latrine/traditional pit toilet	Finished roofing Corrugated iron	Rambo/wood	2	No		Mainly firewood (purchase or collected)	Yes	No	No	No	Yes	No	No	No	No	Yes	No	No	Yes	Yes	3	0	0	0	0
Yes	Yes	Female	5	Yes	5	47	35	No			Orthodox	Married	Yes	Yes	5th	5	5	5	No		Open Spring	No		Pit Latrine/traditional pit toilet	Finished roofing Corrugated iron	Rambo/wood	2	Yes	1	Mainly firewood (purchase or collected)	Yes	No	No	No	Yes	No	No	Yes	No	Yes	No	No	Yes	Yes	0	0	6	1	0
Yes	Yes	Male	8	Yes	6	4	43	No			Orthodox	Married	No			6	6	6	No		River	No		No facility/Bush/Field	Finished roofing Corrugated iron	Rambo/wood	0	No		Mainly firewood (purchase or collected)	Yes	No	No	No	No	No	No	No	No	No	No	Yes	No	No	0	0	0	0	0
Yes	Yes	Female	2	Yes	6	36	40	No			Orthodox	Married	Yes	Yes	6th	10	10	10	Yes	4	River	No		No facility/Bush/Field	Finished roofing Corrugated iron	Rambo/wood	1	Yes	1	Mainly firewood (purchase or collected)	Yes	No	Yes	No	Yes	No	No	Yes	No	Yes	No	No	Yes	Yes	5	0	0	0	0
Yes	Yes	Male	6	Yes	2	72	24	No			Orthodox	Married	Yes	No	1st	2	2	1	No		Protected hand pump spring	No		Pit Latrine/traditional pit toilet	Finished roofing Corrugated iron	Rambo/wood	1	Yes	1.5	Crop residue	Yes	No	No	Yes	Yes	No	No	No	Yes	Yes	No	No	Yes	No	5	0	0	1	0
Yes	Yes	Female	8	Yes	4	59	35	No			Orthodox	Married	Yes	Yes	1st	4	4	4	No		Protected Spring	No		Pit Latrine/traditional pit toilet	Finished roofing Corrugated iron	Rambo/wood	1	Yes	0.75	Mainly firewood (purchase or collected)	Yes	No	No	No	Yes	No	No	No	No	No	No	No	Yes	Yes	0	0	0	1	0
Yes	Yes	Female	7	Yes	3	5	38	No			Orthodox	Married	No			4	3	3	Yes	1	Piped outside compound	No		Pit Latrine/traditional pit toilet	Finished roofing Corrugated iron	Rambo/wood	1	Yes	1.7	Mainly firewood (purchase or collected)	Yes	No	Yes	No	Yes	No	No	Yes	Yes	Yes	No	No	Yes	Yes	3	0	0	1	0
Yes	Yes	Female	8	No	1		18	Yes	Yes	7th	Orthodox	Married	Yes	Yes	10th	1	1	1	No		Piped outside compound	No		Pit Latrine/traditional pit toilet	Finished roofing Corrugated iron	Rambo/wood	0	No		Mainly firewood (purchase or collected)	Yes	No	No	No	Yes	No	No	Yes	Yes	Yes	No	No	Yes	No	0	0	0	0	0
Yes	Yes	Female	8	No	1		20	No			Orthodox	Married	Yes	Yes	8th	1	1	1	No		Protected hand pump spring	No		Pit Latrine/traditional pit toilet	Finished roofing Corrugated iron	Rambo/wood	1	No		Mainly firewood (purchase or collected)	Yes	No	No	No	Yes	No	No	No	No	No	No	No	Yes	Yes	6	0	0	1	0
Yes	Yes	Female	4	Yes	1		21	Yes	Yes	5th	Orthodox	Married	Yes	No	1st	1	1	1	No		Protected hand pump spring	No		Pit Latrine/traditional pit toilet	Finished roofing Corrugated iron	Rambo/wood	0	Yes	1	Mainly firewood (purchase or collected)	No	No	No	No	Yes	No	No	No	No	Yes	No	No	Yes	No	10	0	15	1	0
Yes	Yes	Male	12	Yes	4	45	30	No			Orthodox	Married	No			4	4	4	No		Protected hand pump spring	No		Pit Latrine/traditional pit toilet	Finished roofing Corrugated iron	Rambo/wood	0	No		Mainly firewood (purchase or collected)	No	No	No	No	Yes	No	No	No	No	Yes	No	No	Yes	No	2	0	2	1	0
Yes	Yes	Male	14	Yes	4	50	25	No			Orthodox	Married	No			4	4	4	No		Protected hand pump spring	No		Pit Latrine/traditional pit toilet	Finished roofing Corrugated iron	Rambo/wood	2	Yes	2	Mainly firewood (purchase or collected)	Yes	No	No	No	Yes	No	No	No	No	Yes	No	No	Yes	Yes	0	0	0	1	0
Yes	Yes	Female	11	Yes	10	35	44	No			Orthodox	Married	Yes	No	1st	10	10	10	Yes	1	River	No		Pit Latrine/traditional pit toilet	Finished roofing Corrugated iron	Rambo/wood	0	No		Mainly firewood (purchase or collected)	Yes	No	No	No	Yes	No	No	No	No	Yes	No	No	Yes	No	0	0	6	3	0
Yes	Yes	Male	8	No	1		20	Yes	Yes	7th	Orthodox	Married	Yes	Yes	10th	1	1	1	No		Protected hand pump spring	No		Pit Latrine/traditional pit toilet	Finished roofing Corrugated iron	Rambo/wood	1	Yes	8	Mainly firewood (purchase or collected)	Yes	No	No	No	Yes	No	No	No	No	Yes	No	No	Yes	Yes	5	0	4	1	0
Yes	Yes	Male	3	Yes	5	36	30	No			Orthodox	Married	No			5	5	5	No		River	No		No facility/Bush/Field	Finished roofing Corrugated iron	Rambo/wood	0	No		Mainly firewood (purchase or collected)	Yes	No	Yes	No	No	No	No	No	No	Yes	No	No	Yes	No	0	0	1	0	0
Yes	Yes	Male	13	Yes	3	4	30	No			Orthodox	Married	No			3	3	3	No		Piped outside compound	No		Other	Finished roofing Corrugated iron	Rambo/wood	1	Yes	1	Mainly firewood (purchase or collected)	Yes	No	No	No	No	No	No	No	No	Yes	No	No	Yes	No	0	0	8	1	0
Yes	Yes	Female	11	Yes	2	72	28	Yes	Yes	9th	Orthodox	Married	Yes	Yes	3rd	2	2	2	No		Open Spring	No		No facility/Bush/Field	Finished roofing Corrugated iron	Rambo/wood	1	No		Mainly firewood (purchase or collected)	No	No	No	No	Yes	No	No	No	No	Yes	Yes	No	No	No	0	0	0	0	0
Yes	Yes	Female	10	Yes	5	36	35	Yes	Yes	4th	Orthodox	Married	No			6	6	6	No		Protected hand pump spring	No		No facility/Bush/Field	Finished roofing Corrugated iron	Rambo/wood	2	Yes	0.5	Mainly firewood (purchase or collected)	Yes	No	No	No	No	No	No	No	No	Yes	No	No	Yes	Yes	0	0	2	1	0
Yes	Yes	Male	3	Yes	2	3	23	Yes	Yes	5th	Orthodox	Married	Yes	Yes	10th	2	2	2	No		Piped outside compound	No		Pit Latrine/traditional pit toilet	Finished roofing Corrugated iron	Rambo/wood	0	Yes	0.69999999	Mainly firewood (purchase or collected)	No	No	No	No	Yes	No	No	No	No	Yes	No	Yes	Yes	No	1	0	3	0	0
Yes	Yes	Female	12	Yes	3	130	29	No			Orthodox	Married	No			3	3	3	No		Protected hand pump spring	No		Pit Latrine/traditional pit toilet	Finished roofing Corrugated iron	Rambo/wood	1	Yes	2	Crop residue	Yes	No	No	No	Yes	No	No	Yes	Yes	Yes	No	No	Yes	No	0	0	0	0	0
Yes	Yes	Female	9	Yes	4	81	32	No			Orthodox	Married	No			4	4	4	No		Protected hand pump spring	No		No facility/Bush/Field	Finished roofing Corrugated iron	Rambo/wood	0	No		Mainly firewood (purchase or collected)	Yes	No	No	No	No	No	No	No	No	No	No	No	Yes	No	3	0	4	1	0
Yes	Yes	Female	9	Yes	5	3	30	No			Orthodox	Married	Yes	Yes	5th	5	5	5	No		Piped outside compound	No		Pit Latrine/traditional pit toilet	Finished roofing Corrugated iron	Rambo/wood	1	Yes	0.5	Mainly firewood (purchase or collected)	Yes	No	No	No	No	No	No	No	No	No	No	No	No	No	0	0	0	0	0
Yes	Yes	Female	10	Yes	2	25	36	No			Orthodox	Married	Yes	Yes	7th	2	2	2	No		Protected hand pump spring	No		Pit Latrine/traditional pit toilet	Finished roofing Corrugated iron	Rambo/wood	0	No		Mainly firewood (purchase or collected)	Yes	No	No	No	No	No	No	No	No	Yes	No	No	Yes	No	0	0	2	0	0
Yes	Yes	Female	11	Yes	5	37	35	No			Orthodox	Married	No			7	7	5	No		Protected hand pump spring	No		Pit Latrine/traditional pit toilet	Finished roofing Corrugated iron	Rambo/wood	0	No		Mainly firewood (purchase or collected)	Yes	No	Yes	No	Yes	No	No	No	No	Yes	No	No	Yes	No	10	0	7	0	0
Yes	Yes	Female	3	Yes	5	120	35	No			Orthodox	Married	No			5	5	5	No		Open Spring	No		No facility/Bush/Field	Finished roofing Corrugated iron	Rambo/wood	2	Yes	2	Mainly firewood (purchase or collected)	Yes	No	No	No	Yes	No	No	No	No	Yes	No	No	Yes	Yes	0	0	4	1	0
Yes	Yes	Male	5	Yes	3	59	30	No			Orthodox	Married	No			3	3	3	No		River	No		No facility/Bush/Field	Finished roofing Corrugated iron	Rambo/wood	1	Yes	0	Crop residue	Yes	No	No	No	Yes	No	No	No	No	Yes	No	No	Yes	No	6	0	2	1	0
Yes	Yes	Male	6	Yes	2	66	23	Yes	Yes	7th	Orthodox	Married	No			2	2	2	No		Open Spring	No		No facility/Bush/Field	Finished roofing Corrugated iron	Rambo/wood	0	No		Mainly firewood (purchase or collected)	Yes	No	No	No	Yes	No	No	No	No	Yes	No	No	Yes	No	3	0	0	0	0
Yes	Yes	Male	3	No	1		20	Yes	Yes	5th	Orthodox	Married	No			1	1	1	No		Piped outside compound	No		Pit Latrine/traditional pit toilet	Finished roofing Corrugated iron	Rambo/wood	0	Yes	1	Mainly firewood (purchase or collected)	Yes	No	No	No	Yes	No	No	No	No	Yes	No	No	Yes	No	3	0	0	0	0
Yes	Yes	Female	13	No	1		20	Yes	Yes	3rd	Orthodox	Married	Yes	Yes	6th	1	1	1	No		Protected Spring	No		No facility/Bush/Field	Finished roofing Corrugated iron	Rambo/wood	1	Yes	1.5	Mainly firewood (purchase or collected)	No	No	No	No	Yes	No	No	No	Yes	Yes	No	Yes	Yes	Yes	3	0	0	1	0
Yes	Yes	Male	4	Yes	3	2	30	No			Orthodox	Married	No			5	4	5	Yes	1	Open Spring	No		Pit Latrine/traditional pit toilet	Finished roofing Corrugated iron	Rambo/wood	0	Yes	1	Mainly firewood (purchase or collected)	Yes	No	No	No	Yes	No	No	No	Yes	Yes	No	No	Yes	No	4	0	3	1	0
Yes	Yes	Male	8	Yes	6	63	40	No			Orthodox	Married	Yes	No	1st	6	6	6	No		Protected hand pump spring	No		No facility/Bush/Field	Finished roofing Corrugated iron	Rambo/wood	2	Yes	0.5	Mainly firewood (purchase or collected)	Yes	No	No	No	No	No	No	No	No	Yes	No	No	Yes	Yes	0	0	5	1	0
Yes	Yes	Female	14	Yes	5	48	35	No			Orthodox	Married	No			5	5	5	No		Open Spring	No		Pit Latrine/traditional pit toilet	Finished roofing Corrugated iron	Rambo/wood	1	Yes	1	Mainly firewood (purchase or collected)	Yes	No	No	No	Yes	No	No	No	No	Yes	No	No	Yes	No	6	0	0	1	0
Yes	Yes	Female	4	Yes	2	48	26	No			Orthodox	Married	Yes	No	1st	3	2	2	Yes	1	Protected hand pump spring	No		Pit Latrine/traditional pit toilet	Finished roofing Corrugated iron	Rambo/wood	1	Yes	2	Crop residue	Yes	No	No	No	Yes	No	No	Yes	No	Yes	No	No	Yes	No	10	0	0	1	0
Yes	Yes	Male	8	Yes	4	8	25	No			Orthodox	Married	No			2	2	2	No		Open Spring	No		Pit Latrine/traditional pit toilet	Finished roofing Corrugated iron	Rambo/wood	0	Yes	1	Mainly firewood (purchase or collected)	Yes	No	No	No	Yes	No	No	No	No	No	No	No	Yes	No	0	0	0	1	0
Yes	Yes	Male	13	Yes	2	96	27	Yes	Yes	3rd	Orthodox	Married	No			3	3	3	No		Protected hand pump spring	No		No facility/Bush/Field	Finished roofing Corrugated iron	Rambo/wood	0	No		Mainly firewood (purchase or collected)	No	No	No	No	No	No	No	No	No	Yes	No	No	Yes	No	0	0	0	1	0
Yes	Yes	Female	10	No	1		19	Yes	Yes	8th	Orthodox	Married	Yes	Yes	12th	1	1	1	No		Protected hand pump spring	No		Pit Latrine/traditional pit toilet	Finished roofing Corrugated iron	Rambo/wood	1	No		Mainly firewood (purchase or collected)	Yes	No	Yes	No	Yes	No	No	No	No	Yes	No	No	No	No	0	0	0	0	0
Yes	Yes	Female	3	Yes	6	28	35	No			Orthodox	Married	No			6	6	6	No		Open Spring	No		No facility/Bush/Field	Finished roofing Corrugated iron	Rambo/wood	2	Yes	4	Mainly firewood (purchase or collected)	Yes	No	No	No	No	No	No	No	No	Yes	No	No	Yes	Yes	6	0	2	2	0
Yes	Yes	Female	11	Yes	6	48	35	No			Orthodox	Married	No			7	7	7	No		Open Spring	No		No facility/Bush/Field	Finished roofing Corrugated iron	Rambo/wood	2	Yes	0.5	Mainly firewood (purchase or collected)	Yes	No	Yes	No	No	No	No	No	No	Yes	No	No	Yes	Yes	0	0	2	0	0
Yes	Yes	Female	10	Yes	2	62	29	Yes	Yes	5th	Orthodox	Divorced				3	2	2	Yes	1	Protected hand pump spring	No		Pit Latrine/traditional pit toilet	Finished roofing Corrugated iron	Rambo/wood	1	No		Charcoal	Yes	No	No	No	Yes	No	No	Yes	Yes	Yes	No	No	No	Yes	0	0	0	0	0
Yes	Yes	Male	12	Yes	3	79	38	Yes	Yes	3rd	Orthodox	Married	No			4	4	3	No		Open Spring	No		Pit Latrine/traditional pit toilet	Finished roofing Corrugated iron	Rambo/wood	0	No		Mainly firewood (purchase or collected)	Yes	No	No	No	No	No	No	No	No	Yes	No	No	Yes	No	5	0	3	1	0
Yes	Yes	Male	3	Yes	2	2	20	No			Orthodox	Married	Yes	Yes	4th	2	2	2	No		Piped outside compound	No		Pit Latrine/traditional pit toilet	Finished roofing Corrugated iron	Rambo/wood	1	No		Mainly firewood (purchase or collected)	Yes	No	No	No	Yes	No	No	No	No	Yes	No	No	No	No	0	0	0	0	0
Yes	Yes	Female	3	Yes	49	88	35	No			Orthodox	Married	Yes	Yes	6th	4	4	4	No		Protected Spring	No		Pit Latrine/traditional pit toilet	Finished roofing Corrugated iron	Rambo/wood	2	Yes	2	Mainly firewood (purchase or collected)	Yes	No	No	No	Yes	No	No	Yes	No	Yes	No	No	Yes	Yes	0	0	0	1	0
Yes	Yes	Female	5	No	1		22	No			Orthodox	Married	No			1	1	1	No		Protected hand pump spring	No		Pit Latrine/traditional pit toilet	Finished roofing Corrugated iron	Rambo/wood	1	No		Mainly firewood (purchase or collected)	Yes	No	No	No	No	No	No	No	No	Yes	No	No	Yes	Yes	1	0	0	0	0
Yes	Yes	Female	4	Yes	2	15	28	Yes	Yes	5th	Orthodox	Married	No			2	2	2	No		Open Spring	No		No facility/Bush/Field	Finished roofing Corrugated iron	Rambo/wood	2	No		Mainly firewood (purchase or collected)	No	No	No	No	Yes	No	No	No	No	No	No	Yes	Yes	Yes	0	0	0	1	0
Yes	Yes	Female	9	Yes	4	2	30	No			Orthodox	Married	No			4	4	4	No		Open Spring	No		Pit Latrine/traditional pit toilet	Finished roofing Corrugated iron	Rambo/wood	0	Yes	1	Mainly firewood (purchase or collected)	Yes	No	No	No	Yes	No	No	No	No	No	No	No	Yes	No	0	0	2	1	0
Yes	Yes	Male	12	Yes	6	45	35	No			Orthodox	Married	No			6	6	6	No		River	No		No facility/Bush/Field	Finished roofing Corrugated iron	Rambo/wood	0	Yes	1	Mainly firewood (purchase or collected)	Yes	No	No	No	No	No	No	No	No	Yes	No	No	Yes	No	7	0	0	0	0
Yes	Yes	Female	13	Yes	5	48	40	No			Orthodox	Married	Yes	No	1st	5	5	5	No		Protected hand pump spring	No		Pit Latrine/traditional pit toilet	Finished roofing Corrugated iron	Rambo/wood	1	Yes	0.25	Mainly firewood (purchase or collected)	Yes	No	No	No	Yes	No	No	No	No	Yes	No	No	Yes	Yes	0	0	2	0	0
Yes	Yes	Female	5	Yes	3	59	25	No			Orthodox	Married	No			3	3	3	No		Protected hand pump spring	No		Pit Latrine/traditional pit toilet	Finished roofing Corrugated iron	Rambo/wood	1	Yes	2	Crop residue	Yes	No	No	No	Yes	No	No	Yes	Yes	Yes	No	No	Yes	No	0	0	2	0	0
Yes	Yes	Female	12	Yes	6	48	35	No			Orthodox	Married	Yes	Yes	4th	6	6	6	No		Open Spring	No		Pit Latrine/traditional pit toilet	Finished roofing Corrugated iron	Rambo/wood	2	No		Mainly firewood (purchase or collected)	No	No	No	No	Yes	No	No	No	No	Yes	No	No	Yes	Yes	0	0	8	1	0
Yes	Yes	Male	3	Yes	4	32	38	No			Orthodox	Married	Yes	Yes	6th	4	4	4	No		Protected hand pump spring	No		No facility/Bush/Field	Finished roofing Corrugated iron	Rambo/wood	0	Yes	1	Mainly firewood (purchase or collected)	No	No	No	No	No	No	No	No	No	Yes	No	No	Yes	No	10	0	0	1	0
Yes	Yes	Male	2	Yes	2	49	26	No			Orthodox	Married	Yes	Yes	6th	2	2	2	No		Protected Spring	No		No facility/Bush/Field	Finished roofing Corrugated iron	Rambo/wood	0	No		Mainly firewood (purchase or collected)	Yes	No	No	No	No	No	No	No	No	No	No	No	Yes	No	1	0	0	1	0
Yes	Yes	Male	12	Yes	4	4	35	No			Orthodox	Married	No			4	4	4	No		Protected hand pump spring	No		Pit Latrine/traditional pit toilet	Finished roofing Corrugated iron	Rambo/wood	0	Yes	0.5	Mainly firewood (purchase or collected)	No	No	No	No	No	No	No	Yes	No	No	No	Yes	Yes	No	0	0	0	0	0
Yes	Yes	Female	8	Yes	4	120	30	Yes	Yes	2nd	Orthodox	Married	No			4	4	4	No		Open Spring	No		Pit Latrine/traditional pit toilet	Finished roofing Corrugated iron	Rambo/wood	2	Yes	0.5	Mainly firewood (purchase or collected)	Yes	No	No	No	Yes	No	No	No	No	No	No	No	Yes	Yes	4	0	0	1	0
Yes	Yes	Male	10	No	1		24	No			Orthodox	Married	No			2	1	1	No		Open Spring	No		No facility/Bush/Field	Finished roofing Corrugated iron	Rambo/wood	1	Yes	0.5	Mainly firewood (purchase or collected)	Yes	No	No	No	Yes	No	No	No	No	Yes	No	No	Yes	Yes	0	0	0	0	0
Yes	Yes	Male	8	Yes	6	38	33	No			Orthodox	Married	No			6	6	6	No		River	No		Pit Latrine/traditional pit toilet	Finished roofing Corrugated iron	Rambo/wood	0	No		Mainly firewood (purchase or collected)	Yes	No	No	No	No	No	No	No	No	Yes	No	No	Yes	No	3	0	3	2	0
Yes	Yes	Female	3	Yes	4	54	35	No			Orthodox	Married	No			4	4	4	No		Open Spring	No		No facility/Bush/Field	Finished roofing Corrugated iron	Rambo/wood	2	No		Mainly firewood (purchase or collected)	Yes	No	Yes	No	Yes	No	No	No	No	Yes	No	No	Yes	Yes	0	0	2	1	0
Yes	Yes	Male	3	Yes	2	36	30	No			Orthodox	Married	No			2	2	2	No		Open Spring	No		No facility/Bush/Field	Finished roofing Corrugated iron	Rambo/wood	1	No		Mainly firewood (purchase or collected)	Yes	No	No	No	Yes	No	No	No	No	Yes	No	No	Yes	Yes	4	0	3	0	0
Yes	Yes	Male	11	Yes	4	96	35	No			Orthodox	Married	No			4	4	4	No		River	No		No facility/Bush/Field	Finished roofing Corrugated iron	Rambo/wood	1	No		Mainly firewood (purchase or collected)	Yes	No	No	No	No	No	No	No	No	Yes	No	No	Yes	No	4	0	0	1	0
Yes	Yes	Male	6	Yes	3	51	26	No			Orthodox	Married	Yes	No	1st	3	3	3	No		Protected hand pump spring	No		Pit Latrine/traditional pit toilet	Finished roofing Corrugated iron	Rambo/wood	0	No		Mainly firewood (purchase or collected)	Yes	No	No	No	Yes	No	No	No	No	Yes	No	No	Yes	No	0	0	4	0	0
Yes	Yes	Male	14	Yes	36	5	25	Yes	Yes	3rd	Orthodox	Married	Yes	Yes	5th	3	3	3	No		Covered Well	No		Pit Latrine/traditional pit toilet	Finished roofing Corrugated iron	Rambo/wood	0	No		Mainly firewood (purchase or collected)	Yes	No	No	Yes	Yes	No	No	Yes	Yes	Yes	No	No	Yes	No	0	0	0	0	0
Yes	Yes	Female	4	No	1		25	Yes	Yes	7th	Orthodox	Married	Yes	Yes	8th	1	1	1	No		River	No		Pit Latrine/traditional pit toilet	Finished roofing Corrugated iron	Rambo/wood	0	Yes	1	Mainly firewood (purchase or collected)	No	No	No	No	No	No	No	No	Yes	Yes	No	No	No	No	0	0	0	0	0
Yes	Yes	Male	6	Yes	7	8	30	No			Orthodox	Married	Yes	Yes	7th	7	7	7	No		Covered Well	No		Other	Finished roofing Corrugated iron	Rambo/wood	1	Yes	1	Mainly firewood (purchase or collected)	Yes	No	No	Yes	Yes	No	No	Yes	Yes	No	No	No	Yes	No	3	0	0	0	0
Yes	Yes	Male	12	Yes	5	50	38	No			Orthodox	Married	No			6	6	5	No		Protected Spring	No		No facility/Bush/Field	Finished roofing Corrugated iron	Rambo/wood	0	Yes	1.5	Mainly firewood (purchase or collected)	No	No	No	No	No	No	No	Yes	No	Yes	No	No	Yes	No	7	0	0	0	0
Yes	Yes	Male	4	No	5	30	30	No			Orthodox	Married	No			5	5	5	No		Open Spring	No		Pit Latrine/traditional pit toilet	Finished roofing Corrugated iron	Rambo/wood	2	No		Mainly firewood (purchase or collected)	Yes	No	No	No	Yes	No	No	No	No	Yes	No	No	Yes	No	2	3	0	1	0
Yes	Yes	Male	9	No	1		24	Yes	Yes	4th	Orthodox	Married	No			1	1	1	No		Open Spring	No		Pit Latrine/traditional pit toilet	Finished roofing Corrugated iron	Rambo/wood	1	Yes	0.5	Mainly firewood (purchase or collected)	Yes	No	No	No	Yes	No	No	No	No	Yes	No	No	Yes	No	0	0	0	0	0
Yes	Yes	Male	13	Yes	3	4	23	Yes	Yes	6th	Orthodox	Married	Yes	Yes	10th	3	3	3	No		Protected hand pump spring	Yes	Add bleach/chlorine	Pit Latrine/traditional pit toilet	Finished roofing Corrugated iron	Rambo/wood	0	No		Mainly firewood (purchase or collected)	Yes	No	Yes	No	Yes	No	No	Yes	Yes	Yes	No	No	Yes	Yes	0	0	0	0	0
Yes	Yes	Female	7	Yes	3	9	35	No			Orthodox	Married	No			4	3	3	Yes	1	Open Spring	No		Other	Thatch/leaf	Rambo/wood	0	Yes	1	Mainly firewood (purchase or collected)	No	No	No	No	No	No	No	No	No	No	No	No	Yes	No	0	0	0	0	0
Yes	Yes	Male	11	Yes	5	47	42	Yes	Yes	4th	Orthodox	Married	Yes	Yes	4th	5	5	5	No		Protected hand pump spring	No		Pit Latrine/traditional pit toilet	Finished roofing Corrugated iron	Rambo/wood	0	Yes	1	Mainly firewood (purchase or collected)	Yes	No	No	No	Yes	No	No	No	No	Yes	No	No	Yes	No	10	0	10	1	0
Yes	Yes	Female	11	Yes	6	66	40	No			Orthodox	Married	Yes	Yes	6th	6	6	6	No		Open Spring	No		No facility/Bush/Field	Wood planks	Rambo/wood	2	Yes	1	Mainly firewood (purchase or collected)	Yes	No	No	No	Yes	No	No	No	No	Yes	No	No	Yes	Yes	10	0	0	1	0
Yes	Yes	Male	12	No	1		27	No			Orthodox	Married	No			2	2	1	No		Protected hand pump spring	No		Pit Latrine/traditional pit toilet	Finished roofing Corrugated iron	Rambo/wood	0	Yes	0.5	Mainly firewood (purchase or collected)	Yes	No	No	No	No	No	No	No	No	Yes	No	No	Yes	No	0	0	0	1	0
Yes	Yes	Female	3	Yes	8	3	35	No			Orthodox	Married	No			8	8	7	Yes	1	Piped outside compound	No		Other	Finished roofing Corrugated iron	Rambo/wood	0	Yes	1	Mainly firewood (purchase or collected)	Yes	No	No	No	Yes	No	No	Yes	No	Yes	No	No	Yes	No	0	0	6	1	0
Yes	Yes	Female	5	Yes	2	2	26	Yes	Yes	5th	Orthodox	Married	No			2	2	2	No		Protected hand pump spring	No		Pit Latrine/traditional pit toilet	Finished roofing Corrugated iron	Rambo/wood	0	No		Mainly firewood (purchase or collected)	Yes	No	No	No	Yes	No	No	Yes	No	Yes	No	No	Yes	No	0	0	4	0	0
Yes	Yes	Male	8	Yes	3	70	24	Yes	Yes	5th	Orthodox	Married	Yes	Yes	2nd	3	3	3	No		Protected Spring	No		No facility/Bush/Field	Finished roofing Corrugated iron	Rambo/wood	0	No		Mainly firewood (purchase or collected)	Yes	No	No	No	No	No	No	No	No	No	No	No	Yes	No	3	0	2	0	0
Yes	Yes	Male	9	Yes	3	49	29	No			Orthodox	Married	Yes	Yes	10th	3	3	3	No		River	No		Pit Latrine/traditional pit toilet	Finished roofing Corrugated iron	Rambo/wood	0	No		Mainly firewood (purchase or collected)	No	No	No	No	Yes	No	No	No	No	Yes	No	No	Yes	No	0	0	5	0	0
Yes	Yes	Male	10	Yes	7	51	40	No			Orthodox	Married	Yes	Yes	6th	8	7	7	Yes	1	Protected hand pump spring	No		Pit Latrine/traditional pit toilet	Finished roofing Corrugated iron	Rambo/wood	0	Yes	1	Mainly firewood (purchase or collected)	Yes	No	No	No	Yes	No	No	No	No	Yes	No	No	Yes	No	2	0	4	2	0
Yes	Yes	Male	5	Yes	7	2	30	No			Orthodox	Married	No			8	8	8	Yes	1	Piped outside compound	No		Other	Finished roofing Corrugated iron	Rambo/wood	0	Yes	1	Mainly firewood (purchase or collected)	No	No	No	No	No	No	No	No	No	Yes	No	No	Yes	No	7	0	0	0	0
Yes	Yes	Male	3	Yes	6	39	35	No			Orthodox	Married	Yes	No	1st	6	6	6	No		Protected hand pump spring	No		Pit Latrine/traditional pit toilet	Finished roofing Corrugated iron	Rambo/wood	0	Yes	1	Mainly firewood (purchase or collected)	Yes	No	Yes	No	Yes	No	No	No	No	Yes	No	No	Yes	No	5	0	7	1	0
Yes	Yes	Male	5	Yes	3	6	38	No			Orthodox	Married	Yes	Yes	10th	3	3	3	No		Protected Spring	No		Pit Latrine/traditional pit toilet	Finished roofing Corrugated iron	Rambo/wood	1	Yes	1.5	Mainly firewood (purchase or collected)	No	No	No	No	Yes	No	No	No	No	Yes	No	No	Yes	No	0	0	0	1	0
Yes	Yes	Male	14	Yes	6	59	40	No			Orthodox	Married	No			6	6	6	No		River	No		Pit Latrine/traditional pit toilet	Finished roofing Corrugated iron	Rambo/wood	1	Yes	1	Crop residue	Yes	No	No	No	No	No	No	No	No	Yes	No	No	Yes	No	5	0	0	1	0
Yes	Yes	Male	6	Yes	4	38	32	No			Orthodox	Married	Yes	Yes	7th	4	4	4	No		Protected hand pump spring	No		Pit Latrine/traditional pit toilet	Finished roofing Corrugated iron	Rambo/wood	0	Yes	1	Mainly firewood (purchase or collected)	Yes	No	No	No	Yes	No	No	No	No	Yes	No	No	Yes	No	3	0	8	1	0
Yes	Yes	Female	11	Yes	3	36	28	No			Orthodox	Married	No			3	3	3	No		Protected Spring	No		Pit Latrine/traditional pit toilet	Finished roofing Corrugated iron	Rambo/wood	1	Yes	1.5	Mainly firewood (purchase or collected)	Yes	No	No	No	Yes	No	No	No	No	Yes	No	No	Yes	No	5	0	3	1	0
Yes	Yes	Female	11	Yes	7	60	38	Yes	No		Orthodox	Married	Yes	Yes	6th	11	11	11	Yes	2	Open Well	No		Pit Latrine/traditional pit toilet	Finished roofing Corrugated iron	Rambo/wood	2	Yes	1	Mainly firewood (purchase or collected)	Yes	No	No	No	Yes	No	No	No	No	Yes	No	No	Yes	Yes	3	0	4	1	0
Yes	Yes	Female	3	Yes	4	35	29	No			Orthodox	Married	Yes	No	1st	5	5	4	Yes	1	River	No		No facility/Bush/Field	Finished roofing Corrugated iron	Rambo/wood	0	No		Mainly firewood (purchase or collected)	Yes	No	No	No	No	No	No	No	No	Yes	No	No	Yes	No	4	0	0	0	0
Yes	Yes	Male	4	Yes	4	36	35	No			Orthodox	Married	Yes	Yes	7th	4	4	4	No		Open Spring	No		No facility/Bush/Field	Finished roofing Corrugated iron	Rambo/wood	2	No		Mainly firewood (purchase or collected)	Yes	No	No	No	Yes	No	No	No	No	Yes	No	No	Yes	Yes	2	0	0	1	0
Yes	Yes	Male	9	Yes	5	36	30	Yes	Yes	5th	Orthodox	Married	No			5	5	5	No		Open Spring	No		No facility/Bush/Field	Finished roofing Corrugated iron	Rambo/wood	2	Yes	0.5	Mainly firewood (purchase or collected)	Yes	No	No	No	No	No	No	No	No	Yes	Yes	Yes	Yes	Yes	3	0	0	0	0
Yes	Yes	Male	3	Yes	11	2	40	No			Orthodox	Married	Yes	Yes	5th	11	11	11	No		Piped outside compound	No		No facility/Bush/Field	Finished roofing Corrugated iron	Rambo/wood	1	Yes	19	Mainly firewood (purchase or collected)	Yes	No	Yes	No	Yes	No	No	No	No	Yes	No	No	Yes	No	15	0	0	2	0
Yes	Yes	Male	6	Yes	6	24	37	No			Orthodox	Married	Yes	Yes	4th	6	6	6	No		Open Well	No		Pit Latrine/traditional pit toilet	Finished roofing Corrugated iron	Rambo/wood	0	Yes	2	Mainly firewood (purchase or collected)	Yes	No	No	No	No	No	No	No	No	Yes	No	No	Yes	Yes	0	0	0	0	0
Yes	Yes	Male	9	Yes	4	7	27	No			Orthodox	Married	No			4	4	4	No		Piped outside compound	No		Pit Latrine/traditional pit toilet	Finished roofing Corrugated iron	Rambo/wood	0	No		Mainly firewood (purchase or collected)	Yes	No	No	No	Yes	No	No	No	No	Yes	No	No	Yes	Yes	7	0	0	1	0
Yes	Yes	Female	3	Yes	2	33	20	Yes	Yes	7th	Orthodox	Married	Yes	Yes	6th	2	2	2	No		River	No		Pit Latrine/traditional pit toilet	Finished roofing Corrugated iron	Rambo/wood	1	No		Mainly firewood (purchase or collected)	Yes	No	Yes	No	Yes	No	No	No	No	Yes	No	No	Yes	Yes	6	0	0	0	0
Yes	Yes	Female	7	Yes	5	34	30	No			Orthodox	Married	Yes	Yes	5th	4	4	4	Yes	1	Open Spring	No		Pit Latrine/traditional pit toilet	Finished roofing Corrugated iron	Rambo/wood	0	Yes	1.25	Mainly firewood (purchase or collected)	Yes	No	No	No	No	No	No	No	No	No	No	No	Yes	Yes	0	0	0	1	0
Yes	Yes	Female	13	Yes	4	48	25	No			Orthodox	Married	Yes	Yes	3rd	6	4	4	Yes	2	Piped outside compound	No		Pit Latrine/traditional pit toilet	Finished roofing Corrugated iron	Rambo/wood	0	Yes	3	Mainly firewood (purchase or collected)	Yes	No	Yes	No	Yes	No	No	No	No	Yes	No	No	Yes	Yes	0	0	0	1	0
Yes	Yes	Male	6	Yes	2	26	25	Yes	Yes	6th	Orthodox	Married	Yes	Yes	7th	2	2	2	No		River	No		Pit Latrine/traditional pit toilet	Finished roofing Corrugated iron	Rambo/wood	1	Yes	3.5	Mainly firewood (purchase or collected)	Yes	No	No	No	Yes	No	No	Yes	Yes	Yes	No	No	Yes	Yes	6	0	0	0	0
Yes	Yes	Male	4	Yes	4	26	30	No			Orthodox	Married	No			4	4	4	No		River	No		Pit Latrine/traditional pit toilet	Finished roofing Corrugated iron	Rambo/wood	1	Yes	0.75	Mainly firewood (purchase or collected)	Yes	No	No	No	Yes	No	No	Yes	Yes	Yes	No	No	Yes	Yes	0	0	0	1	0
Yes	Yes	Male	9	Yes	2	48	23	Yes	Yes	5th	Orthodox	Married	Yes	Yes	6th	2	2	2	No		Open Spring	No		Pit Latrine/traditional pit toilet	Finished roofing Corrugated iron	Rambo/wood	1	Yes	1.25	Mainly firewood (purchase or collected)	No	No	No	No	No	No	Yes	Yes	Yes	Yes	No	No	Yes	Yes	0	0	0	0	0
Yes	Yes	Male	5	Yes	3	48	32	Yes	Yes	9th	Orthodox	Married	No			3	3	3	No		Open Well	No		Pit Latrine/traditional pit toilet	Finished roofing Corrugated iron	Rambo/wood	1	No		Mainly firewood (purchase or collected)	Yes	No	No	No	No	No	No	No	No	Yes	No	No	Yes	Yes	4	0	0	0	0
Yes	Yes	Male	9	No	2	3	27	No			Orthodox	Married	No			2	2	2	No		Protected Spring	No		Pit Latrine/traditional pit toilet	Finished roofing Corrugated iron	Rambo/wood	1	Yes	1	Mainly firewood (purchase or collected)	No	No	No	No	Yes	No	No	No	No	Yes	No	No	Yes	Yes	0	0	0	1	0
Yes	Yes	Female	3	Yes	2	59	28	No			Orthodox	Married	No			2	2	2	No		Open Spring	No		Pit Latrine/traditional pit toilet	Finished roofing Corrugated iron	Rambo/wood	1	No		Mainly firewood (purchase or collected)	Yes	No	Yes	No	Yes	No	No	Yes	Yes	Yes	No	No	Yes	Yes	2	0	0	1	0
Yes	Yes	Male	8	No	6	5	40	No			Orthodox	Married	No			6	6	6	No		Piped outside compound	No		Pit Latrine/traditional pit toilet	Finished roofing Corrugated iron	Rambo/wood	1	Yes	3	Mainly firewood (purchase or collected)	Yes	No	No	No	Yes	No	No	Yes	Yes	Yes	No	No	Yes	Yes	0	2	1	1	0
Yes	Yes	Male	12	Yes	2	72	25	No			Orthodox	Married	Yes	Yes	3rd	2	2	2	No		Piped outside compound	No		Pit Latrine/traditional pit toilet	Finished roofing Corrugated iron	Rambo/wood	0	Yes	0.5	Mainly firewood (purchase or collected)	No	No	No	No	No	No	No	No	No	Yes	No	No	Yes	Yes	0	0	0	0	0
Yes	Yes	Female	4	Yes	6	36	35	No			Orthodox	Married	No			7	6	6	Yes	1	River	No		Pit Latrine/traditional pit toilet	Finished roofing Corrugated iron	Rambo/wood	0	Yes	999	Mainly firewood (purchase or collected)	Yes	No	No	No	Yes	No	No	No	No	Yes	No	No	Yes	Yes	0	0	0	2	0
Yes	Yes	Female	6	Yes	4	999	38	No			Orthodox	Married	No			5	4	4	Yes	1	Open Well	No		Pit Latrine/traditional pit toilet	Finished roofing Corrugated iron	Rambo/wood	0	Yes	1	Mainly firewood (purchase or collected)	Yes	No	No	No	No	No	No	No	No	No	No	No	Yes	Yes	0	0	0	1	0
Yes	Yes	Male	14	Yes	7	36	25	No			Orthodox	Married	Yes	Yes	4th	7	7	7	No		Piped outside compound	No		Pit Latrine/traditional pit toilet	Finished roofing Corrugated iron	Rambo/wood	0	Yes	1	Mainly firewood (purchase or collected)	Yes	No	Yes	No	Yes	No	No	No	No	Yes	No	No	Yes	Yes	0	0	0	1	0
Yes	Yes	Female	12	Yes	6	48	30	No			Orthodox	Married	No			7	6	6	Yes	1	Piped outside compound	No		Pit Latrine/traditional pit toilet	Finished roofing Corrugated iron	Rambo/wood	0	Yes	1.25	Mainly firewood (purchase or collected)	Yes	No	Yes	No	Yes	No	No	Yes	No	Yes	No	No	Yes	Yes	0	0	0	0	0
Yes	Yes	Female	8	Yes	8	36	35	No			Orthodox	Married	Yes	Yes	4th	8	8	8	No		Open Well	No		No facility/Bush/Field	Finished roofing Corrugated iron	Rambo/wood	1	No		Mainly firewood (purchase or collected)	Yes	No	No	No	No	No	No	No	No	Yes	No	No	Yes	Yes	2	3	2	1	0
Yes	Yes	Male	11	Yes	8	42	39	No			Orthodox	Married	Yes	Yes	4th	8	8	8	No		Protected hand pump spring	No		Pit Latrine/traditional pit toilet	Finished roofing Corrugated iron	Rambo/wood	1	Yes	0.75	Mainly firewood (purchase or collected)	Yes	No	No	No	Yes	No	No	Yes	Yes	Yes	No	No	Yes	Yes	10	0	0	1	0
Yes	Yes	Male	5	Yes	2	25	22	No			Orthodox	Married	Yes	No	3rd	2	2	2	No		Open Well	No		No facility/Bush/Field	Finished roofing Corrugated iron	Rambo/wood	0	Yes	0.5	Mainly firewood (purchase or collected)	Yes	No	No	No	Yes	No	No	No	Yes	Yes	No	No	Yes	Yes	3	0	2	1	0
Yes	Yes	Female	11	No	5	4	29	No			Orthodox	Married	No			5	5	5	No		Piped outside compound	No		Pit Latrine/traditional pit toilet	Finished roofing Corrugated iron	Rambo/wood	2	Yes	2	Does not use any cooking fuel or No food cooked in the household	Yes	No	Yes	No	Yes	No	No	Yes	Yes	Yes	No	No	Yes	Yes	6	0	0	1	0
Yes	Yes	Male	12	No	7	4	43	No			Orthodox	Married	No			7	7	7	No		Protected Spring	No		Pit Latrine/traditional pit toilet	Finished roofing Corrugated iron	Rambo/wood	1	Yes	1	Mainly firewood (purchase or collected)	Yes	No	No	No	Yes	No	No	Yes	Yes	Yes	No	No	Yes	Yes	0	0	0	1	0
Yes	Yes	Female	6	No	1		25	Yes	Yes	4th	Orthodox	Married	Yes	Yes	9th	1	1	1	No		Piped outside compound	No		Pit Latrine/traditional pit toilet	Finished roofing Corrugated iron	Rambo/wood	1	Yes	1.2	Mainly firewood (purchase or collected)	Yes	No	Yes	No	Yes	No	No	Yes	Yes	Yes	No	No	Yes	Yes	0	0	0	0	0
Yes	Yes	Male	8	Yes	6	999	41	No			Orthodox	Married	Yes	Yes	6th	6	6	6	No		Piped outside compound	No		No facility/Bush/Field	Finished roofing Corrugated iron	Rambo/wood	1	Yes	1.5	Mainly firewood (purchase or collected)	Yes	No	No	No	Yes	No	No	Yes	Yes	Yes	No	No	Yes	Yes	5	0	0	1	0
Yes	Yes	Male	9	Yes	8	37	40	No			Orthodox	Married	Yes	Yes	4th	8	8	8	No		River	No		Pit Latrine/traditional pit toilet	Finished roofing Corrugated iron	Rambo/wood	1	Yes	1.5	Mainly firewood (purchase or collected)	Yes	No	No	No	Yes	No	No	No	No	Yes	No	No	Yes	Yes	0	0	0	1	0
Yes	Yes	Male	2	Yes	7	24	37	Yes	No		Orthodox	Married	Yes	No	2nd	7	7	7	No		Protected hand pump spring	No		Pit Latrine/traditional pit toilet	Finished roofing Corrugated iron	Rambo/wood	1	No		Mainly firewood (purchase or collected)	Yes	No	No	No	Yes	No	No	Yes	Yes	Yes	No	No	Yes	Yes	0	0	0	0	0
Yes	Yes	Female	12	No	5	3	32	No			Orthodox	Married	No			5	5	5	No		Protected Spring	No		Pit Latrine/traditional pit toilet	Finished roofing Corrugated iron	Rambo/wood	1	Yes	3	Mainly firewood (purchase or collected)	Yes	No	Yes	No	Yes	No	No	Yes	Yes	Yes	No	No	Yes	Yes	10	0	2	1	0
Yes	Yes	Male	9	Yes	4	72	30	No			Orthodox	Married	Yes	Yes	3rd	5	4	4	Yes	1	River	No		Pit Latrine/traditional pit toilet	Finished roofing Corrugated iron	Rambo/wood	0	Yes	0.75	Mainly firewood (purchase or collected)	Yes	No	Yes	No	Yes	No	No	No	No	Yes	No	No	Yes	Yes	0	0	0	1	0
Yes	Yes	Male	9	Yes	6	37	35	No			Orthodox	Married	No			6	6	6	No		Protected hand pump spring	No		Pit Latrine/traditional pit toilet	Finished roofing Corrugated iron	Rambo/wood	1	No		Mainly firewood (purchase or collected)	Yes	No	Yes	No	Yes	No	No	Yes	Yes	Yes	No	No	Yes	Yes	9	0	0	0	0
Yes	Yes	Male	4	No	5	6	30	No			Orthodox	Married	Yes	Yes	2nd	5	5	5	No		Piped outside compound	No		Pit Latrine/traditional pit toilet	Finished roofing Corrugated iron	Rambo/wood	2	No		Mainly firewood (purchase or collected)	Yes	No	No	No	Yes	No	No	Yes	Yes	Yes	No	No	Yes	Yes	6	0	0	1	0
Yes	Yes	Male	9	Yes	5	48	40	No			Orthodox	Married	No			5	5	5	No		Protected Spring	No		Pit Latrine/traditional pit toilet	Finished roofing Corrugated iron	Rambo/wood	1	Yes	0.5	Mainly firewood (purchase or collected)	Yes	No	No	No	No	No	No	No	No	No	No	No	Yes	Yes	0	0	0	1	0
Yes	Yes	Female	12	Yes	6	3	40	Yes	Yes	4th	Orthodox	Married	Yes	Yes	4th	6	6	6	No		Piped outside compound	No		Pit Latrine/traditional pit toilet	Finished roofing Corrugated iron	Rambo/wood	1	Yes	9	Mainly firewood (purchase or collected)	Yes	No	No	No	Yes	No	No	Yes	Yes	No	No	No	Yes	No	20	0	2	1	1
Yes	Yes	Male	9	Yes	2	120	23	No			Orthodox	Married	Yes	Yes	7th	2	2	2	No		Piped outside compound	No		No facility/Bush/Field	Finished roofing Corrugated iron	Rambo/wood	0	Yes	0.75	Mainly firewood (purchase or collected)	Yes	No	No	No	Yes	No	No	No	No	Yes	No	No	Yes	Yes	0	0	0	1	0
Yes	Yes	Male	11	Yes	6	72	32	No			Orthodox	Married	No			10	6	6	Yes	4	River	No		No facility/Bush/Field	Finished roofing Corrugated iron	Rambo/wood	0	Yes	4.5	Mainly firewood (purchase or collected)	Yes	No	No	No	Yes	No	No	No	No	Yes	No	No	Yes	Yes	0	0	1	1	0
Yes	Yes	Female	8	Yes	3	5	30	No			Orthodox	Married	No			4	3	3	Yes	1	Protected Spring	No		Pit Latrine/traditional pit toilet	Finished roofing Corrugated iron	Rambo/wood	1	No		Mainly firewood (purchase or collected)	Yes	No	No	No	Yes	No	No	No	No	Yes	No	No	No	Yes	0	0	0	0	0
Yes	Yes	Male	3	Yes	3	6	25	Yes	Yes	8th	Orthodox	Married	No			3	3	3	Yes	1	Piped outside compound	No		No facility/Bush/Field	Finished roofing Corrugated iron	Rambo/wood	1	Yes	4	Mainly firewood (purchase or collected)	Yes	No	No	No	Yes	No	No	No	No	Yes	No	No	Yes	Yes	2	0	0	1	0
Yes	Yes	Female	6	Yes	5	52	30	Yes	Yes	7th	Orthodox	Married	No			5	5	5	No		Open Well	No		Pit Latrine/traditional pit toilet	Finished roofing Corrugated iron	Rambo/wood	1	No		Mainly firewood (purchase or collected)	Yes	No	No	No	No	No	No	No	No	Yes	No	No	Yes	Yes	0	0	0	1	0
Yes	Yes	Male	11	Yes	6	72	35	No			Orthodox	Married	Yes	Yes	3rd	8	6	6	Yes	2	Piped outside compound	No		No facility/Bush/Field	Finished roofing Corrugated iron	Rambo/wood	0	Yes	3	Mainly firewood (purchase or collected)	Yes	No	No	No	Yes	No	No	Yes	Yes	Yes	No	No	Yes	Yes	0	0	0	1	0
Yes	Yes	Female	10	Yes	2	72	25	Yes	Yes	8th	Orthodox	Married	Yes	Yes	7th	2	2	2	No		Protected Spring	No		Pit Latrine/traditional pit toilet	Finished roofing Corrugated iron	Rambo/wood	0	Yes	1.75	Mainly firewood (purchase or collected)	Yes	No	No	No	Yes	No	No	No	No	No	No	No	Yes	Yes	0	0	1	1	0
Yes	Yes	Male	5	Yes	4	59	30	No			Orthodox	Married	No			4	4	4	No		River	No		Pit Latrine/traditional pit toilet	Finished roofing Corrugated iron	Rambo/wood	0	Yes	0.5	Mainly firewood (purchase or collected)	Yes	No	No	No	Yes	No	No	No	No	No	No	No	Yes	Yes	0	0	0	1	0
Yes	Yes	Female	3	Yes	5	72	30	Yes	No		Orthodox	Married	Yes	Yes	3rd	5	5	5	No		River	No		Pit Latrine/traditional pit toilet	Finished roofing Corrugated iron	Rambo/wood	0	Yes	1.75	Mainly firewood (purchase or collected)	No	No	No	No	No	No	No	Yes	No	Yes	No	No	Yes	Yes	0	0	0	1	0
Yes	Yes	Female	12	Yes	3	56	28	No			Orthodox	Married	Yes	Yes	5th	3	3	3	No		Piped outside compound	No		Pit Latrine/traditional pit toilet	Finished roofing Corrugated iron	Rambo/wood	0	Yes	0.75	Crop residue	Yes	No	No	No	No	No	No	No	No	Yes	No	No	Yes	Yes	0	0	0	1	0
Yes	Yes	Male	14	No	1		20	Yes	Yes	8th	Orthodox	Married	Yes	Yes	10th	1	1	1	No		River	No		No facility/Bush/Field	Finished roofing Corrugated iron	Rambo/wood	1	No		Mainly firewood (purchase or collected)	No	No	No	No	Yes	No	No	No	No	No	No	No	Yes	Yes	5	0	0	1	0
Yes	Yes	Male	4	Yes	7	48	30	No			Orthodox	Married	No			10	7	7	Yes	3	Piped outside compound	No		Pit Latrine/traditional pit toilet	Finished roofing Corrugated iron	Rambo/wood	0	Yes	1	Mainly firewood (purchase or collected)	Yes	No	Yes	No	Yes	No	No	Yes	Yes	Yes	No	No	Yes	Yes	0	0	0	0	0
Yes	Yes	Male	7	Yes	4	48	25	No			Orthodox	Married	No			5	4	4	Yes	1	Piped outside compound	No		Pit Latrine/traditional pit toilet	Finished roofing Corrugated iron	Rambo/wood	0	Yes	1	Mainly firewood (purchase or collected)	Yes	No	No	No	Yes	No	No	No	No	Yes	No	No	Yes	Yes	0	0	0	0	0
Yes	Yes	Male	3	No	1		19	Yes	Yes	8th	Orthodox	Married	Yes	Yes	5th	1	1	1	No		Covered Well	No		Pit Latrine/traditional pit toilet	Finished roofing Corrugated iron	Rambo/wood	1	Yes	1.25	Mainly firewood (purchase or collected)	Yes	No	No	No	Yes	No	No	No	No	No	No	No	Yes	Yes	2	0	1	1	0
Yes	Yes	Female	3	Yes	5	2	28	No			Orthodox	Married	Yes	Yes	5th	5	5	5	No		Protected Spring	No		Pit Latrine/traditional pit toilet	Finished roofing Corrugated iron	Rambo/wood	0	Yes	6	Mainly firewood (purchase or collected)	Yes	No	No	No	Yes	No	No	No	No	Yes	No	No	Yes	Yes	10	0	0	1	0
Yes	Yes	Male	8	Yes	4	48	32	Yes	Yes	3rd	Orthodox	Married	Yes	Yes	4th	4	4	4	No		Open Spring	No		Pit Latrine/traditional pit toilet	Finished roofing Corrugated iron	Rambo/wood	0	No		Mainly firewood (purchase or collected)	Yes	No	No	No	Yes	No	No	Yes	Yes	Yes	No	No	Yes	Yes	5	0	0	1	0
Yes	Yes	Male	5	Yes	5	52	30	No			Orthodox	Married	No			5	5	5	No		Piped outside compound	No		Pit Latrine/traditional pit toilet	Finished roofing Corrugated iron	Rambo/wood	1	Yes	0.25	Crop residue	Yes	No	No	No	No	No	No	Yes	Yes	Yes	No	No	Yes	Yes	20	16	0	1	0
Yes	Yes	Male	6	Yes	8	4	42	No			Orthodox	Married	No			10	8	8	Yes	2	Piped outside compound	No		Pit Latrine/traditional pit toilet	Finished roofing Corrugated iron	Rambo/wood	1	Yes	2	Mainly firewood (purchase or collected)	Yes	No	Yes	No	Yes	No	No	Yes	Yes	Yes	No	No	Yes	Yes	12	12	0	1	0
Yes	Yes	Female	10	No	4	5	30	No			Orthodox	Married	No			4	4	4	No		Piped outside compound	No		No facility/Bush/Field	Finished roofing Corrugated iron	Rambo/wood	0	No		Mainly firewood (purchase or collected)	Yes	No	No	No	Yes	No	No	No	No	Yes	No	No	Yes	No	30	0	0	0	0
Yes	Yes	Female	6	Yes	4	36	25	Yes	Yes	8th	Orthodox	Married	Yes	Yes	4th	5	4	4	Yes	1	Piped outside compound	No		Pit Latrine/traditional pit toilet	Finished roofing Corrugated iron	Rambo/wood	0	Yes	1	Mainly firewood (purchase or collected)	Yes	No	No	No	Yes	No	No	No	No	Yes	No	No	Yes	Yes	0	0	0	1	0
Yes	Yes	Male	3	Yes	3	3	25	Yes	Yes	8th	Orthodox	Married	No			3	3	3	No		Protected Spring	No		Pit Latrine/traditional pit toilet	Finished roofing Corrugated iron	Rambo/wood	1	Yes	2	Mainly firewood (purchase or collected)	Yes	No	No	No	Yes	No	No	No	No	Yes	No	No	Yes	Yes	2	0	0	1	0
Yes	Yes	Male	14	No	4	5	30	No			Orthodox	Married	No			5	5	5	Yes	1	Piped outside compound	No		Pit Latrine/traditional pit toilet	Finished roofing Corrugated iron	Rambo/wood	2	No		Mainly firewood (purchase or collected)	Yes	No	No	No	Yes	No	No	Yes	Yes	Yes	No	No	Yes	Yes	5	0	0	1	0
Yes	Yes	Male	5	Yes	1		23	Yes	Yes	9th	Orthodox	Married	Yes	Yes	10th	1	1	1	No		Open Spring	No		Pit Latrine/traditional pit toilet	Finished roofing Corrugated iron	Rambo/wood	1	No		Mainly firewood (purchase or collected)	Yes	No	No	No	No	No	No	No	No	Yes	No	No	Yes	Yes	0	0	0	0	0
Yes	Yes	Male	14	Yes	3	120	25	No			Orthodox	Married	No			3	3	3	No		Protected Spring	No		No facility/Bush/Field	Finished roofing Corrugated iron	Rambo/wood	0	Yes	1	Mainly firewood (purchase or collected)	Yes	No	No	No	Yes	No	No	No	No	No	No	No	Yes	Yes	0	0	0	1	0
Yes	Yes	Female	11	Yes	5	48	37	No			Orthodox	Married	No			5	5	5	No		Piped outside compound	No		Pit Latrine/traditional pit toilet	Finished roofing Corrugated iron	Rambo/wood	0	Yes	1	Mainly firewood (purchase or collected)	Yes	No	No	No	No	No	No	No	No	No	No	No	Yes	Yes	0	0	0	0	0
Yes	Yes	Male	5	Yes	3	59	25	Yes	Yes	2nd	Orthodox	Married	No			3	3	3	No		River	No		Pit Latrine/traditional pit toilet	Finished roofing Corrugated iron	Rambo/wood	1	No		Mainly firewood (purchase or collected)	Yes	No	No	No	Yes	No	No	Yes	Yes	Yes	No	No	Yes	Yes	1	0	0	1	0
Yes	Yes	Male	5	Yes	7	40	41	No			Orthodox	Married	No			7	7	7	No		River	No		No facility/Bush/Field	Finished roofing Corrugated iron	Rambo/wood	0	Yes	1.75	Mainly firewood (purchase or collected)	Yes	No	No	No	No	No	No	No	No	No	No	No	Yes	Yes	0	0	0	1	0
Yes	Yes	Male	12	Yes	4	48	32	No			Orthodox	Married	No			4	4	4	No		Piped outside compound	No		Pit Latrine/traditional pit toilet	Finished roofing Corrugated iron	Rambo/wood	1	Yes	0.5	Mainly firewood (purchase or collected)	Yes	No	No	No	No	No	No	No	No	Yes	No	No	Yes	Yes	4	0	0	1	0
Yes	Yes	Male	4	Yes	3	999	25	Yes	Yes	8th	Orthodox	Married	Yes	Yes	3rd	3	3	3	No		Piped outside compound	No		Pit Latrine/traditional pit toilet	Finished roofing Corrugated iron	Rambo/wood	1	No		Mainly firewood (purchase or collected)	Yes	No	No	No	No	No	No	Yes	Yes	Yes	No	No	Yes	Yes	9	0	0	1	0
Yes	Yes	Female	5	Yes	4	36	27	No			Orthodox	Married	No			4	4	4	No		River	No		No facility/Bush/Field	Finished roofing Corrugated iron	Rambo/wood	1	No		Mainly firewood (purchase or collected)	Yes	No	No	No	Yes	No	No	Yes	Yes	Yes	No	No	Yes	Yes	5	0	0	0	0
Yes	Yes	Male	3	Yes	2	3	22	Yes	Yes	9th	Orthodox	Married	Yes	Yes	4th	2	2	2	No		Protected Spring	No		No facility/Bush/Field	Finished roofing Corrugated iron	Rambo/wood	1	Yes	0.5	Mainly firewood (purchase or collected)	Yes	No	No	No	Yes	No	No	Yes	Yes	Yes	No	No	Yes	No	0	0	0	0	0
Yes	Yes	Male	5	No	5	2	30	No			Orthodox	Married	No			5	5	5	No		Protected Spring	No		Pit Latrine/traditional pit toilet	Finished roofing Corrugated iron	Rambo/wood	1	No		Mainly firewood (purchase or collected)	Yes	No	Yes	No	Yes	No	No	Yes	Yes	Yes	No	No	Yes	Yes	1	0	0	1	0
Yes	Yes	Female	8	Yes	4	48	39	No			Orthodox	Married	No			4	4	4	No		Protected hand pump spring	No		Pit Latrine/traditional pit toilet	Finished roofing Corrugated iron	Rambo/wood	1	Yes	3	Mainly firewood (purchase or collected)	Yes	No	No	No	Yes	No	No	Yes	Yes	Yes	No	No	Yes	Yes	3	0	0	3	0
Yes	Yes	Female	11	No	2	6	27	Yes	Yes	7th	Orthodox	Married	Yes	Yes	7th	2	2	2	No		Piped outside compound	No		No facility/Bush/Field	Finished roofing Corrugated iron	Rambo/wood	0	Yes	0.5	Mainly firewood (purchase or collected)	Yes	No	Yes	No	Yes	No	No	No	No	No	No	No	Yes	Yes	6	0	0	1	0
Yes	Yes	Female	6	No	1		19	Yes	Yes	8th	Orthodox	Married	Yes	Yes	5th	1	1	1	No		Piped outside compound	No		Pit Latrine/traditional pit toilet	Finished roofing Corrugated iron	Rambo/wood	0	Yes	1	Mainly firewood (purchase or collected)	Yes	No	No	No	Yes	No	No	Yes	Yes	Yes	No	No	Yes	Yes	5	0	0	1	0
Yes	Yes	Female	10	No	2	6	25	Yes	Yes	8th	Orthodox	Married	No			2	2	2	No		Protected Spring	No		Pit Latrine/traditional pit toilet	Finished roofing Corrugated iron	Rambo/wood	1	Yes	2	Mainly firewood (purchase or collected)	Yes	No	No	No	Yes	No	No	Yes	Yes	Yes	No	No	Yes	Yes	0	1	1	1	0
Yes	Yes	Male	14	No	4	5	30	No			Orthodox	Married	No			5	5	5	Yes	1	Piped outside compound	No		Pit Latrine/traditional pit toilet	Finished roofing Corrugated iron	Rambo/wood	2	No		Mainly firewood (purchase or collected)	Yes	No	No	No	Yes	No	No	Yes	Yes	Yes	No	No	Yes	Yes	5	0	0	1	0
Yes	Yes	Male	4	Yes	3	30	30	Yes	Yes	8th	Orthodox	Married	No			3	3	3	No		Piped outside compound	No		Pit Latrine/traditional pit toilet	Finished roofing Corrugated iron	Rambo/wood	1	No		Crop residue	Yes	No	No	No	No	Yes	No	No	No	Yes	No	No	Yes	Yes	2	0	0	1	0
Yes	Yes	Male	14	No	6	6	35	No			Orthodox	Married	No			6	6	6	No		Piped outside compound	No		Pit Latrine/traditional pit toilet	Finished roofing Corrugated iron	Rambo/wood	1	Yes	0.5	Mainly firewood (purchase or collected)	Yes	No	No	No	Yes	No	No	Yes	No	Yes	No	Yes	Yes	Yes	8	0	0	1	0
Yes	Yes	Female	5	Yes	4	36	35	No			Orthodox	Married	No			4	4	4	No		Open Spring	No		No facility/Bush/Field	Finished roofing Corrugated iron	Rambo/wood	1	No		Mainly firewood (purchase or collected)	Yes	No	No	No	Yes	No	No	No	Yes	No	No	No	Yes	No	0	3	0	2	0
Yes	Yes	Male	14	Yes	3	76	35	Yes	Yes	7th	Orthodox	Married	Yes	No	8th	3	3	3	No		Open Spring	No		Pit Latrine/traditional pit toilet	Finished roofing Corrugated iron	Rambo/wood	2	Yes	2	Mainly firewood (purchase or collected)	Yes	No	No	No	No	No	No	No	No	Yes	No	No	Yes	Yes	4	0	0	1	0
Yes	Yes	Male	14	Yes	2	49	28	Yes	Yes	6th	Orthodox	Married	No			2	2	2	No		Protected hand pump spring	No		No facility/Bush/Field	Finished roofing Corrugated iron	Rambo/wood	1	Yes	1.5	Mainly firewood (purchase or collected)	No	No	No	No	No	No	No	No	No	Yes	No	No	Yes	No	0	0	0	1	0
Yes	Yes	Female	8	Yes	7	4	35	No			Orthodox	Married	No			7	7	7	No		Open Spring	No		No facility/Bush/Field	Finished roofing Corrugated iron	Rambo/wood	0	Yes	0.5	Mainly firewood (purchase or collected)	Yes	No	No	No	Yes	No	No	No	No	Yes	No	No	Yes	No	2	5	5	1	0
Yes	Yes	Female	13	Yes	7	4	30	Yes	Yes	5th	Orthodox	Married	Yes	Yes	7th	7	7	7	No		Open Spring	No		Pit Latrine/traditional pit toilet	Finished roofing Corrugated iron	Rambo/wood	1	No		Mainly firewood (purchase or collected)	Yes	No	No	No	No	No	No	Yes	No	Yes	No	No	Yes	No	3	0	0	1	0
Yes	Yes	Male	3	No	1		20	Yes	Yes	6th	Orthodox	Married	Yes	Yes	8th	1	1	1	No		Protected Spring	No		Pit Latrine/traditional pit toilet	Finished roofing Corrugated iron	Rambo/wood	1	No		Mainly firewood (purchase or collected)	No	No	Yes	No	Yes	No	No	No	No	Yes	No	No	No	No	0	0	0	0	0
Yes	Yes	Male	14	Yes	4	40	35	No			Orthodox	Married	Yes	No	1st	4	4	4	No		Protected Spring	No		No facility/Bush/Field	Finished roofing Corrugated iron	Rambo/wood	1	Yes	1	Mainly firewood (purchase or collected)	Yes	No	No	No	Yes	No	No	No	Yes	Yes	No	No	Yes	No	2	0	3	2	0
Yes	Yes	Male	9	No	1		21	Yes	Yes	8th	Orthodox	Married	Yes	Yes	12th	1	1	1	No		Protected Spring	No		No facility/Bush/Field	Finished roofing Corrugated iron	Rambo/wood	1	Yes	0.5	Mainly firewood (purchase or collected)	No	Yes	No	No	Yes	No	No	Yes	Yes	Yes	No	No	Yes	No	0	0	0	0	0
Yes	Yes	Female	2	No	1		22	Yes	Yes	8th	Orthodox	Married	Yes	Yes	10th	1	1	1	No		Open Spring	No		Pit Latrine/traditional pit toilet	Finished roofing Corrugated iron	Rambo/wood	0	Yes	1	Mainly firewood (purchase or collected)	No	No	No	No	Yes	No	No	No	No	No	No	No	Yes	No	0	0	0	1	0
Yes	Yes	Male	13	Yes	7	84	43	No			Orthodox	Married	No			8	8	8	Yes	1	Protected Spring	No		No facility/Bush/Field	Finished roofing Corrugated iron	Rambo/wood	1	Yes	1	Mainly firewood (purchase or collected)	Yes	No	No	No	Yes	No	No	Yes	Yes	Yes	No	Yes	Yes	No	11	0	10	1	0
Yes	Yes	Female	10	Yes	4	36	29	No			Orthodox	Married	No			4	4	4	No		River	No		Pit Latrine/traditional pit toilet	Finished roofing Corrugated iron	Rambo/wood	0	Yes	1	Does not use any cooking fuel or No food cooked in the household	Yes	No	No	No	No	No	No	No	No	Yes	No	No	Yes	No	6	0	3	1	0
Yes	Yes	Male	3	Yes	6	33	30	No			Orthodox	Married	No			6	6	6	No		Open Spring	No		No facility/Bush/Field	Finished roofing Corrugated iron	Rambo/wood	2	Yes	0.5	Mainly firewood (purchase or collected)	Yes	No	No	No	No	No	No	No	No	Yes	No	No	Yes	Yes	6	3	0	1	0
Yes	Yes	Female	10	Yes	7	48	35	No			Orthodox	Married	Yes	Yes	2nd	8	7	7	Yes	1	Protected hand pump spring	No		Pit Latrine/traditional pit toilet	Finished roofing Corrugated iron	Rambo/wood	2	Yes	1.5	Mainly firewood (purchase or collected)	Yes	No	No	No	Yes	No	No	No	No	Yes	No	No	Yes	Yes	10	0	5	3	0
Yes	Yes	Male	8	Yes	5	3	30	Yes	Yes	7th	Orthodox	Married	No			5	5	5	No		Protected Spring	No		No facility/Bush/Field	Finished roofing Corrugated iron	Rambo/wood	0	Yes	1	Mainly firewood (purchase or collected)	Yes	No	No	No	No	No	No	No	No	No	No	No	Yes	No	0	4	1	1	0
Yes	Yes	Male	2	Yes	5	5	30	No			Orthodox	Married	Yes	Yes	4th	5	5	5	No		Protected hand pump spring	No		Pit Latrine/traditional pit toilet	Finished roofing Corrugated iron	Rambo/wood	1	No		Mainly firewood (purchase or collected)	Yes	No	Yes	No	Yes	No	No	No	No	Yes	No	No	Yes	Yes	6	0	4	0	0
Yes	Yes	Male	3	Yes	7	4	37	No			Orthodox	Married	No			9	9	9	No		Open Spring	No		No facility/Bush/Field	Finished roofing Corrugated iron	Rambo/wood	1	Yes	1	Mainly firewood (purchase or collected)	Yes	No	No	No	No	No	No	No	No	Yes	No	No	Yes	No	4	3	0	1	0
Yes	Yes	Male	12	Yes	4	4	30	No			Orthodox	Married	Yes	Yes	4th	4	4	4	No		Open Spring	No		Pit Latrine/traditional pit toilet	Finished roofing Corrugated iron	Rambo/wood	0	No		Mainly firewood (purchase or collected)	Yes	No	No	No	No	No	No	No	No	No	No	No	Yes	No	0	0	2	1	0
Yes	Yes	Female	6	Yes	3	34	30	Yes	Yes	7th	Orthodox	Married	No			3	3	3	No		Open Spring	No		No facility/Bush/Field	Finished roofing Corrugated iron	Rambo/wood	0	Yes	0.5	Mainly firewood (purchase or collected)	Yes	No	No	No	No	No	Yes	No	No	Yes	No	No	Yes	No	2	0	3	1	0
Yes	Yes	Male	2	Yes	5	84	38	No			Orthodox	Married	Yes	Yes	3rd	6	5	5	Yes	1	Protected Spring	No		Pit Latrine/traditional pit toilet	Finished roofing Corrugated iron	Rambo/wood	0	Yes	0.5	Mainly firewood (purchase or collected)	Yes	No	No	No	No	No	No	No	No	No	No	No	Yes	No	4	0	0	0	0
Yes	Yes	Female	12	Yes	4	4	37	No			Orthodox	Married	Yes	Yes	7th	4	4	4	No		Open Spring	No		Pit Latrine/traditional pit toilet	Finished roofing Corrugated iron	Rambo/wood	1	Yes	1	Mainly firewood (purchase or collected)	Yes	No	No	No	Yes	No	No	Yes	Yes	Yes	No	No	Yes	Yes	5	0	0	1	0
Yes	Yes	Male	13	Yes	5	72	36	No			Orthodox	Married	No			5	5	5	No		River	No		No facility/Bush/Field	Finished roofing Corrugated iron	Rambo/wood	0	Yes	0.5	Mainly firewood (purchase or collected)	Yes	No	No	No	No	No	No	No	No	Yes	No	No	Yes	No	1	0	0	1	0
Yes	Yes	Male	12	No	1		25	No			Orthodox	Married	Yes	Yes	6th	1	1	1	No		Open Spring	No		Pit Latrine/traditional pit toilet	Thatch/leaf	Rambo/wood	0	No		Mainly firewood (purchase or collected)	No	No	No	No	No	No	No	No	No	Yes	No	Yes	Yes	No	5	0	0	0	0
Yes	Yes	Female	12	Yes	6	3	35	No			Orthodox	Married	No			6	6	6	No		Open Spring	No		Pit Latrine/traditional pit toilet	Finished roofing Corrugated iron	Rambo/wood	0	Yes	1	Mainly firewood (purchase or collected)	Yes	No	No	No	No	No	No	No	No	No	No	No	Yes	No	5	2	0	1	0
Yes	Yes	Female	12	Yes	4	7	35	No			Orthodox	Married	No			4	4	4	No		Open Spring	No		No facility/Bush/Field	Finished roofing Corrugated iron	Rambo/wood	0	Yes	1	Mainly firewood (purchase or collected)	Yes	No	No	No	No	No	No	No	No	No	No	No	Yes	No	4	0	2	1	0
Yes	Yes	Male	6	Yes	4	2	30	No			Orthodox	Married	No			4	4	4	No		Open Spring	No		Pit Latrine/traditional pit toilet	Finished roofing Corrugated iron	Rambo/wood	0	Yes	0.5	Mainly firewood (purchase or collected)	No	No	No	No	No	No	No	No	No	No	No	No	Yes	No	0	0	0	0	0
Yes	Yes	Female	4	Yes	6	24	40	No			Orthodox	Married	No			6	6	6	No		Open Spring	No		Pit Latrine/traditional pit toilet	Finished roofing Corrugated iron	Rambo/wood	2	No		Mainly firewood (purchase or collected)	Yes	No	No	No	No	No	No	No	No	No	No	No	Yes	No	0	0	0	0	0
Yes	Yes	Female	14	Yes	7	48	35	No			Orthodox	Married	No			9	7	7	Yes	2	Open Spring	No		Pit Latrine/traditional pit toilet	Finished roofing Corrugated iron	Rambo/wood	2	Yes	4	Mainly firewood (purchase or collected)	Yes	No	No	No	Yes	No	No	No	No	No	No	No	Yes	Yes	0	0	0	2	0
Yes	Yes	Female	11	No	1		23	Yes	Yes	4th	Orthodox	Married	Yes	Yes	5th	1	1	1	No		Protected Spring	No		Pit Latrine/traditional pit toilet	Finished roofing Corrugated iron	Rambo/wood	1	No		Mainly firewood (purchase or collected)	Yes	No	No	No	Yes	No	No	No	No	Yes	No	No	Yes	Yes	0	0	0	0	0
Yes	Yes	Male	9	Yes	6	48	38	No			Orthodox	Married	No			7	7	7	No		Open Spring	No		Pit Latrine/traditional pit toilet	Finished roofing Corrugated iron	Rambo/wood	2	Yes	0.5	Mainly firewood (purchase or collected)	Yes	No	No	No	Yes	No	No	Yes	No	Yes	No	No	Yes	Yes	20	4	3	1	0
Yes	Yes	Female	9	Yes	4	58	35	No			Orthodox	Married	Yes	Yes	5th	4	4	4	No		Open Spring	No		No facility/Bush/Field	Finished roofing Corrugated iron	Rambo/wood	2	No		Mainly firewood (purchase or collected)	Yes	No	No	No	No	No	No	No	Yes	Yes	No	No	Yes	Yes	3	0	1	1	0
Yes	Yes	Female	13	Yes	4	40	35	No			Orthodox	Married	No			4	4	4	No		Protected Spring	No		No facility/Bush/Field	Finished roofing Corrugated iron	Rambo/wood	1	No		Mainly firewood (purchase or collected)	No	No	No	No	No	No	No	No	No	No	No	No	No	No	0	0	0	0	0
Yes	Yes	Female	2	Yes	3	52	25	Yes	Yes	6th	Orthodox	Married	Yes	Yes	4th	3	3	3	No		Open Spring	No		No facility/Bush/Field	Finished roofing Corrugated iron	Rambo/wood	2	No		Mainly firewood (purchase or collected)	Yes	No	No	No	Yes	No	No	No	No	Yes	No	No	Yes	Yes	10	0	0	1	0
Yes	Yes	Male	13	Yes	9	48	37	No			Orthodox	Married	No			9	9	9	No		Protected Spring	No		Pit Latrine/traditional pit toilet	Finished roofing Corrugated iron	Rambo/wood	2	Yes	0.5	Mainly firewood (purchase or collected)	Yes	No	No	No	No	No	No	Yes	No	No	No	No	Yes	Yes	3	0	0	0	0
Yes	Yes	Female	10	Yes	4	29	30	No			Orthodox	Married	Yes	Yes	8th	4	4	4	No		Open Spring	No		Pit Latrine/traditional pit toilet	Finished roofing Corrugated iron	Rambo/wood	2	No		Mainly firewood (purchase or collected)	Yes	No	No	No	No	No	No	No	No	Yes	No	No	Yes	Yes	5	1	1	0	0
Yes	Yes	Male	6	Yes	4	4	30	Yes	Yes	8th	Orthodox	Married	Yes	Yes	10th	5	5	5	No		Open Spring	No		Pit Latrine/traditional pit toilet	Finished roofing Corrugated iron	Rambo/wood	1	Yes	1.5	Mainly firewood (purchase or collected)	Yes	No	No	No	Yes	No	No	No	No	Yes	No	No	Yes	No	5	6	4	1	0
Yes	Yes	Female	14	Yes	6	3	30	No			Orthodox	Married	No			6	6	6	No		Open Spring	No		Pit Latrine/traditional pit toilet	Finished roofing Corrugated iron	Rambo/wood	1	Yes	0.5	Mainly firewood (purchase or collected)	Yes	No	No	No	Yes	No	No	Yes	Yes	Yes	No	No	Yes	No	0	0	0	2	0
Yes	Yes	Male	9	Yes	6	36	36	No			Orthodox	Married	No			7	7	7	No		Open Spring	No		No facility/Bush/Field	Finished roofing Corrugated iron	Rambo/wood	2	Yes	0.5	Mainly firewood (purchase or collected)	Yes	No	No	No	No	No	No	No	No	No	No	No	Yes	Yes	5	0	0	0	0
Yes	Yes	Female	11	Yes	3	4	30	No			Orthodox	Married	No			4	4	4	No		Open Spring	No		No facility/Bush/Field	Finished roofing Corrugated iron	Rambo/wood	1	Yes	1	Mainly firewood (purchase or collected)	Yes	No	No	No	No	No	No	No	Yes	Yes	No	No	Yes	No	5	0	2	1	0
Yes	Yes	Female	14	Yes	7	40	40	No			Orthodox	Married	Yes	Yes	6th	7	7	7	No		Protected Spring	No		Pit Latrine/traditional pit toilet	Finished roofing Corrugated iron	Rambo/wood	1	Yes	0.75	Mainly firewood (purchase or collected)	Yes	Yes	No	No	Yes	No	No	No	No	Yes	No	No	Yes	No	4	1	0	1	0
Yes	Yes	Male	4	Yes	6	48	40	No			Orthodox	Married	Yes	Yes	8th	6	6	6	Yes	2	Protected Spring	No		No facility/Bush/Field	Finished roofing Corrugated iron	Rambo/wood	1	Yes	1	Mainly firewood (purchase or collected)	Yes	No	No	No	Yes	No	No	Yes	No	No	No	No	Yes	No	2	0	0	1	0
Yes	Yes	Male	9	Yes	4	46	32	No			Orthodox	Married	Yes	Yes	5th	4	4	4	No		Open Spring	No		No facility/Bush/Field	Finished roofing Corrugated iron	Rambo/wood	0	No		Mainly firewood (purchase or collected)	Yes	No	No	No	Yes	No	No	No	No	No	No	No	Yes	No	5	3	3	1	0
Yes	Yes	Male	14	Yes	7	3	37	No			Orthodox	Married	Yes	Yes	2nd	7	7	7	No		Open Spring	No		Pit Latrine/traditional pit toilet	Finished roofing Corrugated iron	Rambo/wood	0	Yes	0.5	Mainly firewood (purchase or collected)	Yes	No	No	No	No	No	No	No	No	No	No	No	Yes	Yes	2	0	2	1	0
Yes	Yes	Male	6	Yes	3	3	23	Yes	Yes	6th	Orthodox	Married	No			3	3	3	No		Open Spring	No		Pit Latrine/traditional pit toilet	Finished roofing Corrugated iron	Rambo/wood	0	Yes	1	Mainly firewood (purchase or collected)	No	No	No	No	No	No	No	No	No	No	No	No	Yes	No	0	0	2	0	0
Yes	Yes	Female	11	Yes	5	34	35	No			Orthodox	Married	No			5	5	5	No		Protected Spring	No		Pit Latrine/traditional pit toilet	Finished roofing Corrugated iron	Rambo/wood	1	Yes	1	Mainly firewood (purchase or collected)	No	No	No	No	Yes	No	No	Yes	No	Yes	No	No	Yes	No	4	0	0	1	0
Yes	Yes	Male	3	Yes	2	28	25	Yes	Yes	10th	Orthodox	Married	Yes	Yes	5th	2	2	2	No		Protected Spring	No		Pit Latrine/traditional pit toilet	Finished roofing Corrugated iron	Rambo/wood	1	No		Mainly firewood (purchase or collected)	Yes	No	No	No	Yes	No	No	Yes	Yes	Yes	No	No	No	No	0	0	0	0	0
Yes	Yes	Male	9	No	1		30	No			Orthodox	Married	No			1	1	1	No		Open Spring	No		Pit Latrine/traditional pit toilet	Finished roofing Corrugated iron	Rambo/wood	1	Yes	1	Mainly firewood (purchase or collected)	Yes	No	No	No	No	Yes	No	No	No	Yes	No	No	Yes	Yes	1	0	0	1	0
Yes	Yes	Female	4	Yes	2	72	21	Yes	Yes	8th	Orthodox	Married	Yes	Yes	8th	2	2	2	No		Protected hand pump spring	No		Pit Latrine/traditional pit toilet	Finished roofing Corrugated iron	Rambo/wood	2	Yes	1	Mainly firewood (purchase or collected)	Yes	No	No	Yes	Yes	No	No	Yes	Yes	Yes	No	No	Yes	Yes	0	0	0	0	0
Yes	Yes	Male	3	Yes	3	72	25	No			Orthodox	Married	Yes	Yes	6th	2	2	2	No		Covered Well	No		Pit Latrine/traditional pit toilet	Finished roofing Corrugated iron	Rambo/wood	1	Yes	2	Mainly firewood (purchase or collected)	Yes	No	No	No	Yes	No	No	Yes	Yes	Yes	No	No	Yes	Yes	0	0	0	0	0
Yes	Yes	Male	14	Yes	5	36	35	No			Orthodox	Married	No			5	6	6	Yes	1	Protected Spring	No		Pit Latrine/traditional pit toilet	Finished roofing Corrugated iron	Rambo/wood	1	Yes	0.5	Mainly firewood (purchase or collected)	Yes	No	No	No	Yes	No	No	No	Yes	Yes	No	No	Yes	Yes	3	0	0	1	0
Yes	Yes	Female	12	No	1		18	Yes	Yes	7th	Orthodox	Married	Yes	Yes	6th	1	1	1	No		Covered Well	No		Pit Latrine/traditional pit toilet	Finished roofing Corrugated iron	Rambo/wood	1	Yes	0.5	Mainly firewood (purchase or collected)	Yes	No	Yes	Yes	No	No	No	Yes	Yes	Yes	No	No	No	Yes	0	0	0	0	0
Yes	Yes	Male	9	Yes	2	6	30	No			Orthodox	Married	Yes	Yes	10th	2	2	2	No		Piped outside compound	No		Pit Latrine/traditional pit toilet	Finished roofing Corrugated iron	Rambo/wood	0	Yes	1	Mainly firewood (purchase or collected)	Yes	No	No	Yes	Yes	No	No	No	Yes	Yes	No	No	Yes	No	2	0	0	0	0
Yes	Yes	Male	2	Yes	4	35	27	No			Orthodox	Married	No			4	4	4	No		Covered Well	No		Pit Latrine/traditional pit toilet	Finished roofing Corrugated iron	Rambo/wood	1	Yes	6	Mainly firewood (purchase or collected)	Yes	No	No	No	Yes	No	No	No	No	Yes	No	No	No	No	0	0	0	0	0
Yes	Yes	Male	6	Yes	2	4	22	Yes	Yes	5th	Orthodox	Married	Yes	Yes	8th	3	2	2	Yes	1	Covered Well	No		Other	Finished roofing Corrugated iron	Rambo/wood	0	No		Mainly firewood (purchase or collected)	Yes	No	No	Yes	Yes	No	No	No	Yes	Yes	No	No	Yes	No	0	0	0	0	0
Yes	Yes	Male	11	Yes	7	59	42	No			Orthodox	Married	Yes	No	1st	7	10	10	Yes	3	River	No		Pit Latrine/traditional pit toilet	Finished roofing Corrugated iron	Rambo/wood	1	Yes	1	Mainly firewood (purchase or collected)	Yes	No	Yes	No	Yes	No	No	Yes	Yes	Yes	No	No	Yes	No	0	0	2	1	0
Yes	Yes	Male	10	Yes	6	48	40	No			Orthodox	Married	No			6	6	6	No		Protected hand pump spring	No		Pit Latrine/traditional pit toilet	Finished roofing Corrugated iron	Rambo/wood	1	Yes	1	Mainly firewood (purchase or collected)	Yes	No	No	No	Yes	No	No	Yes	Yes	No	No	No	No	No	0	0	0	0	0
Yes	Yes	Female	11	Yes	4	142	30	No			Orthodox	Married	No			4	4	4	Yes	1	Covered Well	No		No facility/Bush/Field	Finished roofing Corrugated iron	Rambo/wood	2	Yes	1	Mainly firewood (purchase or collected)	Yes	No	Yes	No	Yes	No	No	Yes	No	Yes	No	No	Yes	Yes	0	0	2	1	0
Yes	Yes	Female	6	Yes	7	3	30	No			Orthodox	Married	No			8	8	7	Yes	1	Piped outside compound	No		Pit Latrine/traditional pit toilet	Finished roofing Corrugated iron	Rambo/wood	1	Yes	1	Mainly firewood (purchase or collected)	Yes	No	No	No	Yes	No	No	No	No	Yes	No	No	Yes	No	0	0	0	1	0
Yes	Yes	Male	11	Yes	6	36	30	No			Orthodox	Married	No			6	6	6	No		Protected Spring	No		Pit Latrine/traditional pit toilet	Finished roofing Corrugated iron	Rambo/wood	1	Yes	0.75	Mainly firewood (purchase or collected)	No	No	No	No	Yes	No	No	No	Yes	Yes	No	No	Yes	No	0	0	0	1	0
Yes	Yes	Female	7	No	1		25	No			Orthodox	Married	Yes	Yes	7th	1	1	1	No		Protected Spring	No		No facility/Bush/Field	Finished roofing Corrugated iron	Rambo/wood	0	No		Mainly firewood (purchase or collected)	Yes	No	No	No	Yes	No	No	No	No	Yes	No	No	No	No	0	0	0	0	0
Yes	Yes	Female	8	Yes	6	3	25	No			Orthodox	Married	No			6	6	6	No		Covered Well	No		Pit Latrine/traditional pit toilet	Finished roofing Corrugated iron	Rambo/wood	0	Yes	1	Mainly firewood (purchase or collected)	Yes	No	No	No	Yes	No	No	No	No	No	No	No	Yes	No	0	4	1	0	0
Yes	Yes	Female	11	Yes	7	48	45	No			Orthodox	Married	Yes	No	1st	7	7	7	Yes	1	Protected hand pump spring	No		Pit Latrine/traditional pit toilet	Finished roofing Corrugated iron	Rambo/wood	1	Yes	1	Crop residue	Yes	No	No	No	Yes	No	No	Yes	Yes	Yes	No	No	Yes	No	0	0	0	0	0
Yes	Yes	Male	10	No	1		21	No			Orthodox	Married	Yes	Yes	10th	1	1	1	No		Piped outside compound	No		No facility/Bush/Field	Finished roofing Corrugated iron	Rambo/wood	1	No		Mainly firewood (purchase or collected)	Yes	No	No	No	Yes	No	No	Yes	Yes	Yes	No	No	No	Yes	0	0	0	0	0
Yes	Yes	Female	12	Yes	3	82	28	Yes	Yes	10th	Orthodox	Married	Yes	Yes	6th	3	3	3	No		Covered Well	No		Pit Latrine/traditional pit toilet	Finished roofing Corrugated iron	Rambo/wood	2	No		Mainly firewood (purchase or collected)	Yes	No	No	Yes	Yes	No	No	Yes	Yes	Yes	No	No	No	No	0	0	0	0	0
Yes	Yes	Male	9	Yes	4	48	28	No			Orthodox	Married	Yes	Yes	1st	4	4	4	No		Protected Spring	No		No facility/Bush/Field	Finished roofing Corrugated iron	Rambo/wood	1	Yes	0.5	Mainly firewood (purchase or collected)	Yes	No	No	No	Yes	No	No	Yes	Yes	Yes	No	Yes	Yes	Yes	0	0	0	0	0
Yes	Yes	Male	8	Yes	5	36	27	No			Orthodox	Married	Yes	Yes	5th	5	5	5	No		Protected Spring	No		No facility/Bush/Field	Finished roofing Corrugated iron	Rambo/wood	2	No		Mainly firewood (purchase or collected)	No	No	No	No	Yes	No	No	No	No	Yes	No	No	Yes	Yes	0	0	0	0	0
Yes	Yes	Female	6	Yes	3	5	25	No			Orthodox	Widowed				3	3	3	No		Piped outside compound	No		Pit Latrine/traditional pit toilet	Finished roofing Corrugated iron	Rambo/wood	0	No		Mainly firewood (purchase or collected)	Yes	No	No	No	Yes	No	No	No	Yes	No	No	No	No	No	0	0	0	0	0
Yes	Yes	Male	13	Yes	2	6	30	Yes	Yes	12th	Orthodox	Married	Yes	Yes	9th	2	2	2	No		Piped outside compound	No		Pit Latrine/traditional pit toilet	Finished roofing Corrugated iron	Rambo/wood	0	No		Mainly firewood (purchase or collected)	Yes	No	No	Yes	Yes	No	No	Yes	Yes	Yes	No	No	Yes	No	4	0	0	0	0
Yes	Yes	Female	3	Yes	2	60	28	No			Orthodox	Married	Yes	Yes	10th	2	2	2	No		Covered Well	No		Pit Latrine/traditional pit toilet	Finished roofing Corrugated iron	Rambo/wood	2	No		Mainly firewood (purchase or collected)	Yes	No	Yes	No	Yes	No	No	No	No	Yes	No	No	Yes	Yes	0	0	0	0	0
Yes	Yes	Male	3	Yes	2	2	25	Yes	Yes	7th	Orthodox	Married	No			3	3	3	Yes	1	Covered Well	No		Pit Latrine/traditional pit toilet	Finished roofing Corrugated iron	Rambo/wood	1	Yes	1.5	Mainly firewood (purchase or collected)	Yes	No	No	No	Yes	No	No	No	Yes	Yes	No	No	Yes	No	0	0	2	0	0
Yes	Yes	Female	12	No	1		18	Yes	Yes	8th	Orthodox	Married	Yes	Yes	8th	1	1	1	No		Piped outside compound	No		Pit Latrine/traditional pit toilet	Finished roofing Corrugated iron	Rambo/wood	1	Yes	1	Mainly firewood (purchase or collected)	Yes	No	No	No	No	No	No	No	Yes	Yes	No	No	Yes	No	4	0	3	0	0
Yes	Yes	Female	13	No	1		20	No			Orthodox	Married	Yes	Yes	6th	1	1	1	No		Protected hand pump spring	No		Pit Latrine/traditional pit toilet	Finished roofing Corrugated iron	Rambo/wood	1	No		Mainly firewood (purchase or collected)	Yes	No	No	No	Yes	No	No	No	No	Yes	No	No	Yes	No	0	0	0	1	0
Yes	Yes	Female	14	Yes	2	7	25	Yes	Yes	9th	Orthodox	Married	No			2	2	2	No		Covered Well	No		Pit Latrine/traditional pit toilet	Finished roofing Corrugated iron	Rambo/wood	0	Yes	1	Mainly firewood (purchase or collected)	Yes	No	No	Yes	Yes	No	No	Yes	Yes	Yes	No	No	No	No	0	0	0	0	0
Yes	Yes	Male	3	Yes	5	83	35	Yes	Yes	3rd	Orthodox	Married	No			5	5	5	No		Protected hand pump spring	No		No facility/Bush/Field	Finished roofing Corrugated iron	Rambo/wood	0	Yes	0.75	Mainly firewood (purchase or collected)	Yes	No	No	No	Yes	No	No	No	No	Yes	No	No	Yes	No	3	0	2	1	0
Yes	Yes	Male	4	Yes	2	120	27	No			Orthodox	Married	No			2	2	2	No		Covered Well	No		Pit Latrine/traditional pit toilet	Finished roofing Corrugated iron	Rambo/wood	1	No		Mainly firewood (purchase or collected)	Yes	No	No	No	No	No	No	No	Yes	No	No	No	No	Yes	0	0	0	0	0
Yes	Yes	Female	6	No	1		18	No			Orthodox	Married	Yes	Yes	4th	1	1	1	No		Covered Well	No		Other	Finished roofing Corrugated iron	Rambo/wood	0	No		Mainly firewood (purchase or collected)	Yes	No	No	No	Yes	No	No	No	Yes	No	No	No	No	No	0	0	0	0	0
Yes	Yes	Female	11	Yes	2	9	30	No			Orthodox	Married	Yes	Yes	University/college degree or higher	3	3	3	Yes	1	Piped outside compound	No		Pit Latrine/traditional pit toilet	Finished roofing Corrugated iron	Rambo/wood	1	Yes	1	Mainly firewood (purchase or collected)	Yes	No	No	Yes	Yes	No	No	Yes	Yes	Yes	No	No	Yes	No	0	0	0	0	0
Yes	Yes	Female	11	No	1		20	No			Orthodox	Married	No			1	1	1	No		Piped outside compound	No		No facility/Bush/Field	Finished roofing Corrugated iron	Rambo/wood	1	Yes	1	Mainly firewood (purchase or collected)	Yes	No	No	No	Yes	No	No	No	No	Yes	No	No	No	No	0	0	0	0	0
Yes	Yes	Female	3	No	1		22	No			Orthodox	Married	No			1	1	1	No		Covered Well	No		Other	Finished roofing Corrugated iron	Rambo/wood	0	No		Mainly firewood (purchase or collected)	Yes	No	No	No	Yes	No	No	No	No	No	No	No	No	No	0	0	0	0	0
Yes	Yes	Female	7	Yes	5	48	35	No			Orthodox	Married	No			7	5	5	No		Protected Spring	No		Pit Latrine/traditional pit toilet	Finished roofing Corrugated iron	Rambo/wood	2	Yes	1	Mainly firewood (purchase or collected)	Yes	No	No	No	Yes	No	No	No	No	Yes	No	No	Yes	Yes	2	0	0	1	0
Yes	Yes	Male	10	Yes	5	40	30	No			Orthodox	Married	No			4	4	4	No		Protected Spring	No		Pit Latrine/traditional pit toilet	Finished roofing Corrugated iron	Rambo/wood	1	No		Mainly firewood (purchase or collected)	No	No	No	No	Yes	No	No	No	Yes	Yes	No	No	No	No	0	0	0	0	0
Yes	Yes	Female	8	Yes	5	40	28	No			Orthodox	Married	Yes	No	4th	5	6	6	Yes	1	Protected hand pump spring	No		Pit Latrine/traditional pit toilet	Finished roofing Corrugated iron	Rambo/wood	1	Yes	1	Mainly firewood (purchase or collected)	Yes	No	No	No	No	No	No	Yes	Yes	Yes	No	No	Yes	No	5	0	0	1	0
Yes	Yes	Male	14	Yes	3	85	35	No			Orthodox	Married	No			4	3	3	Yes	1	Covered Well	No		No facility/Bush/Field	Finished roofing Corrugated iron	Stone with mud	1	Yes	1	Mainly firewood (purchase or collected)	Yes	No	No	Yes	Yes	No	No	Yes	Yes	Yes	Yes	No	Yes	Yes	0	0	0	0	0
Yes	Yes	Female	6	No	1		35	No			Orthodox	Married	No			1	1	1	No		Protected Spring	No		Pit Latrine/traditional pit toilet	Finished roofing Corrugated iron	Rambo/wood	1	No		Mainly firewood (purchase or collected)	Yes	No	No	No	Yes	No	No	Yes	Yes	Yes	No	No	Yes	Yes	0	0	0	1	0
Yes	Yes	Female	3	Yes	2	4	26	Yes	Yes	2nd	Orthodox	Married	No			2	2	2	No		Covered Well	No		Pit Latrine/traditional pit toilet	Finished roofing Corrugated iron	Rambo/wood	0	Yes	1	Mainly firewood (purchase or collected)	Yes	No	No	No	No	No	No	No	No	No	No	No	Yes	No	0	0	0	0	0
Yes	Yes	Female	5	No	1		27	Yes	Yes	8th	Orthodox	Married	Yes	Yes	6th	1	1	1	No		Piped outside compound	No		Pit Latrine/traditional pit toilet	Finished roofing Corrugated iron	Rambo/wood	0	Yes	1	Mainly firewood (purchase or collected)	Yes	No	Yes	Yes	Yes	No	No	Yes	Yes	Yes	No	No	No	No	0	0	0	0	0
Yes	Yes	Female	2	Yes	6	4	38	No			Orthodox	Married	Yes	Yes	7th	9	7	6	Yes	2	Piped outside compound	No		Pit Latrine/traditional pit toilet	Finished roofing Corrugated iron	Rambo/wood	1	No		Mainly firewood (purchase or collected)	Yes	No	No	Yes	Yes	No	No	Yes	Yes	Yes	No	No	Yes	No	0	0	0	0	0
Yes	Yes	Male	3	Yes	2	18	30	No			Orthodox	Married	Yes	Yes	8th	2	2	2	No		Protected Spring	No		Pit Latrine/traditional pit toilet	Finished roofing Corrugated iron	Rambo/wood	2	No		Mainly firewood (purchase or collected)	Yes	No	No	No	Yes	No	No	No	No	Yes	No	No	Yes	Yes	0	0	0	1	0
Yes	Yes	Female	5	No	1		26	No			Orthodox	Married	No			1	1	1	No		Covered Well	No		Pit Latrine/traditional pit toilet	Finished roofing Corrugated iron	Rambo/wood	1	No		Mainly firewood (purchase or collected)	Yes	No	No	No	Yes	No	No	No	Yes	Yes	No	No	No	Yes	0	0	0	0	0
Yes	Yes	Female	4	Yes	8	2	30	No			Orthodox	Married	No			8	8	8	No		Covered Well	No		Pit Latrine/traditional pit toilet	Finished roofing Corrugated iron	Rambo/wood	0	Yes	2.5	Mainly firewood (purchase or collected)	Yes	No	No	No	Yes	No	No	No	No	Yes	No	No	Yes	No	0	0	0	0	0
Yes	Yes	Female	5	No	1		20	No			Orthodox	Married	No			1	1	1	No		Protected Spring	No		Pit Latrine/traditional pit toilet	Finished roofing Corrugated iron	Rambo/wood	1	No		Mainly firewood (purchase or collected)	Yes	No	No	No	Yes	No	No	No	No	Yes	No	No	Yes	No	0	0	0	1	0
Yes	Yes	Male	12	Yes	4	36	25	Yes	Yes	5th	Orthodox	Married	No			4	4	4	No		Protected Spring	No		Pit Latrine/traditional pit toilet	Finished roofing Corrugated iron	Rambo/wood	1	Yes	0.75	Mainly firewood (purchase or collected)	Yes	No	No	No	Yes	No	No	Yes	Yes	Yes	No	No	Yes	Yes	0	0	0	1	0
Yes	Yes	Male	8	Yes	1		27	No			Orthodox	Married	No			1	1	1	No		Protected Spring	No		Pit Latrine/traditional pit toilet	Finished roofing Corrugated iron	Rambo/wood	1	No		Mainly firewood (purchase or collected)	Yes	No	No	No	Yes	No	No	No	No	No	No	No	No	No	0	0	0	0	0
Yes	Yes	Female	8	Yes	6	36	35	No			Orthodox	Married	No			7	7	7	Yes	1	River	No		Pit Latrine/traditional pit toilet	Finished roofing Corrugated iron	Rambo/wood	1	Yes	0.75	Mainly firewood (purchase or collected)	Yes	No	No	No	Yes	No	No	No	No	No	No	No	Yes	No	4	0	0	1	0
Yes	Yes	Male	12	Yes	2	156	28	No			Orthodox	Married	Yes	Yes	6th	2	2	2	No		Protected hand pump spring	No		Pit Latrine/traditional pit toilet	Finished roofing Corrugated iron	Rambo/wood	2	Yes	1	Mainly firewood (purchase or collected)	Yes	No	No	Yes	Yes	No	No	Yes	Yes	Yes	No	No	No	Yes	0	0	0	0	0
Yes	Yes	Male	2	Yes	6	3	38	No			Orthodox	Married	Yes	No	1st	6	6	6	No		River	No		Pit Latrine/traditional pit toilet	Finished roofing Corrugated iron	Rambo/wood	1	Yes	1.5	Mainly firewood (purchase or collected)	Yes	Yes	No	No	Yes	No	No	Yes	Yes	Yes	No	No	Yes	No	1	0	0	1	0
Yes	Yes	Female	3	No	1		25	No			Orthodox	Married	Yes	No	3rd	1	1	1	No		Protected Spring	No		Pit Latrine/traditional pit toilet	Finished roofing Corrugated iron	Rambo/wood	1	No		Mainly firewood (purchase or collected)	Yes	No	No	No	Yes	No	No	No	No	Yes	No	No	No	Yes	0	0	0	0	0
Yes	Yes	Male	14	Yes	7	42	35	No			Orthodox	Married	Yes	Yes	5th	7	7	7	No		Protected Spring	No		Pit Latrine/traditional pit toilet	Finished roofing Corrugated iron	Rambo/wood	2	Yes	0.5	Mainly firewood (purchase or collected)	Yes	No	No	No	Yes	No	No	No	No	Yes	No	Yes	Yes	Yes	0	0	0	1	0
Yes	Yes	Female	10	Yes	6	106	30	No			Orthodox	Married	No			6	6	6	No		Protected Spring	No		No facility/Bush/Field	Finished roofing Corrugated iron	Rambo/wood	2	Yes	1	Mainly firewood (purchase or collected)	Yes	No	Yes	No	No	No	No	Yes	No	Yes	No	No	Yes	Yes	7	0	2	1	0
Yes	Yes	Male	4	No	1		20	Yes	Yes	8th	Orthodox	Married	Yes	Yes	10th	1	1	1	No		Piped outside compound	No		No facility/Bush/Field	Finished roofing Corrugated iron	Rambo/wood	1	No		Mainly firewood (purchase or collected)	Yes	No	No	No	Yes	No	No	Yes	Yes	Yes	No	No	No	Yes	0	0	0	0	0
Yes	Yes	Female	14	Yes	6	36	35	Yes	No		Orthodox	Married	No			6	6	6	No		River	No		No facility/Bush/Field	Finished roofing Corrugated iron	Rambo/wood	1	Yes	0.75	Mainly firewood (purchase or collected)	Yes	No	No	No	Yes	No	No	No	No	Yes	No	No	No	No	0	0	0	0	0
Yes	Yes	Male	9	Yes	6	6	35	No			Orthodox	Married	Yes	Yes	7th	6	6	6	No		Covered Well	No		Pit Latrine/traditional pit toilet	Finished roofing Corrugated iron	Rambo/wood	0	Yes	1	Mainly firewood (purchase or collected)	Yes	No	Yes	No	Yes	No	No	No	No	Yes	No	No	Yes	No	9	0	0	0	0
Yes	Yes	Female	13	Yes	3	8	28	No			Orthodox	Divorced				4	4	4	Yes	1	Piped outside compound	No		Pit Latrine/traditional pit toilet	Finished roofing Corrugated iron	Rambo/wood	1	No		Mainly firewood (purchase or collected)	Yes	No	No	No	No	No	No	No	Yes	Yes	No	No	No	No	0	0	0	0	0
Yes	Yes	Female	6	Yes	2	5	20	No			Orthodox	Married	Yes	Yes	5th	2	2	2	No		Covered Well	No		Pit Latrine/traditional pit toilet	Finished roofing Corrugated iron	Rambo/wood	1	Yes	1	Mainly firewood (purchase or collected)	Yes	No	No	No	Yes	No	No	No	No	Yes	No	No	Yes	No	0	0	0	0	0
Yes	Yes	Female	12	No	1		26	Yes	Yes	University/college diploma	Orthodox	Married	Yes	Yes	University/college degree or higher	1	1	1	No		Piped outside compound	No		Pit Latrine/traditional pit toilet	Finished roofing Corrugated iron	Rambo/wood	2	No		Charcoal	Yes	No	No	No	Yes	No	Yes	Yes	Yes	Yes	No	No	No	Yes	0	0	0	0	0
Yes	Yes	Female	4	Yes	6	36	38	No			Orthodox	Married	No			6	6	6	No		Covered Well	No		No facility/Bush/Field	Finished roofing Corrugated iron	Rambo/wood	1	Yes	1	Mainly firewood (purchase or collected)	Yes	No	No	No	No	No	No	No	No	Yes	No	No	No	Yes	0	0	0	0	0
Yes	Yes	Female	9	No	1		25	No			Orthodox	Married	Yes	Yes	8th	1	1	1	No		Covered Well	No		Pit Latrine/traditional pit toilet	Finished roofing Corrugated iron	Rambo/wood	1	No		Mainly firewood (purchase or collected)	Yes	No	No	No	Yes	No	No	Yes	Yes	Yes	No	No	Yes	Yes	0	0	0	0	0
Yes	Yes	Male	12	Yes	6	60	34	Yes	Yes	6th	Orthodox	Married	No			6	6	6	No		Protected Spring	No		Pit Latrine/traditional pit toilet	Finished roofing Corrugated iron	Rambo/wood	2	Yes	2	Mainly firewood (purchase or collected)	No	No	No	No	Yes	No	No	No	No	Yes	No	No	Yes	Yes	10	0	1	1	0
Yes	Yes	Female	14	Yes	6	130	40	Yes	Yes	6th	Orthodox	Married	No			8	8	8	No		Protected hand pump spring	No		Pit Latrine/traditional pit toilet	Finished roofing Corrugated iron	Rambo/wood	2	Yes	3	Mainly firewood (purchase or collected)	Yes	No	Yes	No	Yes	No	No	No	No	Yes	No	No	Yes	Yes	20	0	1	1	0
Yes	Yes	Female	12	Yes	2	12	30	No			Orthodox	Married	No			2	2	2	No		Covered Well	No		Pit Latrine/traditional pit toilet	Finished roofing Corrugated iron	Rambo/wood	0	Yes	1	Mainly firewood (purchase or collected)	Yes	No	No	No	Yes	No	No	No	Yes	Yes	No	No	Yes	No	1	0	0	0	0
Yes	Yes	Male	8	Yes	2	60	25	Yes	Yes	6th	Orthodox	Married	No			2	2	2	No		Protected hand pump spring	No		Pit Latrine/traditional pit toilet	Finished roofing Corrugated iron	Rambo/wood	1	Yes	0.5	Mainly firewood (purchase or collected)	Yes	No	No	Yes	Yes	No	No	Yes	Yes	Yes	No	No	No	Yes	0	0	0	0	0
Yes	Yes	Female	3	Yes	9	32	40	No			Orthodox	Married	No			9	9	9	No		Protected Spring	No		Pit Latrine/traditional pit toilet	Finished roofing Corrugated iron	Rambo/wood	2	Yes	2.25	Mainly firewood (purchase or collected)	Yes	No	No	No	Yes	No	No	Yes	Yes	Yes	No	No	Yes	Yes	0	0	0	1	0
Yes	Yes	Female	9	Yes	2	87	24	Yes	Yes	9th	Orthodox	Married	Yes	Yes	10th	5	2	2	Yes	3	Protected hand pump spring	No		Pit Latrine/traditional pit toilet	Finished roofing Corrugated iron	Rambo/wood	1	No		Mainly firewood (purchase or collected)	Yes	No	Yes	No	Yes	No	No	Yes	Yes	Yes	No	No	No	Yes	0	0	0	0	0
Yes	Yes	Female	11	Yes	2	59	20	No			Orthodox	Married	No			2	2	2	No		Protected hand pump spring	No		Pit Latrine/traditional pit toilet	Finished roofing Corrugated iron	Rambo/wood	1	Yes	1	Crop residue	Yes	No	No	No	Yes	No	No	Yes	Yes	Yes	No	No	Yes	No	3	0	0	0	0
Yes	Yes	Male	9	Yes	2	59	24	Yes	Yes	4th	Orthodox	Married	No			2	2	2	No		Protected hand pump spring	No		Pit Latrine/traditional pit toilet	Finished roofing Corrugated iron	Rambo/wood	2	No		Mainly firewood (purchase or collected)	Yes	No	Yes	Yes	No	No	Yes	Yes	Yes	Yes	No	No	No	No	0	0	0	0	0
Yes	Yes	Female	3	Yes	4	48	30	Yes	Yes	2nd	Orthodox	Married	No			4	4	4	Yes	1	Protected Spring	No		No facility/Bush/Field	Finished roofing Corrugated iron	Rambo/wood	1	Yes	0.75	Mainly firewood (purchase or collected)	Yes	No	No	No	Yes	No	No	Yes	Yes	Yes	No	No	Yes	Yes	0	0	0	1	0
Yes	Yes	Male	4	No	1		26	Yes	Yes	University/college degree or higher	Orthodox	Married	Yes	Yes	University/college degree or higher	1	1	1	No		Covered Well	No		Pit Latrine/traditional pit toilet	Finished roofing Corrugated iron	Rambo/wood	0	No		Mainly firewood (purchase or collected)	Yes	No	No	No	Yes	No	No	Yes	Yes	No	No	No	No	No	0	0	0	0	0
Yes	Yes	Female	3	Yes	8	96	45	No			Orthodox	Married	Yes	Yes	5th	8	8	8	No		Covered Well	No		Pit Latrine/traditional pit toilet	Finished roofing Corrugated iron	Rambo/wood	2	Yes	2	Mainly firewood (purchase or collected)	Yes	No	No	No	Yes	No	No	Yes	Yes	Yes	No	No	Yes	Yes	0	0	0	1	0
Yes	Yes	Female	10	Yes	5	47	37	No			Orthodox	Married	No			5	5	5	No		Protected Spring	No		Pit Latrine/traditional pit toilet	Finished roofing Corrugated iron	Rambo/wood	1	Yes	1	Mainly firewood (purchase or collected)	Yes	No	No	No	Yes	No	No	Yes	Yes	Yes	No	No	Yes	No	3	0	0	0	0
Yes	Yes	Male	9	Yes	4	3	25	No			Orthodox	Married	No			4	4	4	No		Piped outside compound	No		Pit Latrine/traditional pit toilet	Finished roofing Corrugated iron	Rambo/wood	1	Yes	1	Mainly firewood (purchase or collected)	Yes	No	No	No	Yes	No	No	No	No	No	No	No	Yes	No	0	0	0	2	0
Yes	Yes	Female	6	Yes	6	60	35	No			Orthodox	Married	No			5	5	5	No		Covered Well	No		Pit Latrine/traditional pit toilet	Finished roofing Corrugated iron	Rambo/wood	1	Yes	0.5	Mainly firewood (purchase or collected)	Yes	No	No	No	Yes	No	No	No	Yes	Yes	No	No	Yes	Yes	2	0	1	0	0
Yes	Yes	Female	4	No	1		20	Yes	Yes	3rd	Orthodox	Married	No			1	1	1	No		Protected hand pump spring	No		Pit Latrine/traditional pit toilet	Finished roofing Corrugated iron	Rambo/wood	1	No		Mainly firewood (purchase or collected)	Yes	No	No	No	Yes	No	No	No	No	No	Yes	No	Yes	Yes	0	0	0	0	0
Yes	Yes	Male	11	Yes	2	60	25	No			Orthodox	Married	Yes	Yes	6th	2	2	2	No		Covered Well	No		No facility/Bush/Field	Finished roofing Corrugated iron	Rambo/wood	2	Yes	0.5	Mainly firewood (purchase or collected)	Yes	No	No	No	Yes	No	No	No	No	No	No	No	Yes	Yes	0	0	3	0	0
Yes	Yes	Female	3	Yes	6	31	36	No			Orthodox	Married	Yes	Yes	6th	6	6	6	No		Covered Well	No		Pit Latrine/traditional pit toilet	Finished roofing Corrugated iron	Rambo/wood	2	Yes	1.25	Mainly firewood (purchase or collected)	Yes	No	No	Yes	Yes	No	No	Yes	Yes	Yes	No	No	Yes	Yes	0	0	0	0	0
Yes	Yes	Female	9	Yes	3	48	25	Yes	Yes	6th	Orthodox	Married	No			3	3	3	No		Protected Spring	No		Pit Latrine/traditional pit toilet	Finished roofing Corrugated iron	Rambo/wood	0	Yes	1	Mainly firewood (purchase or collected)	No	No	No	No	Yes	No	No	No	No	Yes	No	No	Yes	No	0	0	0	1	0
Yes	Yes	Male	14	Yes	2	70	22	Yes	Yes	6th	Orthodox	Married	Yes	Yes	8th	3	2	2	Yes	1	Protected hand pump spring	No		Pit Latrine/traditional pit toilet	Finished roofing Corrugated iron	Rambo/wood	1	Yes	0.5	Mainly firewood (purchase or collected)	Yes	No	No	No	Yes	No	No	Yes	Yes	Yes	No	No	Yes	Yes	0	0	0	0	0
Yes	Yes	Male	6	Yes	5	48	35	No			Orthodox	Married	No			5	5	5	No		Protected Spring	No		Pit Latrine/traditional pit toilet	Finished roofing Corrugated iron	Rambo/wood	2	Yes	2	Mainly firewood (purchase or collected)	Yes	No	No	Yes	Yes	No	No	Yes	Yes	Yes	No	No	Yes	Yes	2	0	0	1	0
Yes	Yes	Male	12	Yes	3	36	28	No			Orthodox	Married	No			3	3	3	No		Protected Spring	No		Pit Latrine/traditional pit toilet	Finished roofing Corrugated iron	Rambo/wood	0	Yes	1	Mainly firewood (purchase or collected)	Yes	No	No	No	Yes	No	No	No	Yes	No	No	No	Yes	No	0	0	2	0	0
Yes	Yes	Male	14	Yes	4	5	35	No			Orthodox	Married	Yes	Yes	6th	5	5	6	No		Piped outside compound	No		Pit Latrine/traditional pit toilet	Finished roofing Corrugated iron	Rambo/wood	1	Yes	1.5	Mainly firewood (purchase or collected)	Yes	No	Yes	Yes	Yes	No	No	Yes	Yes	Yes	No	No	Yes	No	0	0	1	0	0
Yes	Yes	Male	2	Yes	2	36	30	No			Orthodox	Married	Yes	Yes	5th	2	2	2	No		Protected Spring	No		Pit Latrine/traditional pit toilet	Finished roofing Corrugated iron	Rambo/wood	2	Yes	1	Mainly firewood (purchase or collected)	Yes	No	No	No	Yes	No	No	No	No	Yes	No	No	Yes	Yes	1	0	0	1	0
Yes	Yes	Female	3	No	1		25	No			Orthodox	Married	Yes	Yes	8th	1	1	1	No		Protected Spring	No		Pit Latrine/traditional pit toilet	Finished roofing Corrugated iron	Rambo/wood	1	No		Mainly firewood (purchase or collected)	Yes	No	No	No	Yes	No	No	Yes	No	Yes	No	No	Yes	Yes	6	0	0	0	0
Yes	Yes	Male	6	Yes	3	3	30	No			Orthodox	Married	Yes	Yes	5th	3	3	3	No		Piped outside compound	No		Pit Latrine/traditional pit toilet	Finished roofing Corrugated iron	Rambo/wood	1	Yes	2	Mainly firewood (purchase or collected)	Yes	No	Yes	No	Yes	No	No	Yes	Yes	Yes	No	No	Yes	No	3	0	0	0	0
Yes	Yes	Female	6	Yes	2	5	25	No			Orthodox	Married	Yes	Yes	4th	3	3	3	Yes	1	Piped outside compound	No		Pit Latrine/traditional pit toilet	Finished roofing Corrugated iron	Rambo/wood	1	Yes	1	Mainly firewood (purchase or collected)	Yes	No	Yes	Yes	Yes	No	No	Yes	Yes	Yes	No	No	Yes	No	0	0	0	0	0
Yes	Yes	Female	6	Yes	5	36	30	Yes	No		Orthodox	Married	No			5	5	5	No		Protected Spring	No		Pit Latrine/traditional pit toilet	Finished roofing Corrugated iron	Rambo/wood	2	Yes	1	Mainly firewood (purchase or collected)	Yes	No	No	No	Yes	No	No	No	No	Yes	Yes	No	Yes	Yes	0	0	0	1	0
Yes	Yes	Female	2	No	1		22	Yes	Yes	8th	Orthodox	Married	Yes	Yes	8th	1	1	1	No		Piped outside compound	No		Pit Latrine/traditional pit toilet	Finished roofing Corrugated iron	Rambo/wood	1	No		Mainly firewood (purchase or collected)	Yes	No	Yes	No	Yes	No	No	Yes	Yes	Yes	No	No	Yes	No	0	0	0	0	0
Yes	Yes	Female	14	Yes	4	8	24	No			Orthodox	Married	No			4	4	4	No		Piped outside compound	No		Pit Latrine/traditional pit toilet	Finished roofing Corrugated iron	Rambo/wood	1	Yes	0.5	Mainly firewood (purchase or collected)	Yes	No	No	No	Yes	No	No	Yes	Yes	Yes	No	No	Yes	No	4	0	0	0	0
Yes	Yes	Male	2	Yes	8	28	38	No			Orthodox	Married	No			8	8	8	No		Covered Well	No		Pit Latrine/traditional pit toilet	Finished roofing Corrugated iron	Rambo/wood	2	Yes	0.5	Mainly firewood (purchase or collected)	Yes	No	Yes	No	Yes	No	No	Yes	Yes	Yes	No	No	Yes	No	2	0	0	0	0
Yes	Yes	Female	5	Yes	8	5	30	No			Orthodox	Married	Yes	Yes	4th	9	8	8	Yes	1	Covered Well	No		Pit Latrine/traditional pit toilet	Finished roofing Corrugated iron	Rambo/wood	1	Yes	1	Mainly firewood (purchase or collected)	Yes	No	No	No	Yes	No	No	No	Yes	Yes	No	No	Yes	No	3	0	0	0	0
Yes	Yes	Female	11		4	36	28	No			Orthodox	Married	Yes	Yes	6th	4	4	4	No		Covered Well	No		Pit Latrine/traditional pit toilet	Finished roofing Corrugated iron	Rambo/wood	1	No		Mainly firewood (purchase or collected)	Yes	No	Yes	No	Yes	No	No	Yes	Yes	Yes	No	No	Yes	Yes	0	0	0	0	0
Yes	Yes	Male	12	No	1		23	Yes	Yes	8th	Orthodox	Married	Yes	Yes	8th	1	1	1	No		Protected Spring	No		Pit Latrine/traditional pit toilet	Finished roofing Corrugated iron	Rambo/wood	2	No		Mainly firewood (purchase or collected)	Yes	No	No	No	Yes	No	No	No	No	Yes	No	No	Yes	Yes	0	0	0	1	0
Yes	Yes	Female	12	No	1		20	Yes	Yes	8th	Orthodox	Married	Yes	Yes	8th	1	1	1	No		Protected hand pump spring	No		Pit Latrine/traditional pit toilet	Finished roofing Corrugated iron	Rambo/wood	1	No		Mainly firewood (purchase or collected)	Yes	No	No	No	Yes	No	No	No	No	Yes	No	No	No	Yes	0	0	0	0	0
Yes	Yes	Female	8	No	1		20	Yes	Yes	4th	Orthodox	Married	Yes	Yes	10th	1	1	1	No		Covered Well	No		Pit Latrine/traditional pit toilet	Finished roofing Corrugated iron	Rambo/wood	0	No		Mainly firewood (purchase or collected)	Yes	No	No	No	Yes	No	No	No	No	No	No	No	No	No	0	0	0	0	0
Yes	Yes	Female	3	Yes	2	36	20	No			Orthodox	Married	No			2	2	2	No		Protected hand pump spring	No		Pit Latrine/traditional pit toilet	Finished roofing Corrugated iron	Rambo/wood	1	No		Mainly firewood (purchase or collected)	Yes	No	No	Yes	Yes	No	No	No	No	Yes	No	No	Yes	Yes	0	0	0	0	0
Yes	Yes	Female	10	Yes	5	59	35	No			Orthodox	Married	No			5	5	5	No		Protected Spring	No		Pit Latrine/traditional pit toilet	Finished roofing Corrugated iron	Rambo/wood	2	Yes	1	Mainly firewood (purchase or collected)	Yes	No	No	No	Yes	No	No	No	Yes	Yes	No	No	Yes	Yes	3	0	0	0	0
Yes	Yes	Female	3	Yes	3	36	25	Yes	Yes	9th	Orthodox	Married	Yes	Yes	9th	3	3	3	No		Open Spring	No		Pit Latrine/traditional pit toilet	Finished roofing Corrugated iron	Rambo/wood	1	Yes	1.5	Mainly firewood (purchase or collected)	No	No	No	No	Yes	No	No	No	No	Yes	No	No	Yes	No	0	0	0	1	0
Yes	Yes	Female	5	Yes	4	46	35	No			Orthodox	Married	Yes	No	1st	5	5	5	No		Piped outside compound	No		Pit Latrine/traditional pit toilet	Finished roofing Corrugated iron	Rambo/wood	1	No		Mainly firewood (purchase or collected)	Yes	No	Yes	Yes	Yes	No	No	Yes	Yes	Yes	No	No	Yes	No	0	0	0	0	0
Yes	Yes	Female	5	Yes	3	5	25	No			Orthodox	Married	Yes	Yes	8th	3	3	3	No		Piped outside compound	No		Pit Latrine/traditional pit toilet	Finished roofing Corrugated iron	Rambo/wood	1	No		Mainly firewood (purchase or collected)	Yes	No	No	Yes	Yes	No	No	Yes	Yes	Yes	No	No	No	No	0	0	0	0	0
Yes	Yes	Female	6	Yes	2	6	23	No			Orthodox	Married	No			2	2	2	No		Piped outside compound	No		Pit Latrine/traditional pit toilet	Finished roofing Corrugated iron	Rambo/wood	0	Yes	0.5	Mainly firewood (purchase or collected)	Yes	No	Yes	No	Yes	No	No	Yes	Yes	Yes	No	No	Yes	No	0	0	2	1	0
Yes	Yes	Male	14	Yes	2	54	26	No			Orthodox	Married	Yes	Yes	4th	2	2	2	No		Piped outside compound	No		Pit Latrine/traditional pit toilet	Finished roofing Corrugated iron	Rambo/wood	1	No		Mainly firewood (purchase or collected)	Yes	No	No	No	Yes	No	No	Yes	Yes	Yes	No	No	Yes	No	1	0	0	0	0
Yes	Yes	Female	6	Yes	3	6	30	No			Orthodox	Married	No			3	3	3	No		Covered Well	No		No facility/Bush/Field	Finished roofing Corrugated iron	Rambo/wood	1	Yes	1	Mainly firewood (purchase or collected)	Yes	No	No	No	No	No	No	No	No	Yes	No	No	Yes	No	0	0	0	0	0
Yes	Yes	Male	9	Yes	2	120	25	No			Orthodox	Married	Yes	Yes	7th	2	2	2	No		Covered Well	No		Pit Latrine/traditional pit toilet	Finished roofing Corrugated iron	Rambo/wood	2	Yes	0.5	Mainly firewood (purchase or collected)	Yes	No	No	No	Yes	No	No	Yes	Yes	Yes	No	No	No	No	0	0	0	0	0
Yes	Yes	Female	6	Yes	5	3	30	No			Orthodox	Married	No			5	5	5	No		Covered Well	No		Pit Latrine/traditional pit toilet	Finished roofing Corrugated iron	Rambo/wood	0	Yes	1	Mainly firewood (purchase or collected)	Yes	No	No	No	Yes	No	No	No	No	Yes	No	No	Yes	No	0	0	0	1	0
Yes	Yes	Male	2	Yes	4	6	27	No			Orthodox	Married	No			4	4	4	No		Covered Well	No		Pit Latrine/traditional pit toilet	Finished roofing Corrugated iron	Rambo/wood	0	Yes	1	Mainly firewood (purchase or collected)	Yes	No	No	No	Yes	No	No	No	No	No	No	No	Yes	No	4	0	0	2	0
Yes	Yes	Male	6	Yes	4	59	35	Yes	Yes	3rd	Orthodox	Married	Yes	Yes	8th	4	4	4	No		Protected Spring	No		No facility/Bush/Field	Finished roofing Corrugated iron	Rambo/wood	1	Yes	0.5	Mainly firewood (purchase or collected)	No	No	Yes	No	No	No	No	No	No	Yes	Yes	No	Yes	No	2	0	0	0	0
Yes	Yes	Male	13	Yes	2	59	20	Yes	Yes	3rd	Orthodox	Married	No			2	2	2	No		Protected Spring	No		Pit Latrine/traditional pit toilet	Finished roofing Corrugated iron	Rambo/wood	1	No		Mainly firewood (purchase or collected)	No	No	No	No	Yes	No	No	No	No	Yes	No	No	Yes	No	0	0	0	0	0
Yes	Yes	Female	6	Yes	5	50	36	No			Orthodox	Married	No			9	8	5	Yes	1	Piped outside compound	No		Pit Latrine/traditional pit toilet	Finished roofing Corrugated iron	Rambo/wood	2	Yes	0.5	Mainly firewood (purchase or collected)	Yes	No	No	Yes	Yes	Yes	No	Yes	Yes	Yes	No	No	Yes	No	0	0	0	0	0
Yes	Yes	Female	3	Yes	4	2	30	Yes	Yes	4th	Orthodox	Married	Yes	Yes	6th	4	4	4	No		Piped outside compound	No		Pit Latrine/traditional pit toilet	Finished roofing Corrugated iron	Rambo/wood	0	Yes	1	Mainly firewood (purchase or collected)	Yes	No	No	No	Yes	No	No	No	No	Yes	No	No	Yes	No	0	0	0	0	0
Yes	Yes	Male	3	Yes	2	50	22	Yes	Yes	8th	Orthodox	Married	Yes	Yes	8th	2	2	2	No		Protected hand pump spring	No		Pit Latrine/traditional pit toilet	Finished roofing Corrugated iron	Rambo/wood	1	Yes	1.5	Mainly firewood (purchase or collected)	Yes	Yes	Yes	Yes	Yes	No	No	Yes	Yes	Yes	No	No	Yes	No	3	0	0	1	0
Yes	Yes	Female	12	Yes	7	40	40	No			Orthodox	Married	Yes	No	4th	7	7	7	No		Protected Spring	No		Pit Latrine/traditional pit toilet	Finished roofing Corrugated iron	Rambo/wood	0	Yes	0.75	Mainly firewood (purchase or collected)	Yes	No	No	No	Yes	No	No	No	No	No	No	No	No	Yes	0	0	0	0	0
Yes	Yes	Female	8	Yes	4	39	35	Yes	Yes	6th	Orthodox	Married	Yes	Yes	5th	4	4	4	No		Protected Spring	No		Pit Latrine/traditional pit toilet	Finished roofing Corrugated iron	Rambo/wood	0	Yes	0.5	Mainly firewood (purchase or collected)	Yes	No	No	No	Yes	No	No	No	No	Yes	No	No	Yes	No	2	0	0	1	0
Yes	Yes	Male	8	Yes	6	5	30	No			Orthodox	Married	No			8	6	6	Yes	2	Covered Well	No		Pit Latrine/traditional pit toilet	Finished roofing Corrugated iron	Rambo/wood	0	Yes	0.5	Mainly firewood (purchase or collected)	Yes	No	Yes	No	Yes	No	No	No	No	Yes	Yes	No	Yes	No	4	0	0	0	0
Yes	Yes	Male	9	Yes	2	8	25	Yes	Yes	7th	Orthodox	Married	No			3	2	2	Yes	1	Piped outside compound	No		Pit Latrine/traditional pit toilet	Finished roofing Corrugated iron	Rambo/wood	0	No		Mainly firewood (purchase or collected)	Yes	No	No	Yes	Yes	No	No	Yes	Yes	Yes	No	No	No	No	0	0	0	0	0
Yes	Yes	Male	6	No	1		25	Yes	Yes	8th	Orthodox	Married	No			1	1	1	No		Piped outside compound	No		Pit Latrine/traditional pit toilet	Finished roofing Corrugated iron	Rambo/wood	0	Yes	0.5	Mainly firewood (purchase or collected)	Yes	No	Yes	No	Yes	No	No	No	No	Yes	No	No	No	No	0	0	0	0	0
Yes	Yes	Male	14	Yes	6	78	40	Yes	No		Orthodox	Married	Yes	Yes	6th	6	6	6	No		Protected hand pump spring	No		Pit Latrine/traditional pit toilet	Finished roofing Corrugated iron	Rambo/wood	1	Yes	2	Mainly firewood (purchase or collected)	Yes	No	No	Yes	Yes	No	No	Yes	Yes	Yes	No	Yes	No	Yes	0	0	0	0	0
Yes	Yes	Male	8	Yes	3	72	26	No			Orthodox	Married	No			3	3	3	No		River	No		No facility/Bush/Field	Finished roofing Corrugated iron	Rambo/wood	0	No		Mainly firewood (purchase or collected)	Yes	No	No	No	Yes	No	No	No	No	Yes	No	No	Yes	No	0	0	0	1	0
Yes	Yes	Male	3	Yes	3	72	35	Yes	Yes	4th	Orthodox	Married	No			5	5	3	No		River	No		No facility/Bush/Field	Finished roofing Corrugated iron	Rambo/wood	0	No		Mainly firewood (purchase or collected)	Yes	No	No	No	No	No	No	No	No	Yes	No	No	Yes	No	15	4	4	2	0
Yes	Yes	Female	6	Yes	3	3	30	No			Orthodox	Married	No			3	3	3	No		Covered Well	No		Pit Latrine/traditional pit toilet	Finished roofing Corrugated iron	Rambo/wood	0	No		Mainly firewood (purchase or collected)	Yes	No	No	No	No	No	No	No	No	No	No	No	No	No	0	0	0	0	0
Yes	Yes	Male	3	Yes	3	36	25	No			Orthodox	Married	No			5	5	5	Yes	2	Protected hand pump spring	No		No facility/Bush/Field	Finished roofing Corrugated iron	Rambo/wood	1	Yes	1	Mainly firewood (purchase or collected)	No	No	No	No	Yes	No	No	No	No	Yes	No	No	Yes	Yes	6	0	1	1	0
Yes	Yes	Male	11	Yes	4	59	29	No			Orthodox	Married	No			5	4	4	Yes	1	Protected hand pump spring	No		No facility/Bush/Field	Finished roofing Corrugated iron	Rambo/wood	0	No		Mainly firewood (purchase or collected)	Yes	No	No	No	Yes	No	No	No	No	No	No	No	Yes	No	0	3	0	2	0
Yes	Yes	Male	11	Yes	5	59	38	No			Orthodox	Married	No			6	6	6	Yes	1	Covered Well	No		Pit Latrine/traditional pit toilet	Finished roofing Corrugated iron	Rambo/wood	1	Yes	999	Mainly firewood (purchase or collected)	Yes	No	No	Yes	Yes	No	No	Yes	Yes	Yes	No	No	Yes	No	0	0	0	0	0
Yes	Yes	Female	12	Yes	4	12	30	No			Orthodox	Married	No			4	4	4	No		Covered Well	No		Pit Latrine/traditional pit toilet	Finished roofing Corrugated iron	Rambo/wood	1	No		Mainly firewood (purchase or collected)	Yes	No	No	No	Yes	No	No	No	No	Yes	No	No	Yes	No	15	1	0	0	0
Yes	Yes	Female	11	No	1		28	Yes	Yes	10th	Orthodox	Married	Yes	Yes	8th	1	1	1	No		Covered Well	No		Pit Latrine/traditional pit toilet	Finished roofing Corrugated iron	Rambo/wood	1	No		Mainly firewood (purchase or collected)	Yes	No	No	Yes	Yes	No	No	Yes	Yes	Yes	No	No	No	No	0	0	0	0	0
Yes	Yes	Male	13	No	1		22	Yes	Yes	10th	Orthodox	Married	Yes	Yes	10th	1	1	1	No		Covered Well	No		Pit Latrine/traditional pit toilet	Finished roofing Corrugated iron	Rambo/wood	0	No		Mainly firewood (purchase or collected)	Yes	No	Yes	No	Yes	No	No	No	No	Yes	No	No	Yes	No	0	0	0	0	0
Yes	Yes	Female	13	No	1		24	Yes	Yes	8th	Orthodox	Married	Yes	Yes	7th	1	1	1	No		Covered Well	No		Pit Latrine/traditional pit toilet	Finished roofing Corrugated iron	Rambo/wood	1	No		Mainly firewood (purchase or collected)	Yes	No	No	Yes	Yes	No	No	No	No	Yes	No	No	Yes	No	0	0	0	1	0
Yes	Yes	Female	10	Yes	5	4	30	Yes	Yes	7th	Orthodox	Married	Yes	Yes	9th	5	5	5	No		River	No		Pit Latrine/traditional pit toilet	Finished roofing Corrugated iron	Rambo/wood	1	No		Mainly firewood (purchase or collected)	Yes	No	No	No	Yes	No	No	Yes	Yes	Yes	No	No	Yes	No	10	0	0	1	0
Yes	Yes	Female	5	No	1		19	No			Orthodox	Married	Yes	Yes	8th	1	1	1	No		Covered Well	No		Pit Latrine/traditional pit toilet	Finished roofing Corrugated iron	Rambo/wood	0	No		Mainly firewood (purchase or collected)	Yes	No	No	No	Yes	No	No	Yes	Yes	Yes	No	No	Yes	No	2	0	0	2	0
Yes	Yes	Female	14	Yes	1		20	Yes	Yes	6th	Orthodox	Married	Yes	Yes	7th	1	1	1	No		Covered Well	No		Pit Latrine/traditional pit toilet	Finished roofing Corrugated iron	Rambo/wood	0	Yes	2	Mainly firewood (purchase or collected)	Yes	No	Yes	No	Yes	No	No	No	Yes	Yes	No	No	Yes	No	0	0	1	0	0
Yes	Yes	Female	6	Yes	3	6	30	No			Orthodox	Married	Yes	Yes	5th	3	3	3	No		Open Spring	No		Pit Latrine/traditional pit toilet	Finished roofing Corrugated iron	Rambo/wood	0	No		Mainly firewood (purchase or collected)	Yes	No	No	No	Yes	No	No	No	No	No	No	No	Yes	No	0	0	0	0	0
Yes	Yes	Female	12	Yes	8	38	40	No			Orthodox	Married	No			8	8	8	No		Open Spring	No		Pit Latrine/traditional pit toilet	Finished roofing Corrugated iron	Rambo/wood	2	Yes	1.5	Crop residue	Yes	No	No	No	Yes	No	No	Yes	Yes	Yes	No	No	Yes	No	0	0	0	0	0
Yes	Yes	Male	3	No	1		21	Yes	Yes	10th	Orthodox	Married	Yes	Yes	5th	1	1	1	No		Covered Well	Yes	Add bleach/chlorine	Pit Latrine/traditional pit toilet	Finished roofing Corrugated iron	Rambo/wood	1	Yes	1	Mainly firewood (purchase or collected)	Yes	No	No	No	Yes	No	No	Yes	Yes	No	No	Yes	Yes	No	0	0	0	0	0
Yes	Yes	Female	13	No	1		20	Yes	Yes	10th	Orthodox	Married	Yes	Yes	8th	1	1	1	No		Covered Well	No		Pit Latrine/traditional pit toilet	Finished roofing Corrugated iron	Rambo/wood	0	Yes	0.5	Mainly firewood (purchase or collected)	Yes	No	No	No	Yes	No	No	No	Yes	Yes	No	No	Yes	No	4	0	0	0	0
Yes	Yes	Male	12	No	1		25	No			Orthodox	Married	No			2	2	2	Yes	1	Covered Well	No		No facility/Bush/Field	Finished roofing Corrugated iron	Rambo/wood	0	No		Mainly firewood (purchase or collected)	No	No	No	No	No	No	No	No	No	No	No	Yes	No	No	0	0	0	0	0
Yes	Yes	Male	11	Yes	5	3	35	No			Orthodox	Married	No			5	5	5	No		Pond/Lake/Dam	No		Pit Latrine/traditional pit toilet	Finished roofing Corrugated iron	Rambo/wood	1	Yes	2	Mainly firewood (purchase or collected)	Yes	No	No	No	Yes	No	No	Yes	No	Yes	No	No	Yes	No	5	6	3	2	0
Yes	Yes	Female	3	Yes	3	27	26	No			Orthodox	Married	No			3	3	3	No		River	No		No facility/Bush/Field	Finished roofing Corrugated iron	Rambo/wood	0	Yes	2.5	Mainly firewood (purchase or collected)	Yes	No	No	No	Yes	No	No	No	No	Yes	No	No	Yes	No	5	0	0	2	0
Yes	Yes	Male	4	Yes	2	3	22	Yes	Yes	9th	Orthodox	Married	No			2	2	2	No		Covered Well	Yes	Boil	No facility/Bush/Field	Finished roofing Corrugated iron	Rambo/wood	1	No		Mainly firewood (purchase or collected)	Yes	No	No	No	Yes	No	No	No	No	Yes	No	No	Yes	No	0	3	0	0	0
Yes	Yes	Female	14	Yes	6	5	36	No			Orthodox	Married	No			6	6	6	No		Covered Well	Yes	Add bleach/chlorine	Pit Latrine/traditional pit toilet	Finished roofing Corrugated iron	Rambo/wood	1	Yes	1	Mainly firewood (purchase or collected)	Yes	No	No	No	Yes	No	No	No	No	Yes	No	No	Yes	No	0	0	0	1	0
Yes	Yes	Female	14	Yes	5	4	28	No			Orthodox	Married	Yes	No	1st	5	5	5	No		Protected hand pump spring	No		Pit Latrine/traditional pit toilet	Finished roofing Corrugated iron	Rambo/wood	1	Yes	1.5	Mainly firewood (purchase or collected)	Yes	No	Yes	No	Yes	No	No	Yes	No	No	No	No	Yes	Yes	0	0	0	1	0
Yes	Yes	Male	9	Yes	6	3	40	No			Orthodox	Married	No			6	6	6	No		Piped outside compound	No		Pit Latrine/traditional pit toilet	Finished roofing Corrugated iron	Rambo/wood	0	Yes	1	Mainly firewood (purchase or collected)	Yes	No	No	No	Yes	No	No	No	No	No	No	No	Yes	No	0	0	0	0	0
Yes	Yes	Female	14	No	1		30	No			Orthodox	Divorced				1	1	1	No		Piped into compound	No		Pit Latrine/traditional pit toilet	Thatch/leaf	Rambo/wood	1	Yes	1	Mainly firewood (purchase or collected)	No	No	Yes	No	No	No	No	No	No	Yes	No	Yes	Yes	No	0	0	0	0	0
Yes	Yes	Male	3	Yes	6	3	35	No			Orthodox	Married	No			6	6	6	No		Open Spring	No		Pit Latrine/traditional pit toilet	Finished roofing Corrugated iron	Rambo/wood	1	Yes	1	Mainly firewood (purchase or collected)	Yes	No	No	No	Yes	No	No	No	No	No	No	No	Yes	No	10	0	1	1	0
Yes	Yes	Female	14	Yes	3	12	29	No			Orthodox	Married	Yes	Yes	4th	3	3	3	No		Covered Well	No		Pit Latrine/traditional pit toilet	Finished roofing Corrugated iron	Rambo/wood	0	No		Mainly firewood (purchase or collected)	Yes	No	No	No	Yes	No	No	No	No	Yes	No	No	Yes	No	8	0	2	0	0
Yes	Yes	Female	8	No	1		19	Yes	Yes	9th	Orthodox	Married	Yes	Yes	7th	1	1	1	No		Open Spring	No		No facility/Bush/Field	Finished roofing Corrugated iron	Rambo/wood	1	No		Mainly firewood (purchase or collected)	Yes	No	Yes	No	Yes	No	No	No	No	Yes	No	No	Yes	No	0	0	0	0	0
Yes	Yes	Female	4	Yes	2	3	18	Yes	Yes	8th	Orthodox	Married	No			3	2	2	Yes	1	Covered Well	No		Pit Latrine/traditional pit toilet	Finished roofing Corrugated iron	Rambo/wood	1	Yes	2.5	Mainly firewood (purchase or collected)	Yes	No	No	Yes	Yes	No	No	Yes	Yes	Yes	No	No	Yes	No	0	0	0	1	0
Yes	Yes	Female	13	Yes	5	4	25	No			Orthodox	Married	No			6	5	5	Yes	1	Open Spring	No		Pit Latrine/traditional pit toilet	Finished roofing Corrugated iron	Rambo/wood	1	No		Mainly firewood (purchase or collected)	Yes	No	No	No	Yes	No	No	No	No	No	No	No	Yes	No	2	0	0	1	0
Yes	Yes	Male	11	Yes	7	3	33	No			Orthodox	Married	Yes	Yes	4th	7	7	7	No		Covered Well	No		Pit Latrine/traditional pit toilet	Finished roofing Corrugated iron	Rambo/wood	0	Yes	0.5	Mainly firewood (purchase or collected)	Yes	No	No	No	Yes	No	No	No	Yes	Yes	No	No	Yes	No	1	0	1	2	0
Yes	Yes	Female	2	Yes	4	2	30	No			Orthodox	Married	Yes	Yes	7th	5	5	5	Yes	1	Open Spring	No		Pit Latrine/traditional pit toilet	Finished roofing Corrugated iron	Rambo/wood	0	No		Mainly firewood (purchase or collected)	Yes	No	No	No	No	No	No	No	No	Yes	No	No	Yes	No	1	0	0	0	0
Yes	Yes	Male	12	Yes	7	36	35	No			Orthodox	Married	Yes	No	1st	7	7	7	No		Covered Well	No		Pit Latrine/traditional pit toilet	Finished roofing Corrugated iron	Rambo/wood	1	Yes	1.5	Crop residue	No	No	No	No	Yes	No	No	Yes	Yes	Yes	No	Yes	Yes	No	0	0	0	0	0
Yes	Yes	Female	11	Yes	3	48	28	Yes	Yes	9th	Orthodox	Married	Yes	Yes	4th	3	3	3	No		Covered Well	No		Pit Latrine/traditional pit toilet	Finished roofing Corrugated iron	Rambo/wood	1	No		Mainly firewood (purchase or collected)	Yes	No	Yes	Yes	Yes	No	Yes	Yes	Yes	Yes	No	No	No	No	0	0	0	0	0
Yes	Yes	Male	9	Yes	4	48	28	No			Orthodox	Married	Yes	Yes	7th	6	6	6	No		Protected Spring	No		Pit Latrine/traditional pit toilet	Finished roofing Corrugated iron	Rambo/wood	2	Yes	1	Mainly firewood (purchase or collected)	No	No	No	No	Yes	Yes	No	Yes	Yes	Yes	No	No	Yes	Yes	0	0	1	0	0
Yes	Yes	Female	14	Yes	5	36	35	No			Orthodox	Married	No			9	5	5	Yes	4	Protected hand pump spring	No		Pit Latrine/traditional pit toilet	Finished roofing Corrugated iron	Rambo/wood	2	Yes	0.5	Mainly firewood (purchase or collected)	Yes	No	No	No	Yes	No	No	No	No	No	No	No	Yes	Yes	0	0	0	1	0
Yes	Yes	Male	5	Yes	3	5	35	Yes	Yes	6th	Orthodox	Married	Yes	Yes	5th	3	3	3	Yes	1	Covered Well	No		Pit Latrine/traditional pit toilet	Finished roofing Corrugated iron	Rambo/wood	1	Yes	1	Mainly firewood (purchase or collected)	Yes	No	No	Yes	Yes	No	No	No	No	Yes	No	No	Yes	No	5	0	0	0	0
Yes	Yes	Male	4	Yes	8	2	40	No			Orthodox	Married	No			9	8	8	Yes	1	Covered Well	No		Pit Latrine/traditional pit toilet	Finished roofing Corrugated iron	Rambo/wood	0	Yes	1	Mainly firewood (purchase or collected)	Yes	No	No	No	Yes	No	No	No	No	Yes	No	No	Yes	No	5	0	0	0	0
Yes	Yes	Female	4	Yes	5	3	30	No			Orthodox	Married	No			5	5	5	No		Covered Well	No		Pit Latrine/traditional pit toilet	Finished roofing Corrugated iron	Rambo/wood	0	No		Mainly firewood (purchase or collected)	Yes	No	No	No	Yes	No	No	No	No	Yes	No	No	Yes	No	0	0	0	1	0
Yes	Yes	Male	3	Yes	5	36	34	No			Orthodox	Married	Yes	Yes	7th	6	6	6	No		Protected hand pump spring	No		Pit Latrine/traditional pit toilet	Finished roofing Corrugated iron	Rambo/wood	2	Yes	0.5	Mainly firewood (purchase or collected)	Yes	No	No	No	Yes	No	No	No	No	Yes	No	No	Yes	Yes	10	0	0	1	0
Yes	Yes	Male	7	Yes	4	32	23	Yes	Yes	9th	Orthodox	Married	No			4	4	4	No		Protected hand pump spring	No		Pit Latrine/traditional pit toilet	Finished roofing Corrugated iron	Rambo/wood	2	Yes	1	Mainly firewood (purchase or collected)	Yes	No	No	No	Yes	No	No	No	No	Yes	No	No	Yes	Yes	15	0	0	0	0
Yes	Yes	Male	7	Yes	2	31	25	Yes	Yes	6th	Orthodox	Married	Yes	Yes	5th	2	2	2	No		Protected Spring	No		No facility/Bush/Field	Finished roofing Corrugated iron	Rambo/wood	1	Yes	1	Mainly firewood (purchase or collected)	Yes	No	No	No	Yes	No	No	Yes	Yes	Yes	No	No	Yes	Yes	15	0	0	2	0
Yes	Yes	Male	2	Yes	2	7	27	Yes	Yes	6th	Orthodox	Married	Yes	Yes	6th	7	2	2	Yes	2	Covered Well	No		Pit Latrine/traditional pit toilet	Finished roofing Corrugated iron	Rambo/wood	1	Yes	0.5	Mainly firewood (purchase or collected)	No	No	No	No	Yes	No	No	Yes	Yes	Yes	No	No	Yes	No	1	0	0	0	0
Yes	Yes	Male	5	Yes	2	84	30	No			Orthodox	Married	No			2	2	2	No		River	No		No facility/Bush/Field	Finished roofing Corrugated iron	Rambo/wood	1	No		Mainly firewood (purchase or collected)	Yes	No	No	No	Yes	No	No	No	No	Yes	No	No	Yes	Yes	5	4	0	1	0
Yes	Yes	Female	8	Yes	2	96	28	No			Orthodox	Married	No			2	2	2	No		Open Spring	No		Pit Latrine/traditional pit toilet	Finished roofing Corrugated iron	Rambo/wood	1	Yes	1.5	Mainly firewood (purchase or collected)	No	No	No	No	No	No	No	Yes	Yes	Yes	No	No	Yes	Yes	0	0	0	1	0
Yes	Yes	Female	9	No	1		25	Yes	Yes	6th	Orthodox	Married	Yes	Yes	12th	1	1	1	No		Covered Well	No		Pit Latrine/traditional pit toilet	Finished roofing Corrugated iron	Rambo/wood	1	No		Mainly firewood (purchase or collected)	Yes	No	No	No	Yes	No	No	Yes	Yes	Yes	No	No	No	No	0	0	0	0	0
Yes	Yes	Male	11	Yes	2	156	27	No			Orthodox	Married	No			2	2	2	Yes	0	Covered Well	No		Pit Latrine/traditional pit toilet	Finished roofing Corrugated iron	Rambo/wood	1	Yes	2	Crop residue	Yes	No	No	No	Yes	No	No	Yes	Yes	Yes	No	No	Yes	No	5	0	0	0	0
Yes	Yes	Female	12	Yes	5	41	35	No			Orthodox	Married	No			7	5	5	Yes	2	Protected Spring	No		No facility/Bush/Field	Finished roofing Corrugated iron	Rambo/wood	2	Yes	1.5	Mainly firewood (purchase or collected)	Yes	No	No	No	Yes	No	No	Yes	Yes	Yes	No	No	Yes	Yes	2	2	0	2	0
Yes	Yes	Male	13	Yes	2	84	25	Yes	Yes	7th	Orthodox	Married	No			2	2	2	No		Covered Well	No		Pit Latrine/traditional pit toilet	Finished roofing Corrugated iron	Rambo/wood	2	Yes	1.5	Mainly firewood (purchase or collected)	Yes	No	No	No	No	No	No	No	No	No	No	No	Yes	Yes	5	0	0	0	0
Yes	Yes	Male	5	No	1		27	No			Orthodox	Married	No			1	1	1	No		Covered Well	No		Pit Latrine/traditional pit toilet	Finished roofing Corrugated iron	Rambo/wood	1	No		Mainly firewood (purchase or collected)	Yes	No	No	Yes	Yes	No	No	Yes	Yes	Yes	No	No	No	No	0	0	0	0	0
Yes	Yes	Female	6	Yes	4	48	35	No			Orthodox	Married	No			5	4	4	Yes	1	Protected hand pump spring	No		No facility/Bush/Field	Finished roofing Corrugated iron	Rambo/wood	1	Yes	0.5	Mainly firewood (purchase or collected)	Yes	No	No	No	Yes	No	No	No	No	No	No	No	Yes	Yes	10	0	0	0	0
Yes	Yes	Male	11	Yes	4	4	32	No			Orthodox	Married	Yes	No	1st	4	4	4	No		Protected hand pump spring	No		Pit Latrine/traditional pit toilet	Finished roofing Corrugated iron	Rambo/wood	1	Yes	1	Crop residue	Yes	No	No	No	Yes	No	No	Yes	Yes	Yes	No	No	Yes	No	0	0	0	0	0
Yes	Yes	Female	12	No	1		24	Yes	Yes	University/college diploma	Orthodox	Married	Yes	Yes	University/college diploma	1	1	1	No		Covered Well	Yes	Add bleach/chlorine	Pit Latrine/traditional pit toilet	Finished roofing Corrugated iron	Rambo/wood	0	No		Mainly firewood (purchase or collected)	Yes	No	No	No	No	No	No	No	No	Yes	No	No	No	Yes	0	0	0	0	0
Yes	Yes	Female	14	Yes	6	72	40	No			Orthodox	Married	Yes	Yes	8th	6	6	6	No		Protected hand pump spring	No		Pit Latrine/traditional pit toilet	Finished roofing Corrugated iron	Rambo/wood	1	Yes	4	Mainly firewood (purchase or collected)	Yes	Yes	Yes	No	Yes	No	No	No	No	Yes	No	No	Yes	Yes	0	0	4	2	0
Yes	Yes	Female	10	Yes	8	6	40	No			Orthodox	Married	No			8	8	8	No		Covered Well	No		Pit Latrine/traditional pit toilet	Finished roofing Corrugated iron	Rambo/wood	0	Yes	2	Mainly firewood (purchase or collected)	Yes	No	No	No	Yes	No	No	Yes	Yes	Yes	No	No	Yes	No	4	0	1	1	0
Yes	Yes	Male	2	Yes	7	4	37	No			Orthodox	Married	No			7	7	7	No		Open Spring	No		Pit Latrine/traditional pit toilet	Finished roofing Corrugated iron	Rambo/wood	1	Yes	1	Mainly firewood (purchase or collected)	Yes	No	No	No	No	No	No	No	Yes	Yes	No	No	Yes	No	1	0	0	1	1
Yes	Yes	Female	11	Yes	4	48	26	Yes	Yes	7th	Orthodox	Married	Yes	Yes	3rd	5	4	4	Yes	1	Protected hand pump spring	No		Pit Latrine/traditional pit toilet	Finished roofing Corrugated iron	Rambo/wood	0	No		Mainly firewood (purchase or collected)	Yes	No	No	No	Yes	No	No	No	No	Yes	No	No	Yes	No	3	0	0	1	0
Yes	Yes	Male	3	Yes	5	50	40	Yes	Yes	7th	Orthodox	Married	Yes	No	1st	5	5	5	No		Open Spring	No		Pit Latrine/traditional pit toilet	Finished roofing Corrugated iron	Rambo/wood	1	Yes	2	Crop residue	Yes	No	No	No	Yes	No	No	No	Yes	Yes	No	Yes	No	No	0	0	0	0	0
Yes	Yes	Male	10	Yes	1		19	Yes	Yes	5th	Orthodox	Married	Yes	Yes	8th	1	1	1	No		Protected hand pump spring	Yes	Add bleach/chlorine	No facility/Bush/Field	Finished roofing Corrugated iron	Rambo/wood	1	Yes	2.5	Mainly firewood (purchase or collected)	Yes	No	No	No	Yes	No	No	Yes	Yes	Yes	No	No	Yes	Yes	20	6	0	1	0
Yes	Yes	Male	10	No	1		21	Yes	Yes	8th	Orthodox	Married	Yes	Yes	8th	1	1	1	No		Protected hand pump spring	No		Pit Latrine/traditional pit toilet	Finished roofing Corrugated iron	Rambo/wood	2	Yes	2	Crop residue	Yes	Yes	No	Yes	Yes	No	Yes	Yes	Yes	Yes	No	Yes	No	No	0	0	0	0	0
Yes	Yes	Female	10	Yes	6	20	30	No			Orthodox	Married	No			9	6	6	Yes	3	Piped outside compound	No		Pit Latrine/traditional pit toilet	Finished roofing Corrugated iron	Rambo/wood	1	No		Animal dung	Yes	No	No	No	No	No	No	No	No	Yes	No	No	Yes	No	15	0	0	0	0
Yes	Yes	Female	5	Yes	5	4	30	No			Orthodox	Married	No			6	6	6	Yes	1	Covered Well	No		Pit Latrine/traditional pit toilet	Finished roofing Corrugated iron	Rambo/wood	1	No		Mainly firewood (purchase or collected)	Yes	No	No	No	Yes	No	No	No	No	No	No	No	Yes	No	3	0	2	0	0
Yes	Yes	Male	9	Yes	3	280	33	Yes	Yes	6th	Orthodox	Married	No			4	4	3	No		Covered Well	No		Pit Latrine/traditional pit toilet	Finished roofing Corrugated iron	Rambo/wood	0	No		Mainly firewood (purchase or collected)	Yes	No	No	No	Yes	No	No	No	No	Yes	No	No	Yes	No	0	0	0	0	0
Yes	Yes	Male	14	Yes	2	3	30	No			Orthodox	Married	Yes	Yes	10th	2	2	2	No		Covered Well	No		No facility/Bush/Field	Finished roofing Corrugated iron	Rambo/wood	0	No		Mainly firewood (purchase or collected)	Yes	No	No	No	Yes	No	No	No	No	Yes	No	No	Yes	No	4	0	0	0	0
Yes	Yes	Female	11	Yes	4	36	35	Yes	Yes	7th	Orthodox	Married	Yes	Yes	4th	4	4	4	No		Covered Well	No		Pit Latrine/traditional pit toilet	Finished roofing Corrugated iron	Rambo/wood	2	Yes	1	Mainly firewood (purchase or collected)	Yes	No	No	No	Yes	No	No	Yes	Yes	Yes	No	No	Yes	Yes	0	0	0	1	0
Yes	Yes	Male	4	Yes	6	4	35	No			Orthodox	Married	No			6	6	6	No		Covered Well	No		Pit Latrine/traditional pit toilet	Finished roofing Corrugated iron	Rambo/wood	0	Yes	1	Mainly firewood (purchase or collected)	Yes	No	No	No	Yes	No	No	No	No	No	No	No	Yes	No	0	7	0	0	0
Yes	Yes	Female	2	Yes	3	8	25	Yes	Yes	9th	Orthodox	Married	No			3	3	3	No		Covered Well	No		Pit Latrine/traditional pit toilet	Thatch/leaf	Rambo/wood	1	Yes	1	Mainly firewood (purchase or collected)	No	No	No	No	Yes	No	No	No	No	Yes	No	No	Yes	No	0	0	0	0	0
Yes	Yes	Male	3	Yes	10	54	40	No			Orthodox	Married	Yes	Yes	5th	9	10	10	No		Covered Well	Yes	Add bleach/chlorine	Pit Latrine/traditional pit toilet	Finished roofing Corrugated iron	Rambo/wood	2	Yes	4	Mainly firewood (purchase or collected)	Yes	No	No	Yes	Yes	No	No	Yes	Yes	Yes	No	Yes	Yes	No	25	0	0	0	0
Yes	Yes	Female	13	No	1		22	Yes	Yes	8th	Orthodox	Married	Yes	Yes	10th	1	1	1	No		Covered Well	No		Pit Latrine/traditional pit toilet	Finished roofing Corrugated iron	Rambo/wood	1	No		Mainly firewood (purchase or collected)	Yes	No	Yes	No	Yes	No	No	Yes	Yes	Yes	No	No	No	No	0	0	0	0	0
Yes	Yes	Female	9	Yes	5	8	27	No			Orthodox	Married	No			5	5	5	Yes	1	Open Spring	No		Pit Latrine/traditional pit toilet	Finished roofing Corrugated iron	Rambo/wood	1	No		Mainly firewood (purchase or collected)	Yes	No	No	No	Yes	No	No	No	No	Yes	No	No	Yes	No	0	0	0	1	0
Yes	Yes	Female	7	Yes	5	45	30	Yes	Yes	4th	Orthodox	Married	No			5	5	5	No		Protected hand pump spring	No		Pit Latrine/traditional pit toilet	Finished roofing Corrugated iron	Rambo/wood	0	Yes	1	Mainly firewood (purchase or collected)	Yes	No	No	No	Yes	No	No	No	No	Yes	No	No	Yes	No	0	0	10	1	0
Yes	Yes	Male	11	Yes	6	5	40	No			Orthodox	Married	No			9	9	9	Yes	3	Covered Well	No		No facility/Bush/Field	Finished roofing Corrugated iron	Rambo/wood	1	Yes	1	Mainly firewood (purchase or collected)	Yes	No	No	No	Yes	No	No	No	No	Yes	No	No	Yes	No	20	0	0	1	0
Yes	Yes	Female	6	Yes	6	24	35	No			Orthodox	Married	No			6	6	6	No		Protected hand pump spring	No		No facility/Bush/Field	Finished roofing Corrugated iron	Rambo/wood	1	Yes	2	Mainly firewood (purchase or collected)	No	Yes	No	No	No	No	No	No	No	No	No	No	Yes	Yes	5	0	4	2	0
Yes	Yes	Female	8	Yes	4	72	38	No			Orthodox	Married	No			4	4	4	No		Protected hand pump spring	No		Pit Latrine/traditional pit toilet	Finished roofing Corrugated iron	Rambo/wood	2	Yes	1	Mainly firewood (purchase or collected)	Yes	No	Yes	No	Yes	No	No	No	No	Yes	No	No	Yes	Yes	4	0	0	1	0
Yes	Yes	Female	4	Yes	1		38	No			Orthodox	Married	No			2	2	2	No		Open Spring	No		Pit Latrine/traditional pit toilet	Finished roofing Corrugated iron	Rambo/wood	0	No		Mainly firewood (purchase or collected)	Yes	No	No	No	Yes	No	No	No	No	Yes	No	No	Yes	No	6	0	0	0	0
Yes	Yes	Female	11	Yes	2	78	30	No			Orthodox	Married	Yes	Yes	1st	5	3	3	Yes	3	Open Spring	No		Pit Latrine/traditional pit toilet	Finished roofing Corrugated iron	Rambo/wood	2	Yes	0.75	Mainly firewood (purchase or collected)	No	No	No	No	No	No	No	No	No	Yes	No	No	Yes	Yes	0	0	0	1	0
Yes	Yes	Male	11	Yes	9	48	39	No			Orthodox	Married	Yes	No	1st	9	9	9	No		Covered Well	No		Pit Latrine/traditional pit toilet	Finished roofing Corrugated iron	Rambo/wood	1	Yes	2	Crop residue	Yes	No	No	No	Yes	No	No	Yes	Yes	No	No	No	Yes	No	0	0	0	0	0
Yes	Yes	Female	6	Yes	4	132	23	Yes	Yes	9th	Orthodox	Married	Yes	Yes	7th	4	4	4	No		Protected hand pump spring	No		Pit Latrine/traditional pit toilet	Finished roofing Corrugated iron	Rambo/wood	2	Yes	0.5	Mainly firewood (purchase or collected)	Yes	No	No	No	Yes	No	No	No	No	No	No	No	Yes	Yes	0	0	0	0	0
Yes	Yes	Male	9	Yes	6	40	36	Yes	Yes	3rd	Orthodox	Married	No			10	10	10	No		Protected hand pump spring	No		Pit Latrine/traditional pit toilet	Finished roofing Corrugated iron	Rambo/wood	2	Yes	1	Mainly firewood (purchase or collected)	Yes	No	No	No	Yes	No	No	No	No	No	No	No	Yes	Yes	0	0	0	1	0
Yes	Yes	Male	5	No	1		18	No			Orthodox	Married	Yes	Yes	4th	1	1	1	No		Covered Well	No		No facility/Bush/Field	Finished roofing Corrugated iron	Rambo/wood	0	No		Mainly firewood (purchase or collected)	No	No	No	No	Yes	No	No	No	No	Yes	No	No	Yes	No	0	0	0	0	0
Yes	Yes	Male	8	No	1		36	Yes	Yes	5th	Orthodox	Married	Yes	Yes	3rd	1	1	1	No		Covered Well	No		Pit Latrine/traditional pit toilet	Finished roofing Corrugated iron	Rambo/wood	1	Yes	3	Mainly firewood (purchase or collected)	Yes	No	Yes	No	Yes	No	No	Yes	Yes	Yes	Yes	No	Yes	Yes	4	0	0	1	0
Yes	Yes	Female	3	Yes	6	60	40	No			Orthodox	Married	No			6	6	6	No		Covered Well	No		No facility/Bush/Field	Finished roofing Corrugated iron	Rambo/wood	1	Yes	1	Mainly firewood (purchase or collected)	Yes	No	No	No	Yes	No	No	No	No	No	No	No	Yes	Yes	4	0	0	1	0
Yes	Yes	Male	13	No	1		24	Yes	Yes	9th	Orthodox	Married	Yes	No	1st	2	1	1	Yes	1	Covered Well	Yes	Boil	Pit Latrine/traditional pit toilet	Finished roofing Corrugated iron	Rambo/wood	1	Yes	0.25	Mainly firewood (purchase or collected)	Yes	No	No	No	Yes	No	No	Yes	Yes	Yes	No	No	Yes	Yes	0	0	0	0	0
Yes	Yes	Female	8	Yes	4	6	25	No			Orthodox	Married	No			4	4	4	No		Open Spring	No		Pit Latrine/traditional pit toilet	Finished roofing Corrugated iron	Rambo/wood	1	Yes	0.69999999	Mainly firewood (purchase or collected)	Yes	No	No	No	No	No	No	No	Yes	Yes	No	No	Yes	No	30	2	0	1	0
Yes	Yes	Male	12	Yes	6	36	34	No			Orthodox	Married	Yes	Yes	4th	6	6	6	No		Covered Well	Yes	Add bleach/chlorine	Pit Latrine/traditional pit toilet	Finished roofing Corrugated iron	Rambo/wood	1	No		Mainly firewood (purchase or collected)	Yes	No	Yes	No	Yes	No	No	No	No	Yes	No	No	Yes	No	0	0	0	0	0
Yes	Yes	Male	12	Yes	6	14	30	No			Orthodox	Married	No			9	7	7	Yes	2	Covered Well	No		Pit Latrine/traditional pit toilet	Finished roofing Corrugated iron	Rambo/wood	1	Yes	2	Mainly firewood (purchase or collected)	Yes	No	Yes	No	Yes	No	No	Yes	Yes	Yes	No	No	Yes	No	0	0	0	2	0
Yes	Yes	Male	10	Yes	3	108	33	No			Orthodox	Married	No			4	4	3	No		River	No		No facility/Bush/Field	Finished roofing Corrugated iron	Rambo/wood	0	No		Mainly firewood (purchase or collected)	No	No	No	No	Yes	No	No	No	No	Yes	No	No	Yes	No	3	10	2	1	0
Yes	Yes	Male	8	No	1		20	No			Orthodox	Married	Yes	Yes	5th	1	1	1	No		River	No		No facility/Bush/Field	Finished roofing Corrugated iron	Rambo/wood	1	No		Mainly firewood (purchase or collected)	Yes	No	No	No	Yes	No	No	No	No	Yes	No	No	Yes	Yes	3	0	2	1	0
Yes	Yes	Female	10	Yes	3	3	28	Yes	Yes	4th	Orthodox	Married	Yes	Yes	9th	3	3	3	No		Covered Well	Yes	Add bleach/chlorine	Pit Latrine/traditional pit toilet	Finished roofing Corrugated iron	Rambo/wood	1	No		Mainly firewood (purchase or collected)	Yes	No	No	Yes	Yes	No	Yes	Yes	Yes	Yes	No	No	No	No	0	0	0	0	0
Yes	Yes	Female	3	Yes	3	13	30	No			Orthodox	Married	No			3	3	3	No		River	No		Pit Latrine/traditional pit toilet	Finished roofing Corrugated iron	Rambo/wood	1	Yes	1	Mainly firewood (purchase or collected)	Yes	No	Yes	No	Yes	No	No	Yes	Yes	Yes	No	No	Yes	Yes	5	0	6	1	0
Yes	Yes	Female	9	Yes	2	72	26	Yes	Yes	10th	Orthodox	Married	Yes	Yes	7th	2	2	2	No		Piped outside compound	No		Pit Latrine/traditional pit toilet	Finished roofing Corrugated iron	Rambo/wood	0	No		Mainly firewood (purchase or collected)	Yes	No	No	No	Yes	No	No	Yes	Yes	Yes	No	No	No	No	0	0	0	0	0
Yes	Yes	Female	3	Yes	2	48	28	Yes	Yes	6th	Orthodox	Married	Yes	Yes	9th	2	2	2	No		Piped outside compound	No		No facility/Bush/Field	Finished roofing Corrugated iron	Rambo/wood	1	No		Mainly firewood (purchase or collected)	No	No	No	No	Yes	No	No	No	No	Yes	No	No	Yes	Yes	2	0	0	0	0
Yes	Yes	Female	9	Yes	2	2	22	No			Orthodox	Married	Yes	Yes	5th	2	2	2	No		Protected hand pump spring	No		Pit Latrine/traditional pit toilet	Finished roofing Corrugated iron	Rambo/wood	1	No		Mainly firewood (purchase or collected)	Yes	No	No	No	Yes	No	No	Yes	Yes	Yes	No	No	Yes	Yes	0	0	0	0	0
Yes	Yes	Female	8	Yes	3	3	32	No			Orthodox	Married	Yes	Yes	7th	3	3	3	No		River	No		No facility/Bush/Field	Finished roofing Corrugated iron	Rambo/wood	0	Yes	2	Mainly firewood (purchase or collected)	No	No	No	No	No	No	No	No	Yes	Yes	No	No	Yes	No	3	0	6	1	0
Yes	Yes	Female	9	No	1		20	Yes	Yes	6th	Orthodox	Married	Yes	Yes	6th	1	1	1	No		Covered Well	No		Pit Latrine/traditional pit toilet	Finished roofing Corrugated iron	Rambo/wood	1	No		Mainly firewood (purchase or collected)	Yes	No	No	No	Yes	No	No	Yes	Yes	Yes	Yes	No	No	No	0	0	0	0	0
Yes	Yes	Male	6	Yes	2	24	22	Yes	Yes	5th	Orthodox	Married	No			2	2	2	No		Open Spring	No		Pit Latrine/traditional pit toilet	Finished roofing Corrugated iron	Rambo/wood	0	Yes	1.5	Mainly firewood (purchase or collected)	Yes	No	No	No	Yes	No	No	Yes	Yes	Yes	No	No	Yes	No	3	0	0	0	0
Yes	Yes	Female	3	Yes	5	48	40	No			Orthodox	Married	Yes	Yes	10th	5	5	5	No		River	No		No facility/Bush/Field	Finished roofing Corrugated iron	Rambo/wood	0	Yes	999	Mainly firewood (purchase or collected)	Yes	No	No	No	No	No	No	No	No	Yes	No	Yes	Yes	No	3	0	2	1	0
Yes	Yes	Female	10	Yes	3	55	40	No			Orthodox	Married	No			3	3	3	No		Piped outside compound	No		Pit Latrine/traditional pit toilet	Finished roofing Corrugated iron	Rambo/wood	0	Yes	0.5	Mainly firewood (purchase or collected)	Yes	No	No	No	Yes	No	No	No	No	Yes	No	No	Yes	No	3	0	4	0	0
Yes	Yes	Female	9	Yes	4	48	32	No			Orthodox	Married	No			4	4	4	No		Protected hand pump spring	No		No facility/Bush/Field	Finished roofing Corrugated iron	Rambo/wood	0	No		Mainly firewood (purchase or collected)	No	No	No	No	Yes	No	No	Yes	Yes	Yes	No	No	Yes	Yes	0	0	0	0	0
Yes	Yes	Female	11	Yes	5	8	35	Yes	No		Orthodox	Married	No			9	9	9	No		Open Spring	No		Pit Latrine/traditional pit toilet	Finished roofing Corrugated iron	Rambo/wood	1	Yes	1	Mainly firewood (purchase or collected)	Yes	No	Yes	No	Yes	No	No	No	No	Yes	No	No	Yes	No	0	0	0	1	0
Yes	Yes	Male	14	Yes	3	36	32	No			Orthodox	Married	No			3	3	3	No		River	No		No facility/Bush/Field	Finished roofing Corrugated iron	Rambo/wood	2	Yes	2	Mainly firewood (purchase or collected)	Yes	No	No	No	Yes	No	No	Yes	Yes	Yes	No	No	Yes	No	8	0	0	1	0
Yes	Yes	Female	7	Yes	2	36	28	Yes	Yes	5th	Orthodox	Married	No			2	2	2	No		Open Spring	No		Pit Latrine/traditional pit toilet	Finished roofing Corrugated iron	Rambo/wood	0	Yes	1.5	Mainly firewood (purchase or collected)	Yes	No	No	No	No	No	No	No	Yes	Yes	No	No	Yes	No	0	0	0	0	0
Yes	Yes	Male	12	Yes	2	4	28	Yes	Yes	5th	Orthodox	Married	Yes	Yes	5th	2	2	2	No		Protected Spring	No		Pit Latrine/traditional pit toilet	Finished roofing Corrugated iron	Rambo/wood	1	Yes	0.5	Mainly firewood (purchase or collected)	No	No	No	No	No	No	No	No	No	Yes	No	No	Yes	No	0	0	2	0	0
Yes	Yes	Female	10	Yes	6	4	35	No			Orthodox	Married	No			6	6	6	No		Covered Well	No		Pit Latrine/traditional pit toilet	Finished roofing Corrugated iron	Rambo/wood	1	No		Mainly firewood (purchase or collected)	Yes	Yes	No	No	Yes	No	No	No	Yes	Yes	Yes	No	No	No	0	0	0	0	0
Yes	Yes	Male	8	Yes	1		19	Yes	Yes	10th	Orthodox	Married	Yes	Yes	8th	1	1	1	No		Open Spring	No		No facility/Bush/Field	Finished roofing Corrugated iron	Rambo/wood	1	Yes	1.5	Mainly firewood (purchase or collected)	No	No	No	No	No	No	No	No	Yes	Yes	No	No	Yes	No	0	0	0	0	0
Yes	Yes	Male	12	Yes	2	5	24	Yes	Yes	10th	Orthodox	Married	Yes	Yes	7th	2	2	2	No		Protected hand pump spring	Yes	Add bleach/chlorine	Pit Latrine/traditional pit toilet	Finished roofing Corrugated iron	Rambo/wood	2	No		Mainly firewood (purchase or collected)	Yes	No	No	Yes	Yes	No	No	Yes	Yes	Yes	No	No	No	Yes	0	0	0	0	0
Yes	Yes	Male	4	Yes	5	11	40	Yes	Yes	4th	Orthodox	Married	No			9	5	9	Yes	3	River	No		Pit Latrine/traditional pit toilet	Finished roofing Corrugated iron	Rambo/wood	1	Yes	999	Mainly firewood (purchase or collected)	Yes	No	No	No	Yes	No	No	No	Yes	Yes	No	No	Yes	No	0	0	2	1	0
Yes	Yes	Male	3	Yes	5	48	42	No			Orthodox	Married	No			6	6	6	No		River	No		No facility/Bush/Field	Finished roofing Corrugated iron	Rambo/wood	0	Yes	999	Mainly firewood (purchase or collected)	Yes	No	No	No	No	No	No	No	No	Yes	No	No	Yes	Yes	4	0	0	0	0
Yes	Yes	Female	10	Yes	5	4	30	No			Orthodox	Married	No			5	5	5	No		Piped outside compound	No		No facility/Bush/Field	Finished roofing Corrugated iron	Rambo/wood	1	Yes	1	Mainly firewood (purchase or collected)	Yes	No	No	No	No	No	No	No	No	Yes	No	No	Yes	No	0	0	0	1	0
Yes	Yes	Male	8	Yes	6	36	36	No			Orthodox	Married	No			6	5	5	Yes	1	Protected hand pump spring	No		Pit Latrine/traditional pit toilet	Finished roofing Corrugated iron	Rambo/wood	0	Yes	1.5	Mainly firewood (purchase or collected)	Yes	No	No	No	No	No	No	Yes	Yes	Yes	No	No	Yes	Yes	6	8	6	1	0
Yes	Yes	Male	11	Yes	6	2	37	No			Orthodox	Married	No			6	6	6	No		River	No		Pit Latrine/traditional pit toilet	Finished roofing Corrugated iron	Rambo/wood	1	Yes	0.5	Mainly firewood (purchase or collected)	Yes	No	Yes	No	Yes	No	No	Yes	Yes	Yes	No	No	Yes	Yes	5	0	3	1	0
Yes	Yes	Male	6	Yes	3	24	32	Yes	No		Orthodox	Married	Yes	No	6th	3	3	3	No		River	No		No facility/Bush/Field	Finished roofing Corrugated iron	Rambo/wood	2	Yes	1.5	Mainly firewood (purchase or collected)	Yes	No	No	No	No	No	No	Yes	Yes	Yes	No	No	Yes	Yes	12	0	2	1	0
Yes	Yes	Male	12	Yes	6	24	36	No			Orthodox	Married	Yes	Yes	8th	6	6	6	Yes	1	River	No		No facility/Bush/Field	Finished roofing Corrugated iron	Rambo/wood	2	Yes	2.5	Mainly firewood (purchase or collected)	Yes	No	No	No	Yes	No	No	Yes	Yes	Yes	No	No	Yes	Yes	12	0	0	1	0
Yes	Yes	Male	8	Yes	3	18	28	Yes	Yes	8th	Orthodox	Married	Yes	Yes	7th	3	3	3	Yes	1	Open Spring	No		No facility/Bush/Field	Finished roofing Corrugated iron	Rambo/wood	2	Yes	2	Mainly firewood (purchase or collected)	Yes	No	No	No	No	No	No	No	Yes	Yes	No	No	Yes	No	12	0	0	1	0
Yes	Yes	Male	12	Yes	2	4	28	No			Orthodox	Married	Yes	Yes	5th	2	2	2	No		River	No		Pit Latrine/traditional pit toilet	Finished roofing Corrugated iron	Rambo/wood	1	Yes	1	Mainly firewood (purchase or collected)	Yes	No	Yes	No	Yes	No	No	Yes	Yes	Yes	No	No	Yes	Yes	3	0	8	2	0
Yes	Yes	Female	8	Yes	4	5	36	No			Orthodox	Married	No			4	4	4	No		River	No		No facility/Bush/Field	Finished roofing Corrugated iron	Rambo/wood	1	Yes	1	Mainly firewood (purchase or collected)	No	No	Yes	No	Yes	No	No	Yes	Yes	Yes	No	Yes	Yes	Yes	2	0	2	1	0
Yes	Yes	Male	10	Yes	5	9	38	No			Orthodox	Married	Yes	Yes	5th	5	5	5	No		Open Spring	No		Pit Latrine/traditional pit toilet	Finished roofing Corrugated iron	Rambo/wood	1	No		Mainly firewood (purchase or collected)	Yes	No	No	Yes	Yes	No	No	Yes	Yes	Yes	No	No	No	Yes	0	0	0	0	0
Yes	Yes	Male	3	Yes	6	24	35	No			Orthodox	Married	No			6	5	5	Yes	1	River	No		No facility/Bush/Field	Finished roofing Corrugated iron	Rambo/wood	0	Yes	999	Mainly firewood (purchase or collected)	No	No	No	No	No	No	No	No	No	No	No	No	Yes	Yes	1	0	0	1	0
Yes	Yes	Female	3	Yes	6	36	33	No			Orthodox	Married	No			6	5	5	No		River	No		No facility/Bush/Field	Finished roofing Corrugated iron	Rambo/wood	0	Yes	2	Mainly firewood (purchase or collected)	Yes	No	No	No	Yes	No	No	Yes	No	No	No	No	Yes	No	2	0	5	1	0
Yes	Yes	Female	4	Yes	3	3	35	No			Orthodox	Married	No			3	3	3	No		Protected hand pump spring	Yes	Add bleach/chlorine	No facility/Bush/Field	Finished roofing Corrugated iron	Rambo/wood	1	No		Mainly firewood (purchase or collected)	Yes	No	No	No	Yes	No	No	Yes	Yes	Yes	No	No	No	Yes	0	0	0	0	0
Yes	Yes	Female	3	Yes	3	3	24	Yes	Yes	7th	Orthodox	Married	Yes	Yes	5th	3	2	2	Yes	1	River	No		No facility/Bush/Field	Finished roofing Corrugated iron	Rambo/wood	1	Yes	0.5	Mainly firewood (purchase or collected)	Yes	No	Yes	No	Yes	No	No	Yes	Yes	Yes	No	No	Yes	Yes	3	0	0	0	0
Yes	Yes	Male	12	Yes	4	26	38	Yes	No		Orthodox	Married	No			5	4	4	Yes	1	River	Yes	Let it stand and settle	Pit Latrine/traditional pit toilet	Finished roofing Corrugated iron	Rambo/wood	2	Yes	2	Mainly firewood (purchase or collected)	Yes	No	No	No	Yes	No	No	Yes	Yes	Yes	No	No	Yes	Yes	12	6	8	1	0
Yes	Yes	Male	13	Yes	4	36	34	No			Orthodox	Married	Yes	Yes	2nd	4	4	4	No		Piped outside compound	No		No facility/Bush/Field	Finished roofing Corrugated iron	Rambo/wood	0	No		Mainly firewood (purchase or collected)	Yes	No	No	No	No	No	No	No	No	Yes	No	No	Yes	No	0	0	0	0	0
Yes	Yes	Female	12	Yes	4	24	25	No			Orthodox	Married	No			3	3	3	No		River	No		No facility/Bush/Field	Finished roofing Corrugated iron	Rambo/wood	0	Yes	2	Mainly firewood (purchase or collected)	No	No	No	No	No	No	No	No	No	Yes	No	No	Yes	No	0	0	2	0	0
Yes	Yes	Female	7	Yes	5	72	38	No			Orthodox	Married	No			4	4	4	No		River	No		No facility/Bush/Field	Finished roofing Corrugated iron	Rambo/wood	0	Yes	0.5	Mainly firewood (purchase or collected)	Yes	No	No	No	No	No	No	No	No	No	No	No	Yes	No	0	0	2	0	0
Yes	Yes	Male	5	Yes	4	72	40	No			Orthodox	Married	Yes	Yes	7th	4	4	4	No		River	No		No facility/Bush/Field	Finished roofing Corrugated iron	Rambo/wood	0	Yes	999	Mainly firewood (purchase or collected)	Yes	No	No	No	No	No	No	No	No	Yes	No	No	Yes	Yes	0	0	4	1	0
Yes	Yes	Male	14	Yes	3	36	32	Yes	Yes	6th	Orthodox	Married	Yes	Yes	5th	3	3	3	No		Protected hand pump spring	Yes	Add bleach/chlorine	No facility/Bush/Field	Finished roofing Corrugated iron	Rambo/wood	1	Yes	1.5	Mainly firewood (purchase or collected)	Yes	No	No	No	Yes	No	No	Yes	Yes	Yes	No	No	Yes	Yes	0	0	0	0	0
Yes	Yes	Female	12	No	1		19	Yes	Yes	8th	Orthodox	Married	Yes	Yes	10th	1	1	1	No		Open Spring	No		No facility/Bush/Field	Finished roofing Corrugated iron	Rambo/wood	2	No		Mainly firewood (purchase or collected)	Yes	No	No	No	No	No	No	No	No	Yes	No	No	Yes	No	0	0	0	0	0
Yes	Yes	Female	12	Yes	5	36	35	No			Orthodox	Married	No			5	5	5	No		Open Spring	No		Pit Latrine/traditional pit toilet	Finished roofing Corrugated iron	Rambo/wood	1	Yes	2.5	Mainly firewood (purchase or collected)	Yes	No	No	No	No	No	No	No	Yes	Yes	No	No	Yes	No	0	4	0	1	0
Yes	Yes	Female	4	Yes	3	999	40	No			Orthodox	Never married				4	3	3	Yes	1	River	No		No facility/Bush/Field	Finished roofing Corrugated iron	Rambo/wood	0	No		Mainly firewood (purchase or collected)	No	No	No	No	No	No	No	Yes	No	Yes	No	Yes	No	No	0	0	0	0	0
Yes	Yes	Male	8	Yes	2	24	25	No			Orthodox	Married	Yes	Yes	4th	2	2	2	No		Protected hand pump spring	No		No facility/Bush/Field	Finished roofing Corrugated iron	Rambo/wood	0	Yes	1.5	Mainly firewood (purchase or collected)	No	No	No	No	Yes	No	No	Yes	Yes	Yes	No	No	Yes	No	0	0	0	0	0
Yes	Yes	Male	8	Yes	2	24	23	No			Orthodox	Married	No			2	2	2	No		River	No		No facility/Bush/Field	Finished roofing Corrugated iron	Rambo/wood	0	Yes	1	Mainly firewood (purchase or collected)	No	No	No	No	No	No	No	No	Yes	Yes	No	No	Yes	No	10	0	0	0	0
Yes	Yes	Female	6	Yes	4	34	34	No			Orthodox	Married	No			6	6	6	No		River	No		No facility/Bush/Field	Finished roofing Corrugated iron	Rambo/wood	0	Yes	999	Mainly firewood (purchase or collected)	Yes	No	No	No	No	No	No	No	No	No	No	No	Yes	No	0	0	0	1	0
Yes	Yes	Female	8	Yes	3	3	28	No			Orthodox	Married	No			3	3	3	No		River	No		No facility/Bush/Field	Finished roofing Corrugated iron	Rambo/wood	1	Yes	1	Mainly firewood (purchase or collected)	Yes	No	Yes	No	Yes	No	No	Yes	Yes	Yes	No	No	Yes	Yes	7	0	5	1	0
Yes	Yes	Female	3	Yes	3	3	30	No			Orthodox	Married	No			3	3	3	No		River	No		No facility/Bush/Field	Finished roofing Corrugated iron	Rambo/wood	1	Yes	1	Mainly firewood (purchase or collected)	Yes	No	Yes	No	Yes	No	No	Yes	Yes	Yes	No	No	Yes	Yes	5	0	4	0	0
Yes	Yes	Female	11	Yes	3	48	32	No			Orthodox	Married	No			4	3	3	No		Open Spring	No		No facility/Bush/Field	Finished roofing Corrugated iron	Rambo/wood	0	Yes	1	Mainly firewood (purchase or collected)	No	No	No	No	Yes	No	No	No	Yes	Yes	No	No	No	Yes	0	0	0	0	0
Yes	Yes	Female	14	No	1		20	Yes	Yes	6th	Orthodox	Married	Yes	Yes	8th	1	1	1	No		Protected Spring	No		No facility/Bush/Field	Finished roofing Corrugated iron	Rambo/wood	1	No		Mainly firewood (purchase or collected)	Yes	No	Yes	No	Yes	No	No	Yes	Yes	Yes	No	No	No	No	0	0	0	0	0
Yes	Yes	Female	3	Yes	5	3	35	No			Orthodox	Married	Yes	Yes	5th	5	5	5	Yes	1	Covered Well	No		No facility/Bush/Field	Finished roofing Corrugated iron	Rambo/wood	1	No		Mainly firewood (purchase or collected)	No	No	No	No	No	No	No	No	No	No	No	No	Yes	No	4	0	0	1	0
Yes	Yes	Male	13	Yes	3	3	25	No			Orthodox	Married	Yes	Yes	4th	3	3	3	No		Protected hand pump spring	Yes	Add bleach/chlorine	Pit Latrine/traditional pit toilet	Finished roofing Corrugated iron	Rambo/wood	1	Yes	1	Mainly firewood (purchase or collected)	Yes	No	No	No	Yes	No	No	Yes	Yes	Yes	No	No	No	Yes	0	0	0	0	0
Yes	Yes	Female	3	Yes	5	2	32	No			Orthodox	Married	Yes	Yes	4th	8	5	5	Yes	3	River	No		Pit Latrine/traditional pit toilet	Finished roofing Corrugated iron	Rambo/wood	1	Yes	0.5	Mainly firewood (purchase or collected)	No	No	No	No	Yes	No	No	Yes	Yes	Yes	No	Yes	Yes	Yes	0	0	4	1	0
Yes	Yes	Female	13	No	1		25	No			Orthodox	Married	No			1	1	1	No		River	No		No facility/Bush/Field	Finished roofing Corrugated iron	Rambo/wood	1	No		Mainly firewood (purchase or collected)	Yes	No	No	No	No	No	No	No	No	Yes	No	No	Yes	No	0	0	0	1	0
Yes	Yes	Male	5	Yes	7	6	40	No			Orthodox	Married	No			7	7	7	No		Protected hand pump spring	Yes	Add bleach/chlorine	Pit Latrine/traditional pit toilet	Finished roofing Corrugated iron	Rambo/wood	0	Yes	1.5	Mainly firewood (purchase or collected)	Yes	No	Yes	No	Yes	No	No	Yes	Yes	Yes	No	No	Yes	Yes	0	0	2	1	0
Yes	Yes	Male	12	Yes	4	4	35	No			Orthodox	Married	Yes	Yes	4th	4	4	4	No		Open Spring	No		No facility/Bush/Field	Finished roofing Corrugated iron	Rambo/wood	1	Yes	999	Mainly firewood (purchase or collected)	Yes	No	No	No	Yes	No	No	No	No	Yes	No	No	Yes	No	0	0	0	0	0
Yes	Yes	Female	4	No	1		22	Yes	Yes	6th	Orthodox	Married	No			3	1	1	Yes	2	Open Spring	No		No facility/Bush/Field	Finished roofing Corrugated iron	Rambo/wood	1	No		Mainly firewood (purchase or collected)	Yes	No	No	No	Yes	No	No	Yes	Yes	Yes	No	No	No	Yes	0	0	0	0	0
Yes	Yes	Male	3	Yes	4	48	27	Yes	No		Orthodox	Married	Yes	Yes	10th	4	4	4	No		River	No		No facility/Bush/Field	Finished roofing Corrugated iron	Rambo/wood	1	Yes	1	Mainly firewood (purchase or collected)	Yes	No	No	No	Yes	No	No	No	Yes	Yes	No	No	Yes	Yes	0	0	0	1	0
Yes	Yes	Male	14	No	4	24	32	No			Orthodox	Married	Yes	Yes	8th	4	4	4	No		River	No		No facility/Bush/Field	Finished roofing Corrugated iron	Rambo/wood	2	Yes	2.75	Mainly firewood (purchase or collected)	Yes	No	No	No	No	No	No	Yes	No	Yes	No	No	Yes	Yes	0	0	0	1	0
Yes	Yes	Male	6	Yes	8	60	40	No			Orthodox	Married	No			8	8	8	No		River	No		No facility/Bush/Field	Finished roofing Corrugated iron	Rambo/wood	2	Yes	3	Mainly firewood (purchase or collected)	Yes	No	No	No	No	No	No	No	Yes	Yes	No	No	Yes	Yes	8	0	6	2	0
Yes	Yes	Male	3	Yes	6	3	35	No			Orthodox	Married	No			6	6	6	No		River	No		Pit Latrine/traditional pit toilet	Finished roofing Corrugated iron	Rambo/wood	1	Yes	1	Mainly firewood (purchase or collected)	Yes	No	Yes	No	Yes	No	No	Yes	Yes	Yes	No	No	Yes	Yes	3	0	2	1	0
Yes	Yes	Male	6	Yes	6	3	38	No			Orthodox	Married	No			6	6	6	No		Protected hand pump spring	No		Pit Latrine/traditional pit toilet	Finished roofing Corrugated iron	Rambo/wood	1	Yes	1	Mainly firewood (purchase or collected)	Yes	No	Yes	No	Yes	No	No	Yes	Yes	Yes	No	No	No	No	0	0	0	0	0
Yes	Yes	Female	10	Yes	3	24	32	No			Orthodox	Married	No			3	3	3	No		River	No		No facility/Bush/Field	Thatch/leaf	Rambo/wood	0	Yes	2	Mainly firewood (purchase or collected)	Yes	No	No	No	Yes	No	No	Yes	Yes	No	No	No	Yes	No	2	3	0	1	0
Yes	Yes	Female	4	Yes	2	3	27	No			Orthodox	Married	No			2	2	2	No		Open Spring	No		No facility/Bush/Field	Finished roofing Corrugated iron	Rambo/wood	1	Yes	999	Mainly firewood (purchase or collected)	No	No	No	No	No	No	No	No	No	Yes	No	No	Yes	No	0	0	0	0	0
Yes	Yes	Female	8	Yes	10	32	40	No			Orthodox	Married	Yes	Yes	8th	10	10	10	Yes	1	River	No		Pit Latrine/traditional pit toilet	Finished roofing Corrugated iron	Rambo/wood	2	Yes	3	Mainly firewood (purchase or collected)	Yes	No	No	No	Yes	No	No	Yes	Yes	Yes	No	No	Yes	Yes	12	0	8	2	0
Yes	Yes	Female	3	Yes	3	36	23	Yes	Yes	10th	Orthodox	Married	Yes	Yes	7th	3	3	3	No		Covered Well	No		Pit Latrine/traditional pit toilet	Finished roofing Corrugated iron	Rambo/wood	1	No		Mainly firewood (purchase or collected)	Yes	No	No	No	Yes	No	No	Yes	Yes	No	No	No	Yes	Yes	0	0	0	1	0
Yes	Yes	Male	14	Yes	3	32	31	No			Orthodox	Married	Yes	Yes	9th	3	3	4	No		Open Spring	Yes	Let it stand and settle	No facility/Bush/Field	Finished roofing Corrugated iron	Rambo/wood	0	Yes	1.5	Mainly firewood (purchase or collected)	Yes	No	No	No	Yes	No	No	Yes	Yes	Yes	No	No	Yes	No	0	0	3	1	0
Yes	Yes	Male	9	No	1		19	Yes	Yes	10th	Orthodox	Married	Yes	Yes	University/college diploma	1	1	1	No		River	Yes	Add bleach/chlorine	Pit Latrine/traditional pit toilet	Finished roofing Corrugated iron	Rambo/wood	1	No		Mainly firewood (purchase or collected)	Yes	Yes	Yes	No	Yes	No	No	Yes	Yes	Yes	No	No	No	Yes	0	0	0	0	0
Yes	Yes	Female	13	Yes	4	4	30	No			Orthodox	Married	Yes	Yes	7th	5	4	4	Yes	1	Protected hand pump spring	No		Pit Latrine/traditional pit toilet	Finished roofing Corrugated iron	Rambo/wood	2	No		Mainly firewood (purchase or collected)	Yes	No	No	No	Yes	No	No	Yes	Yes	Yes	No	No	No	Yes	0	0	0	0	0
Yes	Yes	Female	3	Yes	5	36	32	No			Orthodox	Married	No			5	3	3	Yes	2	Protected Spring	No		Pit Latrine/traditional pit toilet	Finished roofing Corrugated iron	Rambo/wood	1	Yes	2	Mainly firewood (purchase or collected)	Yes	No	No	No	Yes	No	Yes	Yes	Yes	Yes	No	No	Yes	Yes	6	0	3	1	0
Yes	Yes	Male	14	Yes	5	3	37	No			Orthodox	Married	No			5	5	5	No		River	No		Pit Latrine/traditional pit toilet	Finished roofing Corrugated iron	Rambo/wood	1	Yes	0.5	Mainly firewood (purchase or collected)	Yes	No	Yes	No	Yes	No	No	Yes	Yes	Yes	No	No	Yes	Yes	4	0	4	2	0
Yes	Yes	Female	12	No	1		18	No			Orthodox	Married	No			1	1	1	No		River	No		No facility/Bush/Field	Finished roofing Corrugated iron	Rambo/wood	0	No		Mainly firewood (purchase or collected)	Yes	No	No	No	No	No	No	No	No	Yes	No	No	Yes	Yes	0	0	5	0	0
Yes	Yes	Male	14	Yes	2	33	32	Yes	Yes	10th	Orthodox	Married	Yes	Yes	10th	2	2	2	No		Piped outside compound	Yes	Add bleach/chlorine	Pit Latrine/traditional pit toilet	Finished roofing Corrugated iron	Rambo/wood	1	No		Mainly firewood (purchase or collected)	Yes	No	No	Yes	Yes	No	No	Yes	Yes	Yes	No	No	No	Yes	0	0	0	0	0
Yes	Yes	Female	3	Yes	4	24	32	No			Orthodox	Married	No			3	3	4	No		Open Spring	No		Pit Latrine/traditional pit toilet	Finished roofing Corrugated iron	Rambo/wood	2	Yes	2	Mainly firewood (purchase or collected)	Yes	No	No	No	Yes	No	No	Yes	Yes	Yes	No	No	Yes	No	0	0	0	2	0
Yes	Yes	Male	7	Yes	3	5	28	No			Orthodox	Married	Yes	Yes	5th	3	3	3	No		Protected Spring	No		Pit Latrine/traditional pit toilet	Finished roofing Corrugated iron	Rambo/wood	1	Yes	1	Mainly firewood (purchase or collected)	Yes	No	No	No	No	No	No	No	No	Yes	No	No	Yes	No	0	0	0	1	0
Yes	Yes	Female	14	Yes	3	32	35	No			Orthodox	Married	No			3	3	3	No		River	No		No facility/Bush/Field	Finished roofing Corrugated iron	Rambo/wood	1	Yes	2	Mainly firewood (purchase or collected)	Yes	No	No	No	No	No	No	Yes	Yes	Yes	No	No	Yes	Yes	5	0	2	0	0
Yes	Yes	Male	12	Yes	3	51	36	No			Orthodox	Married	No			3	3	3	No		River	No		Other	Finished roofing Corrugated iron	Rambo/wood	0	Yes	999	Mainly firewood (purchase or collected)	Yes	No	No	No	Yes	Yes	No	No	No	Yes	No	No	Yes	No	2	0	0	0	0
Yes	Yes	Male	3	Yes	3	46	33	Yes	Yes	8th	Orthodox	Married	Yes	Yes	4th	4	3	3	Yes	1	River	No		No facility/Bush/Field	Finished roofing Corrugated iron	Rambo/wood	0	No		Mainly firewood (purchase or collected)	Yes	No	No	No	Yes	No	No	No	No	Yes	No	No	Yes	No	0	0	1	1	0
Yes	Yes	Male	13	Yes	3	36	28	No			Orthodox	Married	Yes	Yes	5th	4	3	3	Yes	1	River	No		No facility/Bush/Field	Finished roofing Corrugated iron	Rambo/wood	1	Yes	1.5	Mainly firewood (purchase or collected)	Yes	No	No	No	No	No	No	Yes	Yes	Yes	No	No	Yes	Yes	8	0	0	1	0
Yes	Yes	Male	14	Yes	4	2	40	No			Orthodox	Married	No			7	7	7	No		River	No		No facility/Bush/Field	Finished roofing Corrugated iron	Rambo/wood	2	Yes	1	Mainly firewood (purchase or collected)	Yes	No	Yes	No	Yes	No	No	Yes	No	Yes	No	No	Yes	Yes	3	0	4	1	0
Yes	Yes	Female	3	No	1		35	No			Orthodox	Married	No			1	1	1	No		River	No		Pit Latrine/traditional pit toilet	Finished roofing Corrugated iron	Rambo/wood	1	Yes	1.5	Mainly firewood (purchase or collected)	Yes	No	No	No	Yes	No	No	Yes	Yes	Yes	No	No	Yes	Yes	2	0	0	1	0
Yes	Yes	Male	11	Yes	3	7	30	No			Orthodox	Married	Yes	Yes	3rd	3	3	3	No		River	No		No facility/Bush/Field	Finished roofing Corrugated iron	Rambo/wood	1	Yes	0.5	Mainly firewood (purchase or collected)	Yes	No	Yes	No	Yes	No	No	Yes	Yes	Yes	No	No	Yes	Yes	3	0	4	0	0
Yes	Yes	Male	3	Yes	4	24	32	No			Orthodox	Married	No			4	4	4	No		River	No		No facility/Bush/Field	Finished roofing Corrugated iron	Rambo/wood	0	Yes	2	Mainly firewood (purchase or collected)	Yes	No	No	No	No	No	No	Yes	Yes	Yes	No	No	Yes	Yes	8	0	0	0	0
Yes	Yes	Male	8	Yes	3	28	32	No			Orthodox	Married	No			3	3	3	No		River	No		No facility/Bush/Field	Finished roofing Corrugated iron	Rambo/wood	2	Yes	1.5	Mainly firewood (purchase or collected)	Yes	No	No	No	No	No	No	Yes	No	Yes	No	No	Yes	No	8	0	0	0	0
Yes	Yes	Female	4	Yes	4	28	31	No			Orthodox	Married	Yes	Yes	8th	4	4	4	No		Open Spring	No		Pit Latrine/traditional pit toilet	Finished roofing Corrugated iron	Rambo/wood	0	Yes	1	Mainly firewood (purchase or collected)	No	No	No	No	No	No	No	No	Yes	Yes	No	No	Yes	No	8	0	0	0	0
Yes	Yes	Female	12	Yes	7	24	32	No			Orthodox	Married	No			7	5	4	No		Open Spring	No		No facility/Bush/Field	Finished roofing Corrugated iron	Rambo/wood	1	Yes	2	Mainly firewood (purchase or collected)	Yes	No	No	No	Yes	No	No	Yes	Yes	Yes	No	No	Yes	No	2	0	2	0	0
Yes	Yes	Female	2	Yes	3	49	33	No			Orthodox	Married	No			5	5	5	No		Piped outside compound	No		Pit Latrine/traditional pit toilet	Finished roofing Corrugated iron	Rambo/wood	0	Yes	0.5	Mainly firewood (purchase or collected)	Yes	No	No	No	No	No	No	No	No	No	No	No	Yes	No	0	0	5	0	0
Yes	Yes	Female	9	No	1		22	No			Orthodox	Married	No			1	1	1	No		River	No		No facility/Bush/Field	Finished roofing Corrugated iron	Rambo/wood	1	Yes	0.5	Mainly firewood (purchase or collected)	Yes	No	Yes	No	Yes	No	No	Yes	No	Yes	No	No	Yes	Yes	5	0	2	1	0
Yes	Yes	Male	3	No	1		19	Yes	Yes	6th	Orthodox	Married	Yes	No	1st	1	1	1	No		Covered Well	No		Pit Latrine/traditional pit toilet	Finished roofing Corrugated iron	Rambo/wood	1	No		Mainly firewood (purchase or collected)	Yes	No	No	No	Yes	No	No	Yes	Yes	Yes	Yes	No	No	No	0	0	0	0	0
Yes	Yes	Male	9	Yes	5	96	42	No			Orthodox	Married	No			5	5	5	No		River	No		No facility/Bush/Field	Finished roofing Corrugated iron	Rambo/wood	0	Yes	0.75	Mainly firewood (purchase or collected)	Yes	No	No	No	No	No	No	Yes	No	Yes	No	No	Yes	Yes	2	0	3	1	0
Yes	Yes	Male	14	Yes	3	48	28	No			Orthodox	Married	No			3	3	3	No		River	No		Pit Latrine/traditional pit toilet	Finished roofing Corrugated iron	Rambo/wood	0	Yes	2	Mainly firewood (purchase or collected)	Yes	No	No	No	Yes	No	No	Yes	Yes	Yes	No	No	Yes	Yes	5	2	2	1	0
Yes	Yes	Male	3	Yes	5	5	33	No			Orthodox	Married	No			8	8	8	No		Open Spring	No		No facility/Bush/Field	Finished roofing Corrugated iron	Rambo/wood	1	Yes	999	Mainly firewood (purchase or collected)	Yes	No	Yes	No	No	No	No	No	No	No	No	No	Yes	No	0	0	0	0	0
Yes	Yes	Male	12	Yes	3	6	25	No			Orthodox	Married	Yes	Yes	3rd	3	3	3	No		River	No		Pit Latrine/traditional pit toilet	Finished roofing Corrugated iron	Rambo/wood	1	Yes	0.5	Mainly firewood (purchase or collected)	Yes	No	Yes	No	Yes	No	No	Yes	Yes	Yes	No	No	Yes	Yes	5	0	0	1	0
Yes	Yes	Male	12	Yes	2	3	23	Yes	Yes	7th	Orthodox	Married	Yes	Yes	8th	2	2	2	No		Piped outside compound	No		No facility/Bush/Field	Finished roofing Corrugated iron	Rambo/wood	1	No		Mainly firewood (purchase or collected)	Yes	No	No	No	Yes	No	No	No	No	Yes	Yes	No	No	No	0	0	0	0	0
Yes	Yes	Male	6	Yes	2	60	35	No			Orthodox	Married	Yes	Yes	5th	4	4	4	No		River	No		No facility/Bush/Field	Finished roofing Corrugated iron	Rambo/wood	0	Yes	1.25	Mainly firewood (purchase or collected)	Yes	No	Yes	No	Yes	No	No	No	No	Yes	No	No	Yes	Yes	0	0	0	1	0
Yes	Yes	Female	12	No	1		32	Yes	Yes	6th	Orthodox	Married	Yes	Yes	8th	1	1	1	No		River	Yes	Let it stand and settle	No facility/Bush/Field	Finished roofing Corrugated iron	Rambo/wood	0	Yes	2	Mainly firewood (purchase or collected)	No	No	No	No	No	No	No	No	Yes	Yes	No	No	Yes	No	0	0	0	0	0
Yes	Yes	Female	12	Yes	4	3	35	No			Orthodox	Married	No			4	4	4	No		Piped outside compound	No		Pit Latrine/traditional pit toilet	Finished roofing Corrugated iron	Rambo/wood	1	No		Mainly firewood (purchase or collected)	Yes	No	No	No	Yes	No	No	Yes	Yes	Yes	Yes	No	No	No	0	0	0	0	0
Yes	Yes	Female	8	Yes	2	60	32	No			Orthodox	Married	Yes	Yes	6th	4	3	3	Yes	1	River	No		Pit Latrine/traditional pit toilet	Finished roofing Corrugated iron	Rambo/wood	1	No		Mainly firewood (purchase or collected)	Yes	No	No	No	Yes	No	No	Yes	Yes	Yes	No	No	No	No	0	0	0	0	0
Yes	Yes	Female	3	Yes	4	3	25	No			Orthodox	Married	No			5	4	4	Yes	1	River	No		Pit Latrine/traditional pit toilet	Finished roofing Corrugated iron	Rambo/wood	1	Yes	0.5	Mainly firewood (purchase or collected)	Yes	No	Yes	No	Yes	No	No	Yes	Yes	Yes	No	No	Yes	Yes	8	0	5	0	0
Yes	Yes	Male	3	Yes	6	3	36	No			Orthodox	Married	No			7	6	6	Yes	1	River	No		Pit Latrine/traditional pit toilet	Finished roofing Corrugated iron	Rambo/wood	1	Yes	0.5	Mainly firewood (purchase or collected)	Yes	Yes	Yes	No	Yes	No	No	Yes	Yes	Yes	No	No	Yes	Yes	5	0	2	1	0
Yes	Yes	Female	13	No	2	1	28	Yes	Yes	10th	Orthodox	Divorced				2	2	2	Yes	1	Piped outside compound	No		Pit Latrine/traditional pit toilet	Finished roofing Corrugated iron	Rambo/wood	0	No		Charcoal	Yes	No	No	Yes	No	No	No	Yes	Yes	Yes	No	No	No	Yes	0	0	0	0	0
Yes	Yes	Female	2	Yes	4	36	35	No			Orthodox	Married	Yes	Yes	5th	4	4	4	No		River	No		No facility/Bush/Field	Finished roofing Corrugated iron	Rambo/wood	0	Yes	1	Mainly firewood (purchase or collected)	Yes	No	No	No	Yes	No	No	No	No	Yes	No	No	Yes	Yes	5	0	7	1	0
Yes	Yes	Female	7	Yes	4	39	32	No			Orthodox	Married	No			4	4	4	No		River	No		No facility/Bush/Field	Finished roofing Corrugated iron	Rambo/wood	0	No		Mainly firewood (purchase or collected)	Yes	No	No	No	Yes	No	No	No	No	No	No	No	Yes	Yes	0	0	6	1	0
Yes	Yes	Male	14	Yes	2	48	28	Yes	Yes	9th	Orthodox	Married	Yes	Yes	5th	2	2	2	No		Open Spring	No		Pit Latrine/traditional pit toilet	Finished roofing Corrugated iron	Rambo/wood	2	Yes	1	Mainly firewood (purchase or collected)	Yes	No	No	No	No	No	No	No	Yes	Yes	No	No	Yes	Yes	0	0	0	1	0
Yes	Yes	Male	9	Yes	5	9	37	No			Orthodox	Married	No			4	4	4	No		Piped outside compound	No		Pit Latrine/traditional pit toilet	Finished roofing Corrugated iron	Rambo/wood	1	No		Mainly firewood (purchase or collected)	Yes	Yes	No	Yes	Yes	No	No	Yes	Yes	Yes	No	No	No	No	0	0	0	0	0
Yes	Yes	Male	12	Yes	4	36	32	Yes	Yes	5th	Orthodox	Married	No			4	4	4	No		Open Spring	Yes	Let it stand and settle	No facility/Bush/Field	Finished roofing Corrugated iron	Rambo/wood	1	Yes	2	Mainly firewood (purchase or collected)	Yes	No	No	No	Yes	No	No	Yes	Yes	Yes	No	No	Yes	No	0	0	0	0	0
Yes	Yes	Female	12	No	1		23	Yes	Yes	8th	Orthodox	Married	Yes	Yes	9th	1	1	1	No		Open Spring	No		Pit Latrine/traditional pit toilet	Finished roofing Corrugated iron	Rambo/wood	1	No		Mainly firewood (purchase or collected)	Yes	No	No	No	No	No	No	Yes	No	No	No	No	Yes	Yes	0	0	0	0	0
Yes	Yes	Female	7	Yes	5	5	35	No			Orthodox	Married	No			6	6	6	Yes	1	Piped outside compound	No		Other	Finished roofing Corrugated iron	Rambo/wood	0	Yes	1	Mainly firewood (purchase or collected)	No	No	No	No	Yes	No	No	No	No	No	No	Yes	Yes	No	3	0	0	1	0
Yes	Yes	Male	10	Yes	3	72	32	No			Orthodox	Married	Yes	No	3rd	5	5	5	Yes	2	Protected Spring	No		No facility/Bush/Field	Finished roofing Corrugated iron	Rambo/wood	0	Yes	1	Mainly firewood (purchase or collected)	Yes	No	No	No	Yes	No	No	No	No	No	No	No	Yes	No	0	0	0	1	0
Yes	Yes	Female	12	Yes	2	6	25	No			Orthodox	Married	No			2	2	2	No		Piped outside compound	No		Other	Finished roofing Corrugated iron	Rambo/wood	1	Yes	1	Mainly firewood (purchase or collected)	Yes	No	No	No	No	No	No	No	No	Yes	No	No	Yes	No	0	0	0	0	0
Yes	Yes	Female	4	Yes	3	59	30	No			Orthodox	Married	No			4	4	4	Yes	1	Protected Spring	No		No facility/Bush/Field	Finished roofing Corrugated iron	Rambo/wood	1	Yes	1.5	Mainly firewood (purchase or collected)	Yes	No	No	Yes	No	No	No	No	No	Yes	No	No	Yes	No	5	0	0	1	0
Yes	Yes	Female	10	Yes	7	59	35	No			Orthodox	Married	Yes	Yes	4th	7	7	7	No		Protected hand pump spring	No		Pit Latrine/traditional pit toilet	Finished roofing Corrugated iron	Rambo/wood	1	Yes	0.5	Mainly firewood (purchase or collected)	Yes	No	No	No	Yes	No	No	No	No	Yes	No	No	Yes	No	4	0	0	1	0
Yes	Yes	Female	6	Yes	5	40	30	No			Orthodox	Married	Yes	No	4th	5	6	6	Yes	1	Protected hand pump spring	No		No facility/Bush/Field	Finished roofing Corrugated iron	Rambo/wood	0	Yes	0.5	Mainly firewood (purchase or collected)	Yes	No	No	No	Yes	No	No	No	No	Yes	No	No	Yes	Yes	5	0	3	1	0
Yes	Yes	Male	8	Yes	3	72	31	No			Orthodox	Married	No			3	3	3	No		Open Spring	No		No facility/Bush/Field	Finished roofing Corrugated iron	Rambo/wood	0	No		Mainly firewood (purchase or collected)	No	No	No	No	No	No	No	No	No	No	No	No	Yes	No	3	0	0	0	0
Yes	Yes	Female	2	Yes	3	30	28	No			Orthodox	Married	Yes	Yes	3rd	3	3	3	No		Open Spring	No		No facility/Bush/Field	Finished roofing Corrugated iron	Stone with mud	0	No		Mainly firewood (purchase or collected)	No	No	No	No	No	No	No	No	No	No	No	No	Yes	No	4	0	2	1	0
Yes	Yes	Female	9	Yes	6	96	40	No			Orthodox	Married	Yes	No	1st	7	6	1	Yes	1	Open Spring	No		Pit Latrine/traditional pit toilet	Finished roofing Corrugated iron	Rambo/wood	0	Yes	1	Mainly firewood (purchase or collected)	Yes	No	No	No	Yes	No	No	No	No	Yes	No	No	Yes	No	0	0	0	1	0
Yes	Yes	Female	9	Yes	5	33	36	No			Orthodox	Married	Yes	Yes	4th	7	7	5	No		Open Spring	No		No facility/Bush/Field	Finished roofing Corrugated iron	Rambo/wood	0	No		Mainly firewood (purchase or collected)	Yes	No	No	No	Yes	No	No	No	No	Yes	No	No	Yes	No	0	0	0	1	0
Yes	Yes	Male	2	Yes	4	84	35	No			Orthodox	Married	No			4	4	4	No		Open Spring	No		No facility/Bush/Field	Finished roofing Corrugated iron	Rambo/wood	0	No		Mainly firewood (purchase or collected)	No	No	No	No	No	No	No	No	No	Yes	No	No	Yes	No	5	0	2	1	0
Yes	Yes	Female	13	Yes	2	96	28	Yes	Yes	6th	Orthodox	Married	No			2	2	2	No		Pond/Lake/Dam	No		No facility/Bush/Field	Thatch/leaf	Rambo/wood	0	No		Mainly firewood (purchase or collected)	No	No	No	No	No	No	No	No	No	No	No	No	Yes	No	0	0	5	0	0
Yes	Yes	Male	7	Yes	4	240	35	No			Orthodox	Married	Yes	Yes	5th	4	4	4	No		Open Spring	No		Pit Latrine/traditional pit toilet	Finished roofing Corrugated iron	Rambo/wood	0	Yes	0.5	Mainly firewood (purchase or collected)	Yes	No	No	No	Yes	No	No	No	No	Yes	No	No	Yes	No	2	0	3	2	0
Yes	Yes	Female	8	Yes	4	96	30	No			Orthodox	Married	No			6	5	4	Yes	1	Open Spring	No		No facility/Bush/Field	Finished roofing Corrugated iron	Rambo/wood	0	No		Mainly firewood (purchase or collected)	Yes	No	No	No	Yes	No	No	No	No	Yes	No	No	Yes	No	0	0	0	0	0
Yes	Yes	Male	9	Yes	2	5	20	No			Orthodox	Married	No			2	2	2	No		Piped outside compound	No		Pit Latrine/traditional pit toilet	Finished roofing Corrugated iron	Rambo/wood	0	No		Mainly firewood (purchase or collected)	Yes	No	No	No	Yes	No	No	No	No	No	No	No	Yes	No	0	0	1	0	0
Yes	Yes	Female	11	Yes	4	60	40	No			Orthodox	Married	No			5	5	4	No		River	No		Pit Latrine/traditional pit toilet	Finished roofing Corrugated iron	Rambo/wood	0	Yes	0.5	Mainly firewood (purchase or collected)	No	No	No	No	No	No	No	No	No	Yes	No	No	Yes	No	5	0	0	0	0
Yes	Yes	Male	4	Yes	5	36	38	No			Orthodox	Married	No			8	8	5	No		Open Spring	No		No facility/Bush/Field	Finished roofing Corrugated iron	Rambo/wood	0	Yes	1	Mainly firewood (purchase or collected)	Yes	No	No	No	No	No	No	No	No	Yes	No	No	Yes	No	6	0	3	1	0
Yes	Yes	Female	8	Yes	2	60	27	No			Orthodox	Married	Yes	Yes	3rd	2	2	2	No		Open Spring	No		Pit Latrine/traditional pit toilet	Finished roofing Corrugated iron	Rambo/wood	0	Yes	0.5	Mainly firewood (purchase or collected)	Yes	No	No	No	No	No	No	No	No	Yes	No	No	Yes	No	3	0	0	1	0
Yes	Yes	Male	9	Yes	6	41	32	No			Orthodox	Married	Yes	No	1st	6	6	6	No		Open Spring	No		No facility/Bush/Field	Finished roofing Corrugated iron	Rambo/wood	0	Yes	3	Mainly firewood (purchase or collected)	Yes	No	Yes	No	Yes	No	No	No	No	No	No	No	Yes	No	10	0	6	1	0
Yes	Yes	Male	6	Yes	2	58	28	Yes	Yes	5th	Orthodox	Married	Yes	Yes	5th	2	2	2	No		Open Spring	No		No facility/Bush/Field	Finished roofing Corrugated iron	Rambo/wood	0	No		Mainly firewood (purchase or collected)	Yes	No	No	No	Yes	No	No	No	No	No	No	No	Yes	No	1	0	1	1	0
Yes	Yes	Female	4	Yes	5	60	35	No			Orthodox	Married	No			5	5	5	No		River	No		No facility/Bush/Field	Finished roofing Corrugated iron	Rambo/wood	0	Yes	1.5	Mainly firewood (purchase or collected)	No	No	No	No	Yes	No	No	No	No	Yes	No	No	Yes	No	2	0	0	2	0
Yes	Yes	Male	7	Yes	2	60	24	No			Orthodox	Never married				2	2	2	No		Open Spring	No		Pit Latrine/traditional pit toilet	Finished roofing Corrugated iron	Rambo/wood	0	No		Mainly firewood (purchase or collected)	Yes	No	No	No	Yes	No	No	No	No	Yes	No	No	No	No	0	0	0	0	0
Yes	Yes	Male	2	Yes	9	36	38	No			Orthodox	Married	No			10	10	9	No		Open Spring	No		No facility/Bush/Field	Finished roofing Corrugated iron	Rambo/wood	0	Yes	0.5	Mainly firewood (purchase or collected)	Yes	No	No	No	No	No	No	No	No	Yes	No	No	Yes	No	7	0	0	1	0
Yes	Yes	Female	8	No	1		21	Yes	Yes	4th	Orthodox	Married	Yes	Yes	4th	1	1	1	No		River	No		No facility/Bush/Field	Finished roofing Corrugated iron	Rambo/wood	0	No		Mainly firewood (purchase or collected)	Yes	No	No	No	No	No	No	No	No	Yes	No	No	Yes	No	3	0	4	0	0
Yes	Yes	Male	3	Yes	5	48	35	No			Orthodox	Married	No			5	5	5	Yes	2	Protected hand pump spring	No		Pit Latrine/traditional pit toilet	Finished roofing Corrugated iron	Rambo/wood	1	Yes	0.5	Crop residue	No	No	No	No	Yes	No	No	No	No	Yes	No	No	Yes	No	3	0	0	1	0
Yes	Yes	Male	14	Yes	4	144	36	No			Orthodox	Married	Yes	Yes	6th	6	6	4	No		Open Spring	No		No facility/Bush/Field	Finished roofing Corrugated iron	Rambo/wood	0	Yes	0.5	Mainly firewood (purchase or collected)	Yes	No	No	No	Yes	No	No	No	No	No	No	No	Yes	No	0	0	0	1	0
Yes	Yes	Female	6	Yes	5	50	30	No			Orthodox	Married	Yes	No	1st	5	5	5	No		Protected hand pump spring	No		Pit Latrine/traditional pit toilet	Finished roofing Corrugated iron	Rambo/wood	1	Yes	0.75	Mainly firewood (purchase or collected)	No	No	No	No	Yes	No	No	No	No	Yes	Yes	No	Yes	No	5	0	0	1	0
Yes	Yes	Female	4	Yes	3	108	35	No			Orthodox	Married	No			3	3	3	No		Open Spring	No		Pit Latrine/traditional pit toilet	Finished roofing Corrugated iron	Rambo/wood	0	No		Mainly firewood (purchase or collected)	Yes	No	No	No	No	No	No	No	No	Yes	No	No	Yes	Yes	6	0	5	1	0
Yes	Yes	Male	4	Yes	2	120	30	Yes	Yes	8th	Orthodox	Married	No			2	2	2	No		Open Spring	No		No facility/Bush/Field	Finished roofing Corrugated iron	Rambo/wood	0	Yes	0.5	Mainly firewood (purchase or collected)	Yes	No	No	No	Yes	No	No	No	No	Yes	No	No	Yes	No	4	0	0	0	0
Yes	Yes	Male	7	Yes	3	35	25	Yes	Yes	5th	Orthodox	Married	No			3	3	3	No		Open Spring	No		No facility/Bush/Field	Finished roofing Corrugated iron	Rambo/wood	0	No		Mainly firewood (purchase or collected)	Yes	No	Yes	No	Yes	No	No	No	No	No	No	No	Yes	No	0	0	0	1	0
Yes	Yes	Male	13	Yes	2	78	38	No			Orthodox	Married	Yes	Yes	5th	2	2	2	No		Open Spring	No		No facility/Bush/Field	Finished roofing Corrugated iron	Rambo/wood	0	Yes	1.5	Mainly firewood (purchase or collected)	No	No	No	No	Yes	No	No	No	No	No	No	No	Yes	No	1	0	2	1	0
Yes	Yes	Female	3	Yes	2	4	29	No			Orthodox	Married	No			2	2	2	No		Piped outside compound	No		Pit Latrine/traditional pit toilet	Finished roofing Corrugated iron	Cement	0	Yes	1	Mainly firewood (purchase or collected)	No	No	No	No	No	No	No	No	No	Yes	No	No	Yes	No	0	0	0	0	0
Yes	Yes	Female	9	Yes	3	96	34	No			Orthodox	Married	No			4	4	3	No		Open Spring	No		No facility/Bush/Field	Finished roofing Corrugated iron	Rambo/wood	0	No		Mainly firewood (purchase or collected)	Yes	No	No	No	No	No	No	No	No	No	No	No	Yes	No	2	0	1	1	0
Yes	Yes	Female	4	Yes	4	23	35	No			Orthodox	Married	Yes	No	1st	6	5	5	Yes	1	Open Spring	No		No facility/Bush/Field	Finished roofing Corrugated iron	Rambo/wood	0	Yes	0.5	Mainly firewood (purchase or collected)	Yes	No	No	No	Yes	No	No	No	No	Yes	No	No	Yes	No	0	0	7	1	0
Yes	Yes	Female	13	Yes	4	48	36	No			Orthodox	Married	No			7	4	4	Yes	3	River	No		No facility/Bush/Field	Finished roofing Corrugated iron	Rambo/wood	0	No		Mainly firewood (purchase or collected)	Yes	No	No	No	No	No	Yes	No	No	Yes	No	No	Yes	No	2	0	0	1	0
Yes	Yes	Male	11	Yes	2	36	31	No			Orthodox	Separated				2	2	2	No		Open Spring	No		Pit Latrine/traditional pit toilet	Finished roofing Corrugated iron	Rambo/wood	0	No		Mainly firewood (purchase or collected)	Yes	No	No	No	No	No	No	No	No	Yes	No	No	No	No	0	0	0	0	0
Yes	Yes	Male	14	Yes	5	45	38	No			Orthodox	Married	No			5	5	5	No		Open Spring	No		No facility/Bush/Field	Finished roofing Corrugated iron	Rambo/wood	0	No		Mainly firewood (purchase or collected)	Yes	No	No	No	No	No	No	No	No	Yes	No	No	Yes	No	5	0	0	0	0
Yes	Yes	Female	10	Yes	3	84	25	Yes	Yes	4th	Orthodox	Married	No			4	4	4	No		Open Spring	No		No facility/Bush/Field	Finished roofing Corrugated iron	Rambo/wood	0	No		Mainly firewood (purchase or collected)	Yes	No	Yes	No	No	No	No	No	No	Yes	No	No	Yes	No	1	0	0	1	0
Yes	Yes	Male	5	Yes	3	36	26	Yes	Yes	3rd	Orthodox	Married	Yes	Yes	4th	3	3	3	No		Open Spring	No		No facility/Bush/Field	Finished roofing Corrugated iron	Rambo/wood	0	No		Mainly firewood (purchase or collected)	Yes	No	No	No	Yes	No	No	No	No	Yes	No	No	Yes	No	5	0	0	1	0
Yes	Yes	Female	2	Yes	6	36	37	No			Orthodox	Married	No			7	7	7	No		Open Spring	No		No facility/Bush/Field	Finished roofing Corrugated iron	Rambo/wood	0	Yes	1	Mainly firewood (purchase or collected)	No	No	No	No	Yes	No	No	No	No	No	No	No	Yes	No	2	0	2	1	0
Yes	Yes	Male	8	No	1		17	No			Orthodox	Married	Yes	Yes	8th	1	1	1	No		Open Spring	No		No facility/Bush/Field	Finished roofing Corrugated iron	Rambo/wood	0	No		Mainly firewood (purchase or collected)	Yes	No	No	No	No	No	No	No	No	Yes	No	No	Yes	No	10	0	0	1	0
Yes	Yes	Male	6	Yes	2	84	36	No			Orthodox	Married	Yes	Yes	10th	2	2	2	No		Protected hand pump spring	No		No facility/Bush/Field	Finished roofing Corrugated iron	Rambo/wood	0	Yes	0.5	Mainly firewood (purchase or collected)	No	No	No	No	No	No	No	No	No	No	No	No	Yes	No	9	0	1	0	0
Yes	Yes	Male	8	Yes	5	49	35	No			Orthodox	Married	No			7	7	5	No		Open Spring	No		Pit Latrine/traditional pit toilet	Finished roofing Corrugated iron	Rambo/wood	0	Yes	1	Mainly firewood (purchase or collected)	Yes	No	No	No	Yes	No	No	No	No	Yes	No	No	Yes	No	5	0	3	2	0
Yes	Yes	Female	9	Yes	10	36	40	Yes	Yes	4th	Orthodox	Married	Yes	Yes	9th	10	10	10	No		Protected Spring	No		Pit Latrine/traditional pit toilet	Finished roofing Corrugated iron	Rambo/wood	0	Yes	1.5	Mainly firewood (purchase or collected)	Yes	No	No	No	Yes	No	No	No	No	Yes	No	No	Yes	No	0	0	0	0	0
Yes	Yes	Female	7	Yes	4	32	38	No			Orthodox	Married	Yes	No	1st	5	5	4	No		Protected hand pump spring	No		No facility/Bush/Field	Finished roofing Corrugated iron	Rambo/wood	0	Yes	0.5	Mainly firewood (purchase or collected)	Yes	No	No	No	No	No	No	No	No	No	No	No	Yes	No	6	0	0	0	0
Yes	Yes	Female	7	Yes	4	38	40	No			Orthodox	Married	Yes	Yes	1st	5	5	4	No		Protected hand pump spring	No		Pit Latrine/traditional pit toilet	Finished roofing Corrugated iron	Rambo/wood	0	Yes	0.5	Mainly firewood (purchase or collected)	No	No	No	No	No	No	No	No	No	Yes	No	No	Yes	No	0	0	0	1	0
Yes	Yes	Female	9	Yes	4	3	35	No			Orthodox	Married	No			6	5	5	Yes	1	Covered Well	No		Pit Latrine/traditional pit toilet	Finished roofing Corrugated iron	Rambo/wood	1	Yes	1	Mainly firewood (purchase or collected)	No	No	No	No	No	No	No	Yes	No	Yes	No	Yes	Yes	No	10	0	10	0	0
Yes	Yes	Male	12	Yes	4	72	30	No			Orthodox	Married	Yes	Yes	8th	4	4	4	No		Protected hand pump spring	No		Pit Latrine/traditional pit toilet	Finished roofing Corrugated iron	Rambo/wood	0	Yes	1	Mainly firewood (purchase or collected)	No	No	No	No	Yes	No	No	No	No	No	No	No	Yes	No	0	0	4	1	0
Yes	Yes	Female	2	No	1		23	Yes	Yes	11th	Orthodox	Married	Yes	Yes	10th	1	1	1	No		Protected Spring	No		Pit Latrine/traditional pit toilet	Finished roofing Corrugated iron	Rambo/wood	0	No		Mainly firewood (purchase or collected)	Yes	No	No	No	Yes	No	No	Yes	No	Yes	No	No	Yes	No	2	0	6	1	0
Yes	Yes	Male	8	Yes	2	108	26	No			Orthodox	Married	Yes	Yes	9th	2	2	2	No		Protected Spring	No		Pit Latrine/traditional pit toilet	Finished roofing Corrugated iron	Rambo/wood	0	Yes	1	Mainly firewood (purchase or collected)	No	No	No	No	Yes	No	No	No	No	Yes	No	No	Yes	No	0	0	0	1	0
Yes	Yes	Female	7	Yes	8	1	30	No			Orthodox	Married	Yes	Yes	4th	8	8	8	Yes	3	Piped outside compound	No		No facility/Bush/Field	Finished roofing Corrugated iron	Rambo/wood	1	Yes	1.2	Mainly firewood (purchase or collected)	Yes	No	No	No	Yes	No	No	No	No	No	No	No	Yes	No	6	0	5	2	0
Yes	Yes	Female	2	Yes	3	38	35	No			Orthodox	Married	No			4	3	3	Yes	1	River	No		Pit Latrine/traditional pit toilet	Finished roofing Corrugated iron	Rambo/wood	0	Yes	0.5	Mainly firewood (purchase or collected)	Yes	No	No	No	No	No	No	No	No	No	No	No	Yes	No	0	0	0	1	0
Yes	Yes	Male	11	Yes	5	47	31	No			Orthodox	Married	Yes	Yes	2nd	7	7	5	No		Protected Spring	No		Pit Latrine/traditional pit toilet	Finished roofing Corrugated iron	Rambo/wood	0	No		Mainly firewood (purchase or collected)	Yes	No	Yes	No	Yes	No	No	No	No	No	No	No	Yes	No	3	0	2	2	0
Yes	Yes	Female	4	Yes	5	36	35	No			Orthodox	Married	Yes	Yes	4th	5	5	5	No		Protected Spring	No		No facility/Bush/Field	Finished roofing Corrugated iron	Rambo/wood	0	Yes	1	Mainly firewood (purchase or collected)	No	No	No	No	No	No	No	No	No	No	No	No	Yes	No	5	0	2	1	0
Yes	Yes	Male	11	Yes	2	61	30	No			Orthodox	Married	Yes	Yes	9th	2	2	2	No		Protected hand pump spring	No		No facility/Bush/Field	Finished roofing Corrugated iron	Rambo/wood	0	No		Mainly firewood (purchase or collected)	No	No	No	No	Yes	No	No	No	No	Yes	No	No	Yes	No	5	0	0	0	0
Yes	Yes	Male	12	Yes	5	3	30	No			Orthodox	Married	No			5	5	5	No		Piped outside compound	No		No facility/Bush/Field	Finished roofing Corrugated iron	Rambo/wood	0	Yes	1	Mainly firewood (purchase or collected)	Yes	No	No	No	No	No	No	No	No	No	No	No	Yes	No	0	0	2	1	0
Yes	Yes	Female	14	Yes	3	60	28	Yes	Yes	9th	Orthodox	Married	Yes	Yes	6th	3	3	3	No		Protected Spring	No		No facility/Bush/Field	Finished roofing Corrugated iron	Rambo/wood	0	Yes	2	Mainly firewood (purchase or collected)	Yes	No	No	No	Yes	No	No	No	No	Yes	No	No	Yes	No	6	0	2	0	0
Yes	Yes	Female	6	Yes	6	4	35	No			Orthodox	Married	No			6	6	6	No		Piped outside compound	No		No facility/Bush/Field	Finished roofing Corrugated iron	Rambo/wood	1	Yes	1	Mainly firewood (purchase or collected)	Yes	No	No	No	No	No	No	No	No	Yes	No	No	Yes	No	6	0	0	1	0
Yes	Yes	Female	10	Yes	4	5	33	No			Orthodox	Married	No			4	4	4	No		Piped outside compound	No		Pit Latrine/traditional pit toilet	Finished roofing Corrugated iron	Rambo/wood	0	Yes	1	Mainly firewood (purchase or collected)	No	No	No	No	No	No	No	No	No	No	No	Yes	Yes	No	0	0	5	2	0
Yes	Yes	Male	7	Yes	3	84	29	No			Orthodox	Married	No			3	3	3	No		Protected hand pump spring	No		Pit Latrine/traditional pit toilet	Finished roofing Corrugated iron	Rambo/wood	0	Yes	1	Mainly firewood (purchase or collected)	No	No	No	No	No	No	No	No	No	Yes	No	No	Yes	No	5	0	0	0	0
Yes	Yes	Male	5	No	1		23	Yes	Yes	5th	Orthodox	Divorced				1	1	1	No		Protected hand pump spring	No		Pit Latrine/traditional pit toilet	Finished roofing Corrugated iron	Rambo/wood	0	No		Mainly firewood (purchase or collected)	Yes	No	No	No	Yes	No	No	No	No	Yes	No	No	Yes	No	0	0	0	0	8
Yes	Yes	Male	11	Yes	4	4	25	No			Orthodox	Married	No			4	4	4	No		Piped outside compound	No		Pit Latrine/traditional pit toilet	Finished roofing Corrugated iron	Rambo/wood	1	Yes	1	Mainly firewood (purchase or collected)	Yes	No	No	No	No	No	No	No	No	Yes	No	No	Yes	No	2	0	0	2	0
Yes	Yes	Male	14	Yes	7	60	36	No			Orthodox	Married	Yes	Yes	7th	10	10	7	No		Protected Spring	No		Pit Latrine/traditional pit toilet	Finished roofing Corrugated iron	Rambo/wood	0	Yes	0.5	Mainly firewood (purchase or collected)	Yes	No	Yes	No	Yes	No	No	No	No	Yes	No	No	Yes	No	10	0	15	2	0
Yes	Yes	Male	12	Yes	5	4	35	No			Orthodox	Married	No			5	5	5	No		Piped outside compound	No		Pit Latrine/traditional pit toilet	Finished roofing Corrugated iron	Rambo/wood	1	Yes	1	Mainly firewood (purchase or collected)	Yes	No	No	No	Yes	No	No	Yes	Yes	Yes	No	No	Yes	No	8	12	0	3	0
Yes	Yes	Male	6	No	1		22	Yes	Yes	2nd	Orthodox	Married	Yes	Yes	6th	1	1	1	No		Protected hand pump spring	No		Pit Latrine/traditional pit toilet	Finished roofing Corrugated iron	Rambo/wood	0	No		Mainly firewood (purchase or collected)	Yes	No	No	No	Yes	No	No	No	No	Yes	Yes	No	Yes	No	2	0	0	0	0
Yes	Yes	Male	8	Yes	7	4	35	No			Orthodox	Married	No			8	7	7	Yes	1	Open Spring	No		Pit Latrine/traditional pit toilet	Finished roofing Corrugated iron	Rambo/wood	0	Yes	1	Mainly firewood (purchase or collected)	Yes	No	No	No	No	No	No	No	No	Yes	No	No	Yes	No	2	0	0	1	0
Yes	Yes	Female	13	Yes	6	4	38	No			Orthodox	Married	No			6	6	6	No		Open Spring	No		Pit Latrine/traditional pit toilet	Finished roofing Corrugated iron	Rambo/wood	1	Yes	1	Mainly firewood (purchase or collected)	Yes	No	No	No	No	No	No	No	No	No	No	No	Yes	No	0	0	0	0	0
Yes	Yes	Female	6	Yes	5	2	30	No			Orthodox	Married	Yes	Yes	6th	5	5	5	No		Protected Spring	No		Pit Latrine/traditional pit toilet	Finished roofing Corrugated iron	Rambo/wood	1	Yes	1	Mainly firewood (purchase or collected)	Yes	No	No	No	Yes	No	No	No	No	Yes	No	No	Yes	No	10	0	4	2	0
Yes	Yes	Male	5	Yes	2	5	30	No			Orthodox	Married	No			2	2	2	No		Piped outside compound	No		No facility/Bush/Field	Finished roofing Corrugated iron	Rambo/wood	1	Yes	1	Mainly firewood (purchase or collected)	Yes	No	No	No	No	No	No	No	No	No	No	No	Yes	No	3	0	0	1	0
Yes	Yes	Female	8	Yes	4	10	38	No			Orthodox	Married	No			4	4	4	No		Piped outside compound	No		Pit Latrine/traditional pit toilet	Finished roofing Corrugated iron	Rambo/wood	0	Yes	1	Mainly firewood (purchase or collected)	Yes	No	No	No	No	No	No	No	No	Yes	No	No	No	No	0	0	0	0	0
Yes	Yes	Female	12	Yes	3	56	29	Yes	Yes	3rd	Orthodox	Married	No			5	3	3	Yes	2	Protected Spring	No		Pit Latrine/traditional pit toilet	Finished roofing Corrugated iron	Rambo/wood	0	No		Mainly firewood (purchase or collected)	No	No	No	No	No	No	No	No	No	No	No	No	Yes	No	0	0	0	0	0
Yes	Yes	Female	14	Yes	2	84	33	No			Orthodox	Married	Yes	No	3rd	4	3	2	Yes	1	Protected Spring	No		No facility/Bush/Field	Finished roofing Corrugated iron	Rambo/wood	0	Yes	0.5	Mainly firewood (purchase or collected)	Yes	No	No	No	No	No	No	No	No	Yes	No	No	Yes	No	0	0	0	1	0
Yes	Yes	Female	11	Yes	6	4	35	No			Orthodox	Married	No			6	6	6	No		Open Spring	No		No facility/Bush/Field	Finished roofing Corrugated iron	Rambo/wood	0	Yes	1	Mainly firewood (purchase or collected)	Yes	No	No	No	Yes	No	No	No	No	No	No	No	Yes	No	4	0	0	0	0
Yes	Yes	Male	2	Yes	3	16	28	No			Orthodox	Married	No			3	3	3	No		Protected Spring	No		No facility/Bush/Field	Finished roofing Corrugated iron	Rambo/wood	0	No		Mainly firewood (purchase or collected)	No	No	No	No	No	No	No	No	No	Yes	No	No	Yes	No	1	0	0	2	0
Yes	Yes	Male	3	No	1		29	No			Orthodox	Married	Yes	Yes	2nd	1	1	1	No		Protected hand pump spring	No		No facility/Bush/Field	Finished roofing Corrugated iron	Rambo/wood	0	No		Mainly firewood (purchase or collected)	Yes	No	No	No	No	No	No	No	No	No	No	No	Yes	No	3	0	0	0	0
Yes	Yes	Male	8		1		22	Yes	Yes	10th	Orthodox	Married	Yes	Yes	4th	1	1	1	No		Piped outside compound	No		No facility/Bush/Field	Finished roofing Corrugated iron	Rambo/wood	1	Yes	0.5	Mainly firewood (purchase or collected)	Yes	No	No	No	No	No	No	No	No	No	No	No	Yes	No	3	0	4	0	0
Yes	Yes	Male	5	Yes	6	3	27	No			Orthodox	Married	No			6	6	6	No		Piped outside compound	No		Pit Latrine/traditional pit toilet	Finished roofing Corrugated iron	Rambo/wood	1	Yes	0.2	Mainly firewood (purchase or collected)	Yes	No	No	No	No	No	No	No	No	Yes	No	No	Yes	No	2	4	0	1	0
Yes	Yes	Female	5	Yes	2	71	23	No			Orthodox	Married	No			2	2	2	No		Protected hand pump spring	No		No facility/Bush/Field	Finished roofing Corrugated iron	Rambo/wood	0	No		Mainly firewood (purchase or collected)	No	No	No	No	No	No	No	No	No	No	No	No	Yes	No	0	0	0	0	0
Yes	Yes	Male	9	Yes	2	72	23	No			Orthodox	Married	Yes	Yes	5th	2	2	2	No		River	No		No facility/Bush/Field	Finished roofing Corrugated iron	Rambo/wood	0	No		Mainly firewood (purchase or collected)	No	No	No	No	Yes	No	No	No	No	No	No	No	Yes	No	3	0	0	0	0
Yes	Yes	Male	12	Yes	3	4	30	Yes	Yes	9th	Orthodox	Married	Yes	Yes	10th	3	3	3	No		Piped outside compound	No		No facility/Bush/Field	Finished roofing Corrugated iron	Rambo/wood	0	Yes	0.69999999	Mainly firewood (purchase or collected)	Yes	No	No	No	No	No	No	No	No	Yes	No	No	Yes	No	2	0	5	1	0
Yes	Yes	Female	5	Yes	7	36	30	No			Orthodox	Married	No			7	7	7	No		Protected hand pump spring	No		No facility/Bush/Field	Finished roofing Corrugated iron	Rambo/wood	0	Yes	2	Mainly firewood (purchase or collected)	Yes	No	No	No	Yes	No	No	No	No	No	No	No	Yes	No	2	3	0	1	0
Yes	Yes	Male	3	Yes	3	2	25	Yes	Yes	8th	Orthodox	Married	Yes	Yes	5th	3	3	3	No		Protected hand pump spring	No		Pit Latrine/traditional pit toilet	Finished roofing Corrugated iron	Rambo/wood	1	Yes	5	Mainly firewood (purchase or collected)	Yes	No	No	No	Yes	No	No	Yes	Yes	Yes	No	No	Yes	No	5	0	6	1	0
Yes	Yes	Male	14	Yes	6	36	26	No			Orthodox	Married	No			6	6	6	No		Covered Well	No		No facility/Bush/Field	Finished roofing Corrugated iron	Rambo/wood	0	Yes	2	Mainly firewood (purchase or collected)	Yes	No	No	No	Yes	No	No	No	No	No	No	No	Yes	No	7	0	0	1	0
Yes	Yes	Male	7	Yes	4	28	30	No			Orthodox	Married	Yes	Yes	9th	4	4	4	No		Covered Well	No		Pit Latrine/traditional pit toilet	Finished roofing Corrugated iron	Rambo/wood	1	Yes	1.5	Mainly firewood (purchase or collected)	Yes	No	No	No	Yes	No	No	Yes	Yes	Yes	No	No	No	No	0	0	0	0	0
Yes	Yes	Male	11	Yes	4	2	30	Yes	Yes	3rd	Orthodox	Married	Yes	No	2nd	4	4	4	No		Open Spring	No		No facility/Bush/Field	Finished roofing Corrugated iron	Rambo/wood	1	No		Mainly firewood (purchase or collected)	Yes	No	No	No	Yes	No	No	Yes	Yes	Yes	No	No	Yes	Yes	0	0	0	0	0
Yes	Yes	Male	7	Yes	2	3	21	Yes	Yes	6th	Orthodox	Married	Yes	Yes	9th	2	2	2	No		Protected hand pump spring	No		Pit Latrine/traditional pit toilet	Finished roofing Corrugated iron	Rambo/wood	1	No		Mainly firewood (purchase or collected)	Yes	No	No	No	Yes	No	No	Yes	Yes	Yes	Yes	No	No	No	0	0	0	0	0
Yes	Yes	Male	12	No	1		24	Yes	Yes	10th	Orthodox	Married	No			1	1	1	No		Protected hand pump spring	No		Pit Latrine/traditional pit toilet	Finished roofing Corrugated iron	Rambo/wood	1	Yes	1	Mainly firewood (purchase or collected)	Yes	No	No	No	Yes	No	No	No	No	No	No	No	Yes	Yes	0	0	0	0	0
Yes	Yes	Female	4	Yes	2	24	22	Yes	Yes	10th	Orthodox	Married	Yes	Yes	3rd	2	2	2	No		Protected hand pump spring	No		Pit Latrine/traditional pit toilet	Finished roofing Corrugated iron	Rambo/wood	1	No		Mainly firewood (purchase or collected)	Yes	No	No	No	Yes	No	No	No	No	Yes	No	No	No	No	0	0	0	0	0
Yes	Yes	Male	7	Yes	2	11	30	No			Orthodox	Married	No			2	2	2	No		Protected hand pump spring	No		Pit Latrine/traditional pit toilet	Finished roofing Corrugated iron	Rambo/wood	1	Yes	1	Mainly firewood (purchase or collected)	Yes	No	No	No	Yes	No	No	Yes	Yes	Yes	Yes	No	No	Yes	0	0	0	0	0
Yes	Yes	Male	9	Yes	7	15	43	No			Orthodox	Married	No			7	7	7	No		Protected hand pump spring	Yes	Add bleach/chlorine	Pit Latrine/traditional pit toilet	Finished roofing Corrugated iron	Rambo/wood	1	Yes	3	Mainly firewood (purchase or collected)	Yes	No	No	No	No	No	No	No	No	Yes	No	No	Yes	Yes	4	0	8	1	0
Yes	Yes	Female	6	Yes	2	24	29	No			Orthodox	Married	Yes	Yes	6th	3	3	3	No		Piped outside compound	No		No facility/Bush/Field	Finished roofing Corrugated iron	Rambo/wood	0	Yes	2	Mainly firewood (purchase or collected)	Yes	No	No	No	Yes	No	No	Yes	Yes	No	No	No	No	Yes	0	0	0	0	0
Yes	Yes	Female	6	Yes	4	3	38	No			Orthodox	Married	No			5	4	4	Yes	1	Protected hand pump spring	Yes	Add bleach/chlorine	Pit Latrine/traditional pit toilet	Finished roofing Corrugated iron	Rambo/wood	1	Yes	0.5	Mainly firewood (purchase or collected)	Yes	No	No	No	No	No	No	No	No	No	No	No	No	No	0	0	0	0	0
Yes	Yes	Male	3	Yes	6	3	35	No			Orthodox	Married	No			6	6	6	No		Protected hand pump spring	Yes	Add bleach/chlorine	Pit Latrine/traditional pit toilet	Finished roofing Corrugated iron	Rambo/wood	1	Yes	0.5	Mainly firewood (purchase or collected)	Yes	No	No	No	No	No	No	Yes	Yes	Yes	No	No	Yes	Yes	0	0	0	1	0
Yes	Yes	Male	7	Yes	5	6	30	Yes	Yes	6th	Orthodox	Married	Yes	Yes	3rd	5	5	5	No		Protected hand pump spring	No		Pit Latrine/traditional pit toilet	Finished roofing Corrugated iron	Rambo/wood	1	Yes	2	Mainly firewood (purchase or collected)	No	No	No	No	Yes	No	No	No	Yes	Yes	No	No	Yes	No	0	0	0	0	0
Yes	Yes	Male	3	Yes	4	3	37	No			Orthodox	Married	Yes	No	3rd	4	4	4	No		Protected hand pump spring	No		No facility/Bush/Field	Finished roofing Corrugated iron	Rambo/wood	1	Yes	1	Mainly firewood (purchase or collected)	Yes	No	No	No	Yes	No	No	Yes	Yes	Yes	No	No	Yes	Yes	0	0	0	0	0
Yes	Yes	Male	12	Yes	6	3	30	Yes	Yes	4th	Orthodox	Married	No			6	5	5	Yes	1	Open Spring	Yes	Boil	Pit Latrine/traditional pit toilet	Finished roofing Corrugated iron	Rambo/wood	1	Yes	4	Mainly firewood (purchase or collected)	Yes	No	No	No	Yes	No	No	Yes	Yes	Yes	No	No	Yes	No	20	0	0	1	0
Yes	Yes	Female	6	Yes	1		25	No			Orthodox	Married	Yes	Yes	7th	1	1	1	No		Protected hand pump spring	No		Pit Latrine/traditional pit toilet	Finished roofing Corrugated iron	Rambo/wood	1	No		Mainly firewood (purchase or collected)	Yes	No	Yes	Yes	Yes	No	No	Yes	Yes	Yes	Yes	Yes	Yes	Yes	0	0	0	1	0
Yes	Yes	Female	4	Yes	5	3	30	No			Orthodox	Married	No			5	5	5	No		Protected hand pump spring	No		Pit Latrine/traditional pit toilet	Finished roofing Corrugated iron	Rambo/wood	0	Yes	6	Mainly firewood (purchase or collected)	Yes	No	No	No	No	No	No	No	No	No	No	No	Yes	No	5	0	0	1	0
Yes	Yes	Female	11	Yes	5	30	33	No			Orthodox	Married	No			5	5	5	No		Open Spring	No		Pit Latrine/traditional pit toilet	Finished roofing Corrugated iron	Rambo/wood	1	Yes	0.5	Mainly firewood (purchase or collected)	Yes	No	No	No	No	No	No	No	No	No	No	No	Yes	No	2	0	0	0	0
Yes	Yes	Male	10	Yes	4	5	33	No			Orthodox	Married	Yes	Yes	5th	4	4	4	No		Protected hand pump spring	No		Pit Latrine/traditional pit toilet	Finished roofing Corrugated iron	Stone with mud	1	Yes	8	Mainly firewood (purchase or collected)	Yes	No	Yes	No	Yes	No	Yes	Yes	Yes	Yes	No	No	Yes	No	4	0	0	2	0
Yes	Yes	Male	12	Yes	4	4	35	No			Orthodox	Married	No			4	4	4	No		Open Spring	No		Pit Latrine/traditional pit toilet	Finished roofing Corrugated iron	Rambo/wood	1	Yes	1	Mainly firewood (purchase or collected)	Yes	No	No	No	Yes	No	No	No	No	Yes	No	No	Yes	Yes	0	0	0	0	0
Yes	Yes	Female	10	Yes	5	4	35	No			Orthodox	Married	No			5	5	5	No		Protected hand pump spring	No		Pit Latrine/traditional pit toilet	Finished roofing Corrugated iron	Rambo/wood	1	Yes	4	Mainly firewood (purchase or collected)	Yes	No	No	No	Yes	No	No	Yes	Yes	Yes	No	No	Yes	No	0	0	0	2	0
Yes	Yes	Male	7	Yes	3	4	23	Yes	Yes	7th	Orthodox	Married	Yes	Yes	5th	3	3	3	No		Protected hand pump spring	No		Pit Latrine/traditional pit toilet	Finished roofing Corrugated iron	Rambo/wood	1	Yes	3	Mainly firewood (purchase or collected)	No	No	No	No	Yes	No	No	Yes	Yes	Yes	No	No	Yes	No	0	0	0	1	0
Yes	Yes	Male	12	No	1		22	Yes	No		Orthodox	Married	Yes	Yes	7th	1	1	1	No		Protected hand pump spring	No		Pit Latrine/traditional pit toilet	Finished roofing Corrugated iron	Rambo/wood	1	Yes	1	Mainly firewood (purchase or collected)	Yes	No	No	No	Yes	No	No	No	No	Yes	No	No	No	No	0	0	0	0	0
Yes	Yes	Female	14	Yes	1		23	No			Orthodox	Married	No			1	1	1	No		Protected hand pump spring	Yes	Add bleach/chlorine	Pit Latrine/traditional pit toilet	Finished roofing Corrugated iron	Rambo/wood	1	Yes	1	Mainly firewood (purchase or collected)	Yes	No	No	No	No	No	No	No	No	Yes	No	No	No	Yes	0	0	0	0	0
Yes	Yes	Male	8	Yes	5	4	30	No			Orthodox	Married	Yes	Yes	5th	6	6	6	No		Open Spring	No		Pit Latrine/traditional pit toilet	Finished roofing Corrugated iron	No walls	1	Yes	1	Mainly firewood (purchase or collected)	Yes	No	Yes	No	Yes	No	No	Yes	Yes	Yes	No	No	Yes	No	7	0	0	1	0
Yes	Yes	Male	7	No	1		25	Yes	Yes	10th	Orthodox	Married	Yes	Yes	7th	1	1	1	No		Protected hand pump spring	Yes	Add bleach/chlorine	Pit Latrine/traditional pit toilet	Finished roofing Corrugated iron	Rambo/wood	1	No		Mainly firewood (purchase or collected)	Yes	No	No	No	Yes	No	No	Yes	Yes	Yes	No	No	Yes	Yes	0	0	0	0	0
Yes	Yes	Male	14	Yes	6	3	37	No			Orthodox	Married	Yes	Yes	7th	6	6	6	No		Protected hand pump spring	No		Pit Latrine/traditional pit toilet	Finished roofing Corrugated iron	Rambo/wood	1	Yes	1	Mainly firewood (purchase or collected)	Yes	No	No	No	Yes	No	No	Yes	Yes	Yes	No	No	Yes	Yes	0	0	0	0	0
Yes	Yes	Female	12	Yes	6	5	35	No			Orthodox	Married	No			6	6	6	No		Protected hand pump spring	No		Pit Latrine/traditional pit toilet	Finished roofing Corrugated iron	Rambo/wood	1	No		Mainly firewood (purchase or collected)	Yes	No	No	No	Yes	No	No	Yes	Yes	Yes	No	No	Yes	Yes	5	0	0	1	0
Yes	Yes	Male	3	Yes	2	3	28	No			Orthodox	Married	Yes	Yes	5th	2	2	2	No		Protected hand pump spring	No		Pit Latrine/traditional pit toilet	Finished roofing Corrugated iron	Rambo/wood	1	No		Mainly firewood (purchase or collected)	No	No	No	No	Yes	No	No	Yes	Yes	Yes	No	No	Yes	Yes	0	0	0	0	0
Yes	Yes	Female	3	Yes	5	5	35	No			Orthodox	Married	No			5	5	5	No		Protected hand pump spring	Yes	Add bleach/chlorine	Pit Latrine/traditional pit toilet	Finished roofing Corrugated iron	Rambo/wood	1	Yes	1	Mainly firewood (purchase or collected)	Yes	No	No	No	Yes	No	No	Yes	No	Yes	No	No	Yes	Yes	0	0	0	0	0
Yes	Yes	Male	2	Yes	7	2	38	No			Orthodox	Married	No			7	7	7	No		Protected hand pump spring	Yes	Add bleach/chlorine	Pit Latrine/traditional pit toilet	Finished roofing Corrugated iron	Rambo/wood	1	Yes	1	Mainly firewood (purchase or collected)	Yes	No	No	No	Yes	No	No	Yes	Yes	Yes	No	No	Yes	Yes	0	0	0	0	0
Yes	Yes	Male	11	Yes	7	50	30	No			Orthodox	Married	No			7	7	7	No		Protected hand pump spring	No		No facility/Bush/Field	Finished roofing Corrugated iron	Rambo/wood	1	Yes	1	Mainly firewood (purchase or collected)	Yes	No	No	No	Yes	No	No	No	No	Yes	No	No	Yes	No	2	7	0	1	0
Yes	Yes	Female	7	Yes	3	39	27	No			Orthodox	Married	No			3	3	3	No		Protected hand pump spring	No		Pit Latrine/traditional pit toilet	Finished roofing Corrugated iron	Rambo/wood	0	Yes	1	Crop residue	Yes	No	No	No	Yes	No	No	No	No	No	No	No	Yes	No	2	0	0	1	0
Yes	Yes	Female	4	Yes	4	72	30	No			Orthodox	Divorced				4	4	4	No		Protected hand pump spring	No		No facility/Bush/Field	Finished roofing Corrugated iron	Rambo/wood	0	Yes	0.5	Mainly firewood (purchase or collected)	No	No	No	No	No	No	No	No	No	No	No	Yes	No	No	0	0	0	0	0
Yes	Yes	Female	8	No	1		25	No			Orthodox	Married	Yes	Yes	4th	1	1	1	No		Protected hand pump spring	No		Pit Latrine/traditional pit toilet	Finished roofing Corrugated iron	Rambo/wood	1	Yes	2	Mainly firewood (purchase or collected)	Yes	No	No	No	Yes	No	No	Yes	No	Yes	No	No	Yes	Yes	4	0	1	3	0
Yes	Yes	Male	3	Yes	10	3	40	No			Orthodox	Married	No			10	10	10	No		Protected hand pump spring	Yes	Add bleach/chlorine	Pit Latrine/traditional pit toilet	Finished roofing Corrugated iron	Rambo/wood	1	Yes	2	Mainly firewood (purchase or collected)	Yes	No	No	No	Yes	No	No	Yes	Yes	Yes	No	No	Yes	Yes	0	0	0	0	0
Yes	Yes	Male	3	Yes	5	4	30	Yes	Yes	3rd	Orthodox	Married	No			5	5	5	No		Protected hand pump spring	No		Pit Latrine/traditional pit toilet	Finished roofing Corrugated iron	Rambo/wood	1	Yes	6	Mainly firewood (purchase or collected)	Yes	Yes	Yes	No	Yes	No	No	Yes	Yes	Yes	No	No	Yes	No	0	0	0	1	0
Yes	Yes	Male	8	Yes	10	60	42	Yes	Yes	6th	Orthodox	Married	Yes	Yes	3rd	10	10	11	No		Open Spring	No		Pit Latrine/traditional pit toilet	Wood planks	Rambo/wood	1	Yes	2.5	Mainly firewood (purchase or collected)	Yes	No	Yes	No	Yes	No	No	Yes	Yes	Yes	No	No	Yes	No	4	0	1	1	0
Yes	Yes	Female	14	Yes	4	4	28	No			Orthodox	Married	No			4	4	4	No		Protected hand pump spring	No		Pit Latrine/traditional pit toilet	Finished roofing Corrugated iron	Rambo/wood	1	Yes	4	Mainly firewood (purchase or collected)	Yes	No	No	No	Yes	No	No	No	No	Yes	No	No	Yes	No	3	0	0	1	0
Yes	Yes	Female	3	Yes	5	24	27	No			Orthodox	Married	No			5	5	5	No		Protected hand pump spring	No		No facility/Bush/Field	Finished roofing Corrugated iron	Rambo/wood	0	Yes	0.75	Mainly firewood (purchase or collected)	Yes	No	No	No	No	No	No	No	No	No	No	No	Yes	No	0	0	0	0	0
Yes	Yes	Male	7	Yes	5	94	30	Yes	Yes	3rd	Orthodox	Married	No			6	5	5	Yes	1	Protected hand pump spring	No		No facility/Bush/Field	Finished roofing Corrugated iron	Rambo/wood	1	Yes	1	Mainly firewood (purchase or collected)	Yes	No	No	No	Yes	No	No	No	No	Yes	No	No	Yes	No	0	0	0	1	0
Yes	Yes	Male	3	Yes	2	3	22	Yes	Yes	8th	Orthodox	Married	Yes	Yes	8th	2	2	2	No		Protected hand pump spring	No		Pit Latrine/traditional pit toilet	Finished roofing Corrugated iron	Rambo/wood	1	Yes	0.5	Mainly firewood (purchase or collected)	Yes	No	No	No	No	No	No	No	No	No	No	No	No	Yes	0	0	0	0	0
Yes	Yes	Male	13	Yes	3	36	29	No			Orthodox	Married	No			3	3	3	No		River	No		Pit Latrine/traditional pit toilet	Finished roofing Corrugated iron	Rambo/wood	0	Yes	1	Mainly firewood (purchase or collected)	Yes	No	No	No	No	No	No	No	No	No	No	No	Yes	No	0	0	0	1	0
Yes	Yes	Male	2	Yes	4	36	35	No			Orthodox	Married	Yes	Yes	4th	4	4	4	No		Protected hand pump spring	No		No facility/Bush/Field	Finished roofing Corrugated iron	Rambo/wood	1	Yes	1	Mainly firewood (purchase or collected)	Yes	No	No	No	Yes	No	No	No	No	Yes	No	No	Yes	No	0	0	0	0	0
Yes	Yes	Female	12	Yes	4	4	30	No			Orthodox	Married	No			7	7	7	No		Protected hand pump spring	No		Pit Latrine/traditional pit toilet	Finished roofing Corrugated iron	Rambo/wood	1	Yes	4	Mainly firewood (purchase or collected)	Yes	No	No	No	Yes	No	No	No	Yes	Yes	No	No	Yes	No	5	0	0	1	0
Yes	Yes	Female	7	No	1		20	Yes	Yes	5th	Orthodox	Married	Yes	Yes	3rd	1	1	1	No		Protected hand pump spring	No		Pit Latrine/traditional pit toilet	Finished roofing Corrugated iron	Rambo/wood	0	No		Mainly firewood (purchase or collected)	Yes	No	No	No	Yes	No	No	Yes	Yes	Yes	No	No	No	No	0	0	0	0	0
Yes	Yes	Male	8	No	1		20	Yes	Yes	7th	Orthodox	Married	No			2	2	2	No		Protected hand pump spring	No		Pit Latrine/traditional pit toilet	Finished roofing Corrugated iron	Rambo/wood	1	Yes	4	Mainly firewood (purchase or collected)	Yes	No	No	No	Yes	No	No	No	No	Yes	No	No	Yes	No	9	0	0	0	0
Yes	Yes	Female	6	No	1		23	Yes	Yes	5th	Orthodox	Married	No			1	1	1	No		Protected hand pump spring	No		Pit Latrine/traditional pit toilet	Finished roofing Corrugated iron	Rambo/wood	0	Yes	1	Mainly firewood (purchase or collected)	Yes	No	No	No	Yes	No	No	Yes	No	Yes	No	No	Yes	No	0	0	0	1	0
Yes	Yes	Male	12	Yes	5	4	35	No			Orthodox	Married	No			5	5	5	No		Open Spring	No		Pit Latrine/traditional pit toilet	Finished roofing Corrugated iron	Rambo/wood	1	Yes	4	Mainly firewood (purchase or collected)	Yes	No	No	No	Yes	No	No	Yes	Yes	Yes	No	No	Yes	No	20	0	0	1	0
Yes	Yes	Male	14	Yes	5	4	35	No			Orthodox	Married	No			5	5	5	No		Protected hand pump spring	No		Pit Latrine/traditional pit toilet	Finished roofing Corrugated iron	Rambo/wood	1	Yes	1	Mainly firewood (purchase or collected)	No	No	No	No	Yes	No	No	Yes	Yes	Yes	No	Yes	Yes	Yes	0	0	0	0	0
Yes	Yes	Female	13	Yes	7	55	38	No			Orthodox	Married	Yes	Yes	3rd	7	7	7	No		Protected hand pump spring	No		Pit Latrine/traditional pit toilet	Finished roofing Corrugated iron	Rambo/wood	1	Yes	3	Mainly firewood (purchase or collected)	Yes	No	No	No	Yes	No	No	No	No	Yes	No	No	Yes	No	0	0	0	0	0
Yes	Yes	Female	11	No	1		20	No			Orthodox	Married	Yes	Yes	8th	1	1	1	No		Protected hand pump spring	No		No facility/Bush/Field	Finished roofing Corrugated iron	Rambo/wood	0	Yes	1.5	Crop residue	No	No	No	No	No	No	No	No	No	Yes	No	Yes	Yes	No	0	2	0	1	0
Yes	Yes	Female	13	Yes	3	35	26	Yes	Yes	5th	Orthodox	Married	No			4	3	3	Yes	1	Protected hand pump spring	No		No facility/Bush/Field	Finished roofing Corrugated iron	Rambo/wood	0	Yes	1	Crop residue	No	No	No	No	No	No	No	No	No	No	No	Yes	No	No	0	0	0	0	0
Yes	Yes	Male	3	Yes	2	37	30	Yes	Yes	9th	Orthodox	Married	Yes	Yes	10th	2	2	2	No		Protected hand pump spring	No		Pit Latrine/traditional pit toilet	Finished roofing Corrugated iron	Rambo/wood	1	Yes	1	Mainly firewood (purchase or collected)	Yes	No	No	No	Yes	No	No	Yes	Yes	Yes	No	No	Yes	No	4	0	0	0	0
Yes	Yes	Female	9	Yes	6	3	35	No			Orthodox	Married	No			6	6	6	No		Protected hand pump spring	Yes	Add bleach/chlorine	Pit Latrine/traditional pit toilet	Finished roofing Corrugated iron	Rambo/wood	1	Yes	2	Mainly firewood (purchase or collected)	Yes	No	No	No	Yes	No	No	Yes	Yes	Yes	No	No	Yes	Yes	0	0	0	1	0
Yes	Yes	Male	8	Yes	6	50	35	No			Orthodox	Married	Yes	Yes	5th	6	6	6	No		Protected hand pump spring	No		Pit Latrine/traditional pit toilet	Finished roofing Corrugated iron	Rambo/wood	1	Yes	1	Mainly firewood (purchase or collected)	Yes	No	No	No	Yes	No	No	No	No	Yes	No	No	No	No	0	0	0	0	0
Yes	Yes	Female	3	No	1		20	No			Orthodox	Married	No			1	1	1	No		Protected hand pump spring	No		Pit Latrine/traditional pit toilet	Finished roofing Corrugated iron	Rambo/wood	0	Yes	0.5	Crop residue	No	No	No	No	No	No	No	No	No	No	No	Yes	Yes	No	4	0	0	0	0
Yes	Yes	Male	7	No	1		23	No			Orthodox	Married	Yes	Yes	3rd	1	1	1	No		Protected hand pump spring	No		No facility/Bush/Field	Finished roofing Corrugated iron	Rambo/wood	0	Yes	1	Crop residue	Yes	No	No	No	No	No	No	No	No	No	No	No	Yes	No	0	0	0	1	0
Yes	Yes	Male	11	Yes	7	2	43	No			Orthodox	Married	No			7	7	7	No		Protected hand pump spring	Yes	Add bleach/chlorine	No facility/Bush/Field	Finished roofing Corrugated iron	Rambo/wood	1	Yes	2	Mainly firewood (purchase or collected)	Yes	No	No	No	Yes	No	No	Yes	Yes	Yes	No	No	Yes	No	0	0	0	0	0
Yes	Yes	Female	12	Yes	4	4	32	No			Orthodox	Married	Yes	Yes	5th	6	6	6	No		Open Spring	No		Pit Latrine/traditional pit toilet	Finished roofing Corrugated iron	Rambo/wood	1	No		Mainly firewood (purchase or collected)	Yes	No	No	No	Yes	No	No	No	Yes	Yes	No	No	Yes	No	0	2	0	1	0
Yes	Yes	Male	14	No	1		22	Yes	Yes	8th	Orthodox	Married	No			1	1	1	No		Protected hand pump spring	No		Pit Latrine/traditional pit toilet	Finished roofing Corrugated iron	Rambo/wood	1	No		Mainly firewood (purchase or collected)	Yes	No	No	No	Yes	No	No	Yes	No	Yes	No	No	No	Yes	0	0	0	0	0
Yes	Yes	Female	3	Yes	5	3	30	No			Orthodox	Married	No			5	5	5	No		Covered Well	No		Pit Latrine/traditional pit toilet	Finished roofing Corrugated iron	Rambo/wood	1	Yes	2	Mainly firewood (purchase or collected)	Yes	No	Yes	No	Yes	No	No	Yes	Yes	Yes	No	No	Yes	Yes	0	0	0	0	0
Yes	Yes	Female	8	No	1		27	No			Orthodox	Married	No			2	2	2	No		Protected hand pump spring	No		Pit Latrine/traditional pit toilet	Finished roofing Corrugated iron	Rambo/wood	1	No		Mainly firewood (purchase or collected)	No	No	No	No	Yes	No	No	No	Yes	Yes	No	No	Yes	No	0	0	5	0	0
Yes	Yes	Male	6	Yes	2	3	26	No			Orthodox	Married	No			2	2	2	No		Protected hand pump spring	No		Pit Latrine/traditional pit toilet	Finished roofing Corrugated iron	Rambo/wood	1	No		Mainly firewood (purchase or collected)	Yes	No	No	No	Yes	No	No	Yes	Yes	Yes	No	No	Yes	No	15	0	0	1	0
Yes	Yes	Female	9	Yes	7	3	35	No			Orthodox	Married	No			8	7	7	Yes	8	Protected hand pump spring	Yes	Add bleach/chlorine	Pit Latrine/traditional pit toilet	Finished roofing Corrugated iron	Rambo/wood	1	No		Mainly firewood (purchase or collected)	Yes	No	No	No	Yes	No	No	No	No	No	No	No	Yes	Yes	0	0	0	0	0
Yes	Yes	Male	2	Yes	4	27	29	Yes	Yes	10th	Orthodox	Married	Yes	Yes	9th	4	3	3	Yes	1	Protected hand pump spring	No		Pit Latrine/traditional pit toilet	Finished roofing Corrugated iron	Rambo/wood	1	Yes	4	Mainly firewood (purchase or collected)	Yes	No	No	No	Yes	No	No	No	No	Yes	No	No	No	No	0	0	0	0	0
Yes	Yes	Male	10	Yes	7	48	38	No			Orthodox	Married	Yes	Yes	4th	7	7	7	No		Protected hand pump spring	No		Pit Latrine/traditional pit toilet	Finished roofing Corrugated iron	Rambo/wood	1	Yes	1	Mainly firewood (purchase or collected)	Yes	No	No	No	Yes	No	No	No	No	Yes	No	No	Yes	No	2	0	0	1	0
Yes	Yes	Female	5	Yes	7	2	40	No			Orthodox	Married	No			7	7	7	No		Protected hand pump spring	Yes	Add bleach/chlorine	Pit Latrine/traditional pit toilet	Finished roofing Corrugated iron	Rambo/wood	1	Yes	1	Mainly firewood (purchase or collected)	Yes	No	No	No	Yes	No	No	Yes	Yes	Yes	No	No	Yes	Yes	0	0	0	0	0
Yes	Yes	Male	6	Yes	3	4	27	No			Orthodox	Married	No			3	3	3	No		Protected hand pump spring	No		Pit Latrine/traditional pit toilet	Finished roofing Corrugated iron	Rambo/wood	1	Yes	4	Mainly firewood (purchase or collected)	Yes	No	No	No	Yes	No	No	No	No	Yes	No	No	Yes	No	2	0	0	1	0
Yes	Yes	Female	2	No	1		20	No			Orthodox	Married	No			1	1	1	No		Protected hand pump spring	No		Pit Latrine/traditional pit toilet	Finished roofing Corrugated iron	Rambo/wood	1	No		Mainly firewood (purchase or collected)	No	No	No	No	No	No	No	No	No	No	No	Yes	No	No	0	0	0	0	0
Yes	Yes	Male	11	Yes	4	5	32	No			Orthodox	Married	Yes	Yes	4th	5	5	5	No		Protected hand pump spring	No		Pit Latrine/traditional pit toilet	Finished roofing Corrugated iron	Rambo/wood	1	Yes	4	Mainly firewood (purchase or collected)	Yes	No	Yes	No	Yes	No	No	Yes	Yes	Yes	No	No	Yes	No	20	0	0	1	0
Yes	Yes	Female	7	Yes	3	37	30	No			Orthodox	Married	No			4	3	3	Yes	1	Protected hand pump spring	No		No facility/Bush/Field	Finished roofing Corrugated iron	Rambo/wood	0	No		Mainly firewood (purchase or collected)	Yes	No	No	No	Yes	No	No	No	No	Yes	No	No	Yes	No	3	0	0	1	0
Yes	Yes	Male	6	Yes	2	4	26	Yes	Yes	5th	Orthodox	Married	Yes	Yes	4th	2	2	2	No		Protected hand pump spring	No		Pit Latrine/traditional pit toilet	Finished roofing Corrugated iron	Rambo/wood	1	No		Mainly firewood (purchase or collected)	Yes	No	No	No	Yes	No	No	No	Yes	Yes	No	No	Yes	No	0	0	0	8	0
Yes	Yes	Female	4	No	1		22	No			Orthodox	Married	Yes	Yes	5th	1	1	1	No		Protected hand pump spring	No		Pit Latrine/traditional pit toilet	Finished roofing Corrugated iron	Rambo/wood	1	No		Mainly firewood (purchase or collected)	Yes	No	No	No	Yes	No	No	No	Yes	No	No	Yes	No	No	0	0	0	0	0
Yes	Yes	Female	2	Yes	4	3	27	No			Orthodox	Married	No			4	4	4	No		Protected hand pump spring	No		Pit Latrine/traditional pit toilet	Finished roofing Corrugated iron	Rambo/wood	1	Yes	5	Mainly firewood (purchase or collected)	Yes	No	Yes	No	Yes	No	No	Yes	Yes	Yes	No	No	Yes	No	0	0	5	1	0
Yes	Yes	Male	2	Yes	3	3	35	No			Orthodox	Married	No			3	3	3	No		Protected hand pump spring	No		Pit Latrine/traditional pit toilet	Finished roofing Corrugated iron	Rambo/wood	1	Yes	1	Mainly firewood (purchase or collected)	Yes	No	No	No	Yes	No	No	Yes	No	Yes	No	No	Yes	Yes	0	0	0	0	0
Yes	Yes	Male	10	Yes	5	36	33	Yes	Yes	8th	Orthodox	Married	No			5	5	5	No		Protected hand pump spring	No		No facility/Bush/Field	Finished roofing Corrugated iron	Rambo/wood	0	No		Mainly firewood (purchase or collected)	Yes	No	No	No	No	No	No	No	No	No	No	No	Yes	No	0	0	0	2	0
Yes	Yes	Male	7	Yes	4	24	28	No			Orthodox	Married	Yes	No	5th	4	4	4	No		Covered Well	No		Pit Latrine/traditional pit toilet	Finished roofing Corrugated iron	Rambo/wood	1	No		Crop residue	Yes	No	No	No	Yes	No	No	No	No	Yes	No	No	Yes	No	8	0	0	1	0
Yes	Yes	Female	7	Yes	4	3	25	Yes	Yes	3rd	Orthodox	Married	No			4	4	4	No		Protected hand pump spring	Yes	Add bleach/chlorine	Pit Latrine/traditional pit toilet	Finished roofing Corrugated iron	Rambo/wood	1	Yes	0.5	Mainly firewood (purchase or collected)	Yes	No	No	No	Yes	No	No	Yes	Yes	Yes	Yes	No	No	No	0	0	0	0	0
Yes	Yes	Female	6	Yes	3	84	25	No			Orthodox	Married	No			3	3	3	No		Protected hand pump spring	No		No facility/Bush/Field	Finished roofing Corrugated iron	Rambo/wood	0	Yes	0.75	Mainly firewood (purchase or collected)	No	No	No	No	Yes	No	No	No	No	Yes	No	Yes	Yes	No	0	0	0	0	0
Yes	Yes	Female	14	No	1		19	Yes	Yes	6th	Orthodox	Married	Yes	Yes	9th	1	1	1	No		Open Spring	No		No facility/Bush/Field	Finished roofing Corrugated iron	Rambo/wood	1	No		Mainly firewood (purchase or collected)	Yes	No	No	No	Yes	No	No	Yes	Yes	Yes	No	No	No	Yes	0	0	0	0	0
Yes	Yes	Male	11	No	1		23	Yes	Yes	9th	Orthodox	Married	Yes	Yes	8th	1	1	1	No		Protected hand pump spring	Yes	Add bleach/chlorine	Pit Latrine/traditional pit toilet	Finished roofing Corrugated iron	Rambo/wood	1	Yes	1	Mainly firewood (purchase or collected)	Yes	No	Yes	No	Yes	No	No	Yes	Yes	Yes	No	No	Yes	Yes	0	0	0	1	0
Yes	Yes	Male	5	Yes	3	2	26	Yes	Yes	6th	Orthodox	Married	Yes	Yes	10th	3	3	3	No		Protected hand pump spring	No		Pit Latrine/traditional pit toilet	Finished roofing Corrugated iron	Rambo/wood	1	No		Mainly firewood (purchase or collected)	Yes	No	No	No	Yes	No	No	Yes	Yes	Yes	No	No	Yes	No	20	0	0	1	0
Yes	Yes	Female	3	No	1		22	Yes	Yes	3rd	Orthodox	Married	No			1	1	1	No		River	No		Pit Latrine/traditional pit toilet	Finished roofing Corrugated iron	Rambo/wood	0	Yes	0.5	Crop residue	No	No	No	No	No	No	No	No	No	No	No	Yes	Yes	No	0	0	0	0	0
Yes	Yes	Female	3	Yes	3	54	22	No			Orthodox	Married	No			3	3	3	No		Protected hand pump spring	No		No facility/Bush/Field	Finished roofing Corrugated iron	Rambo/wood	0	Yes	1.5	Mainly firewood (purchase or collected)	Yes	No	No	No	Yes	No	No	No	Yes	Yes	No	No	Yes	No	8	0	0	1	0
Yes	Yes	Female	14	No	1		30	No			Orthodox	Married	No			2	1	1	Yes	1	Protected hand pump spring	Yes	Add bleach/chlorine	Pit Latrine/traditional pit toilet	Finished roofing Corrugated iron	Rambo/wood	1	Yes	1	Mainly firewood (purchase or collected)	Yes	No	No	No	Yes	No	No	No	No	No	No	No	Yes	Yes	0	0	0	0	0
Yes	Yes	Male	11	No	1		23	No			Orthodox	Married	Yes	No	4th	1	1	1	No		Protected hand pump spring	No		Pit Latrine/traditional pit toilet	Finished roofing Corrugated iron	Rambo/wood	0	Yes	1	Crop residue	Yes	No	No	No	Yes	No	No	Yes	Yes	Yes	No	No	Yes	No	10	2	0	0	0
Yes	Yes	Male	11	Yes	7	36	40	No			Orthodox	Married	No			11	7	7	Yes	4	Protected hand pump spring	No		No facility/Bush/Field	Finished roofing Corrugated iron	Rambo/wood	1	Yes	1	Mainly firewood (purchase or collected)	Yes	No	No	No	No	No	No	No	No	No	No	No	Yes	No	2	0	0	0	0
Yes	Yes	Male	5	Yes	2	5	24	Yes	Yes	5th	Orthodox	Married	No			2	2	2	No		Protected hand pump spring	No		Pit Latrine/traditional pit toilet	Finished roofing Corrugated iron	Rambo/wood	1	Yes	5	Mainly firewood (purchase or collected)	Yes	No	No	No	Yes	No	No	No	No	Yes	No	No	Yes	Yes	4	0	0	0	0
Yes	Yes	Female	11	Yes	4	7	35	No			Orthodox	Married	Yes	Yes	6th	4	4	4	No		Protected hand pump spring	No		Pit Latrine/traditional pit toilet	Finished roofing Corrugated iron	Rambo/wood	1	Yes	8	Mainly firewood (purchase or collected)	Yes	No	No	No	Yes	No	No	Yes	Yes	Yes	No	No	Yes	No	0	4	0	0	0
Yes	Yes	Female	10	Yes	5	3	29	No			Orthodox	Married	No			5	5	5	No		Protected hand pump spring	Yes	Add bleach/chlorine	No facility/Bush/Field	Finished roofing Corrugated iron	Rambo/wood	1	Yes	0.5	Mainly firewood (purchase or collected)	Yes	No	No	No	No	No	No	No	No	No	No	No	Yes	Yes	0	0	0	0	0
Yes	Yes	Female	3	Yes	3	4	27	Yes	Yes	7th	Orthodox	Married	No			4	3	3	Yes	1	Protected hand pump spring	Yes	Add bleach/chlorine	Pit Latrine/traditional pit toilet	Finished roofing Corrugated iron	Rambo/wood	1	Yes	0	Mainly firewood (purchase or collected)	Yes	No	No	No	Yes	No	No	Yes	Yes	Yes	No	No	Yes	Yes	0	0	0	2	0
Yes	Yes	Male	14	Yes	2	3	27	Yes	Yes	3rd	Orthodox	Married	Yes	Yes	8th	2	2	2	No		Protected hand pump spring	No		Pit Latrine/traditional pit toilet	Finished roofing Corrugated iron	Rambo/wood	1	No		Mainly firewood (purchase or collected)	No	No	No	No	No	No	No	No	No	Yes	No	No	Yes	No	0	0	2	0	0
Yes	Yes	Male	9	Yes	2	65	22	Yes	Yes	6th	Orthodox	Married	No			2	2	2	No		River	No		No facility/Bush/Field	Finished roofing Corrugated iron	Rambo/wood	0	Yes	0.25	Mainly firewood (purchase or collected)	Yes	No	No	No	Yes	No	No	No	No	No	No	No	Yes	No	0	0	0	0	0
Yes	Yes	Female	4	Yes	10	3	35	No			Orthodox	Married	Yes	Yes	5th	11	10	10	Yes	1	Protected hand pump spring	No		Pit Latrine/traditional pit toilet	Finished roofing Corrugated iron	Stone with mud	1	Yes	5	Mainly firewood (purchase or collected)	Yes	No	Yes	Yes	Yes	No	No	Yes	Yes	Yes	No	No	Yes	No	0	0	0	0	0
Yes	Yes	Male	9	Yes	4	3	35	No			Orthodox	Married	No			4	4	4	No		Protected hand pump spring	Yes	Add bleach/chlorine	Pit Latrine/traditional pit toilet	Finished roofing Corrugated iron	Rambo/wood	1	Yes	1	Mainly firewood (purchase or collected)	Yes	No	No	No	Yes	No	No	Yes	Yes	No	No	No	Yes	Yes	0	0	0	0	0
Yes	Yes	Male	10	No	1		22	No			Orthodox	Married	No			1	1	1	No		Protected hand pump spring	No		No facility/Bush/Field	Finished roofing Corrugated iron	Rambo/wood	0	Yes	0.75	Crop residue	No	No	No	No	No	No	No	No	No	No	No	Yes	Yes	No	0	2	0	0	0
Yes	Yes	Female	12	No	1		23	Yes	Yes	4th	Orthodox	Married	Yes	Yes	4th	1	1	1	No		Open Spring	No		No facility/Bush/Field	Finished roofing Corrugated iron	Rambo/wood	0	No		Mainly firewood (purchase or collected)	Yes	No	No	No	Yes	No	No	No	No	No	No	No	Yes	No	0	0	0	0	0
Yes	Yes	Female	12	Yes	5	36	28	No			Orthodox	Married	No			5	5	5	No		Protected hand pump spring	No		No facility/Bush/Field	Finished roofing Corrugated iron	Rambo/wood	0	Yes	0.5	Mainly firewood (purchase or collected)	Yes	No	No	No	No	No	No	No	No	No	No	No	Yes	No	10	0	0	1	0
Yes	Yes	Male	11	Yes	7	4	40	No			Orthodox	Married	No			7	7	7	No		Protected hand pump spring	Yes	Do not Know	Pit Latrine/traditional pit toilet	Finished roofing Corrugated iron	Rambo/wood	1	Yes	1	Mainly firewood (purchase or collected)	Yes	No	No	No	Yes	No	No	No	No	Yes	No	No	Yes	Yes	0	0	0	0	0
Yes	Yes	Female	11	Yes	3	3	25	No			Orthodox	Married	No			4	3	3	Yes	1	Protected hand pump spring	Yes	Add bleach/chlorine	Pit Latrine/traditional pit toilet	Finished roofing Corrugated iron	Rambo/wood	1	No		Mainly firewood (purchase or collected)	Yes	No	No	No	Yes	No	No	Yes	Yes	Yes	No	No	Yes	Yes	0	0	0	0	0
Yes	Yes	Male	6	Yes	7	4	42	No			Orthodox	Married	Yes	No	3rd	9	7	9	Yes	1	Protected hand pump spring	No		Pit Latrine/traditional pit toilet	Finished roofing Corrugated iron	Rambo/wood	1	Yes	6	Mainly firewood (purchase or collected)	Yes	No	Yes	No	Yes	No	No	Yes	Yes	Yes	No	No	Yes	Yes	4	0	2	1	0
Yes	Yes	Female	7	No	1		20	No			Orthodox	Married	Yes	Yes	6th	1	1	1	No		Protected hand pump spring	No		Pit Latrine/traditional pit toilet	Finished roofing Corrugated iron	Rambo/wood	1	Yes	6	Mainly firewood (purchase or collected)	Yes	No	Yes	No	Yes	No	No	No	Yes	Yes	No	No	Yes	Yes	4	0	0	0	0
Yes	Yes	Male	4	Yes	4	4	30	No			Orthodox	Married	Yes	Yes	5th	6	5	6	Yes	1	Covered Well	No		Pit Latrine/traditional pit toilet	Finished roofing Corrugated iron	Rambo/wood	1	Yes	2	Mainly firewood (purchase or collected)	Yes	No	No	No	Yes	No	No	Yes	Yes	Yes	Yes	Yes	Yes	No	0	0	0	0	0
Yes	Yes	Male	6	Yes	2	4	22	Yes	Yes	7th	Orthodox	Married	Yes	Yes	10th	3	2	2	Yes	1	Protected hand pump spring	No		No facility/Bush/Field	Finished roofing Corrugated iron	Rambo/wood	1	Yes	2	Mainly firewood (purchase or collected)	Yes	No	No	No	Yes	No	No	Yes	No	Yes	No	No	Yes	No	0	0	0	1	0
Yes	Yes	Female	14	Yes	3	3	27	No			Orthodox	Married	No			3	3	3	No		Protected hand pump spring	Yes	Add bleach/chlorine	Pit Latrine/traditional pit toilet	Finished roofing Corrugated iron	Rambo/wood	1	No		Mainly firewood (purchase or collected)	Yes	No	No	No	Yes	No	No	Yes	Yes	Yes	No	No	Yes	Yes	0	0	0	0	0
Yes	Yes	Male	9	No	1		25	No			Orthodox	Married	No			1	1	1	No		Protected hand pump spring	No		No facility/Bush/Field	Finished roofing Corrugated iron	Rambo/wood	0	Yes	1	Mainly firewood (purchase or collected)	Yes	No	No	No	Yes	No	No	No	No	No	No	No	Yes	No	0	0	0	1	0
Yes	Yes	Male	11	Yes	5	3	36	No			Orthodox	Married	No			6	5	5	Yes	1	Protected hand pump spring	Yes	Add bleach/chlorine	No facility/Bush/Field	Finished roofing Corrugated iron	Rambo/wood	1	Yes	1	Mainly firewood (purchase or collected)	Yes	No	No	No	Yes	No	No	No	No	Yes	No	No	Yes	Yes	0	0	0	0	0
Yes	Yes	Male	14	Yes	6	48	32	No			Orthodox	Married	Yes	Yes	4th	6	6	6	No		Protected hand pump spring	No		Pit Latrine/traditional pit toilet	Finished roofing Corrugated iron	Rambo/wood	0	No		Mainly firewood (purchase or collected)	Yes	No	No	No	Yes	No	No	No	No	No	No	No	Yes	No	7	0	5	1	0
Yes	Yes	Male	8	Yes	3	2	25	Yes	Yes	5th	Orthodox	Married	Yes	Yes	9th	3	3	3	No		Protected hand pump spring	Yes	Add bleach/chlorine	No facility/Bush/Field	Finished roofing Corrugated iron	Rambo/wood	1	No		Mainly firewood (purchase or collected)	Yes	No	No	No	Yes	No	No	Yes	Yes	Yes	No	No	Yes	Yes	0	0	0	0	0
Yes	Yes	Male	5	Yes	4	3	35	No			Orthodox	Married	No			6	6	6	No		Protected hand pump spring	No		Pit Latrine/traditional pit toilet	Finished roofing Corrugated iron	Rambo/wood	1	Yes	4	Mainly firewood (purchase or collected)	Yes	No	No	No	Yes	No	No	Yes	Yes	Yes	No	No	Yes	No	0	0	0	2	0
Yes	Yes	Female	6	Yes	3	6	32	No			Orthodox	Married	No			4	3	3	Yes	1	Protected hand pump spring	Yes	Add bleach/chlorine	No facility/Bush/Field	Finished roofing Corrugated iron	Rambo/wood	0	No		Mainly firewood (purchase or collected)	Yes	No	No	No	Yes	No	No	No	No	No	No	No	Yes	Yes	0	0	0	0	0
Yes	Yes	Female	12	Yes	6	5	34	No			Orthodox	Married	No			5	5	5	No		Protected hand pump spring	No		Pit Latrine/traditional pit toilet	Finished roofing Corrugated iron	Rambo/wood	1	Yes	1	Mainly firewood (purchase or collected)	Yes	No	No	No	Yes	No	No	No	No	Yes	No	No	Yes	Yes	0	0	0	0	0
Yes	Yes	Male	10	Yes	2	38	28	No			Orthodox	Married	No			2	2	2	No		Protected hand pump spring	No		No facility/Bush/Field	Finished roofing Corrugated iron	Rambo/wood	0	Yes	1	Mainly firewood (purchase or collected)	Yes	No	No	No	No	No	No	No	No	No	No	No	Yes	No	0	0	0	1	0
Yes	Yes	Female	10	Yes	8	37	35	No			Orthodox	Married	No			8	8	8	No		Protected hand pump spring	No		Pit Latrine/traditional pit toilet	Finished roofing Corrugated iron	Rambo/wood	1	Yes	2	Crop residue	Yes	No	No	Yes	Yes	No	No	Yes	Yes	Yes	No	No	Yes	No	0	0	2	1	0
Yes	Yes	Female	3	Yes	2	4	23	Yes	Yes	8th	Orthodox	Married	No			2	2	2	No		Protected hand pump spring	Yes	Add bleach/chlorine	Pit Latrine/traditional pit toilet	Finished roofing Corrugated iron	Rambo/wood	1	No		Mainly firewood (purchase or collected)	Yes	No	No	No	Yes	No	No	Yes	Yes	Yes	No	No	Yes	Yes	0	0	0	0	0
Yes	Yes	Male	12	Yes	7	36	32	No			Orthodox	Married	No			7	7	7	No		Protected hand pump spring	No		Pit Latrine/traditional pit toilet	Finished roofing Corrugated iron	Rambo/wood	0	Yes	3	Mainly firewood (purchase or collected)	Yes	No	No	No	Yes	No	No	No	No	Yes	No	No	Yes	No	4	0	0	1	0
Yes	Yes	Male	3	Yes	5	2	30	No			Orthodox	Married	No			6	6	6	No		Protected hand pump spring	No		Pit Latrine/traditional pit toilet	Finished roofing Corrugated iron	Rambo/wood	1	Yes	4	Mainly firewood (purchase or collected)	Yes	No	No	No	Yes	No	No	Yes	Yes	Yes	No	No	Yes	Yes	0	0	0	0	0
Yes	Yes	Male	5	Yes	6	3	30	No			Orthodox	Married	No			6	6	6	No		Protected hand pump spring	No		Pit Latrine/traditional pit toilet	Finished roofing Corrugated iron	Rambo/wood	1	Yes	4	Mainly firewood (purchase or collected)	Yes	No	No	Yes	Yes	No	Yes	Yes	Yes	Yes	No	No	Yes	No	4	0	4	0	0
Yes	Yes	Male	14	Yes	7	96	38	No			Orthodox	Married	No			9	7	7	Yes	2	Protected hand pump spring	No		No facility/Bush/Field	Finished roofing Corrugated iron	Rambo/wood	0	Yes	1.5	Mainly firewood (purchase or collected)	Yes	No	No	No	Yes	No	No	No	No	No	No	No	Yes	No	2	9	0	0	0
Yes	Yes	Female	7	Yes	4	3	30	No			Orthodox	Married	No			3	4	4	No		Protected hand pump spring	No		Pit Latrine/traditional pit toilet	Finished roofing Corrugated iron	Rambo/wood	1	Yes	1	Mainly firewood (purchase or collected)	Yes	No	No	No	Yes	No	No	No	No	No	No	No	No	Yes	0	0	0	0	0
Yes	Yes	Male	9	Yes	4	3	35	No			Orthodox	Married	No			4	4	4	No		Protected hand pump spring	Yes	Add bleach/chlorine	Pit Latrine/traditional pit toilet	Finished roofing Corrugated iron	Rambo/wood	1	Yes	1	Mainly firewood (purchase or collected)	Yes	No	No	No	Yes	No	No	Yes	Yes	Yes	No	No	Yes	Yes	0	0	0	0	0
Yes	Yes	Male	13	No	1		19	No			Orthodox	Married	Yes	Yes	9th	1	1	1	No		River	No		No facility/Bush/Field	Finished roofing Corrugated iron	Rambo/wood	0	Yes	1.5	Mainly firewood (purchase or collected)	Yes	No	No	No	Yes	No	No	No	No	No	No	No	No	No	0	0	0	0	0
Yes	Yes	Male	4	No	1		26	No			Orthodox	Married	Yes	Yes	3rd	1	1	1	No		Covered Well	No		Pit Latrine/traditional pit toilet	Finished roofing Corrugated iron	Rambo/wood	0	Yes	2	Mainly firewood (purchase or collected)	Yes	No	No	No	No	No	No	Yes	Yes	Yes	No	No	Yes	No	1	0	0	0	0
Yes	Yes	Female	14	Yes	3	42	28	Yes	Yes	3rd	Orthodox	Married	Yes	Yes	7th	6	3	34	Yes	3	Protected hand pump spring	No		Pit Latrine/traditional pit toilet	Finished roofing Corrugated iron	Rambo/wood	1	Yes	0.5	Mainly firewood (purchase or collected)	Yes	No	No	No	Yes	No	No	No	No	Yes	No	No	Yes	No	1	0	0	1	0
Yes	Yes	Male	14	Yes	6	3	40	No			Orthodox	Married	No			7	7	7	No		Protected hand pump spring	No		No facility/Bush/Field	Finished roofing Corrugated iron	Rambo/wood	1	Yes	1	Mainly firewood (purchase or collected)	Yes	No	No	No	Yes	No	No	Yes	Yes	Yes	No	No	Yes	Yes	0	0	0	0	0
Yes	Yes	Male	8	Yes	1		21	No			Orthodox	Married	No			1	1	1	No		Protected hand pump spring	No		Pit Latrine/traditional pit toilet	Finished roofing Corrugated iron	Rambo/wood	1	No		Mainly firewood (purchase or collected)	Yes	No	No	No	Yes	No	No	No	No	Yes	No	No	Yes	No	0	0	0	0	0
Yes	Yes	Female	3	No	1		20	Yes	Yes	5th	Orthodox	Married	No			1	1	1	No		Protected hand pump spring	No		Pit Latrine/traditional pit toilet	Finished roofing Corrugated iron	Rambo/wood	1	Yes	0.5	Mainly firewood (purchase or collected)	Yes	No	No	No	Yes	No	No	No	No	No	No	No	No	No	0	0	0	0	0
Yes	Yes	Female	14	Yes	2	6	30	No			Orthodox	Married	No			2	2	2	No		Protected hand pump spring	No		No facility/Bush/Field	Finished roofing Corrugated iron	Rambo/wood	1	Yes	1	Mainly firewood (purchase or collected)	Yes	No	No	No	Yes	No	No	No	No	No	No	No	No	No	0	0	0	0	0
Yes	Yes	Female	2	Yes	6	28	38	No			Orthodox	Married	No			6	6	6	No		Protected hand pump spring	No		No facility/Bush/Field	Finished roofing Corrugated iron	Rambo/wood	0	Yes	1.5	Crop residue	Yes	No	No	No	No	No	No	No	No	No	No	No	Yes	No	1	11	0	1	0
Yes	Yes	Female	14	Yes	3	4	30	Yes	No		Orthodox	Married	Yes	Yes	5th	4	3	3	Yes	1	Protected hand pump spring	No		Pit Latrine/traditional pit toilet	Finished roofing Corrugated iron	Rambo/wood	1	Yes	2	Mainly firewood (purchase or collected)	Yes	No	No	No	No	No	No	No	Yes	Yes	No	No	Yes	Yes	5	0	0	2	0
Yes	Yes	Female	14	Yes	6	3	36	No			Orthodox	Married	No			6	6	6	No		Protected Spring	No		Pit Latrine/traditional pit toilet	Finished roofing Corrugated iron	Rambo/wood	1	Yes	1	Mainly firewood (purchase or collected)	Yes	No	Yes	No	Yes	No	No	Yes	Yes	Yes	No	No	Yes	Yes	0	0	0	0	0
Yes	Yes	Male	3	Yes	7	27	38	No			Orthodox	Married	Yes	No	8th	7	7	7	No		Piped outside compound	No		Pit Latrine/traditional pit toilet	Finished roofing Corrugated iron	Rambo/wood	0	Yes	1.25	Mainly firewood (purchase or collected)	Yes	No	No	No	Yes	No	No	Yes	No	Yes	No	No	Yes	Yes	0	0	0	1	0
Yes	Yes	Male	3	No	1		18	Yes	Yes	6th	Orthodox	Married	Yes	Yes	10th	1	1	1	No		River	No		No facility/Bush/Field	Finished roofing Corrugated iron	Rambo/wood	0	Yes	0.5	Mainly firewood (purchase or collected)	Yes	No	No	No	Yes	No	No	Yes	Yes	No	No	No	Yes	No	2	0	0	2	0
Yes	Yes	Female	6	No	1		23	Yes	Yes	5th	Orthodox	Married	Yes	Yes	6th	1	1	1	No		Piped outside compound	No		No facility/Bush/Field	Finished roofing Corrugated iron	Rambo/wood	0	No		Mainly firewood (purchase or collected)	Yes	No	No	No	Yes	No	No	Yes	No	Yes	No	No	Yes	Yes	0	0	3	0	0
Yes	Yes	Female	7	No	1		21	Yes	Yes	6th	Orthodox	Married	No			1	1	1	No		River	No		No facility/Bush/Field	Finished roofing Corrugated iron	Rambo/wood	1	No		Mainly firewood (purchase or collected)	Yes	Yes	Yes	No	Yes	No	No	Yes	Yes	Yes	No	No	Yes	Yes	0	0	0	1	0
Yes	Yes	Male	3	Yes	5	4	27	No			Orthodox	Married	Yes	Yes	4th	5	5	5	No		River	No		Pit Latrine/traditional pit toilet	Finished roofing Corrugated iron	Rambo/wood	1	No		Mainly firewood (purchase or collected)	Yes	No	No	No	Yes	No	No	Yes	Yes	Yes	No	No	Yes	Yes	3	0	0	1	0
Yes	Yes	Female	7	Yes	3	46	32	No			Orthodox	Married	Yes	Yes	5th	3	3	3	No		Protected Spring	No		No facility/Bush/Field	Finished roofing Corrugated iron	Rambo/wood	0	Yes	0.75	Mainly firewood (purchase or collected)	Yes	No	No	No	Yes	No	No	Yes	No	No	No	No	Yes	Yes	10	0	7	2	0
Yes	Yes	Female	12	Yes	7	5	30	No			Orthodox	Married	No			7	7	7	No		Protected Spring	No		Pit Latrine/traditional pit toilet	Finished roofing Corrugated iron	Rambo/wood	1	Yes	999	Mainly firewood (purchase or collected)	Yes	No	No	No	Yes	No	No	No	Yes	Yes	No	No	Yes	No	0	0	1	1	0
Yes	Yes	Male	13	Yes	3	6	30	Yes	Yes	4th	Orthodox	Married	No			3	3	3	No		Protected Spring	No		Pit Latrine/traditional pit toilet	Finished roofing Corrugated iron	Rambo/wood	1	Yes	0.5	Mainly firewood (purchase or collected)	Yes	No	Yes	No	Yes	No	No	Yes	Yes	Yes	No	No	Yes	Yes	5	0	0	1	0
Yes	Yes	Female	9	Yes	6	5	36	No			Orthodox	Married	No			7	6	6	Yes	1	River	No		Pit Latrine/traditional pit toilet	Finished roofing Corrugated iron	Rambo/wood	1	Yes	2	Mainly firewood (purchase or collected)	Yes	No	Yes	No	Yes	No	No	Yes	Yes	Yes	No	No	No	Yes	0	0	0	0	0
Yes	Yes	Female	6	Yes	3	24	31	No			Orthodox	Married	No			3	3	3	No		Open Spring	No		No facility/Bush/Field	Finished roofing Corrugated iron	Rambo/wood	0	Yes	3	Mainly firewood (purchase or collected)	Yes	No	No	No	Yes	No	No	Yes	Yes	Yes	No	No	Yes	Yes	8	0	10	1	0
Yes	Yes	Male	14	Yes	5	36	35	No			Orthodox	Married	No			5	5	5	No		Open Spring	No		Pit Latrine/traditional pit toilet	Finished roofing Corrugated iron	Rambo/wood	0	Yes	2	Mainly firewood (purchase or collected)	Yes	No	No	No	No	No	No	Yes	Yes	Yes	No	No	Yes	No	5	0	7	1	0
Yes	Yes	Male	14	Yes	2	36	32	No			Orthodox	Married	Yes	Yes	6th	2	2	2	No		River	No		Pit Latrine/traditional pit toilet	Finished roofing Corrugated iron	Rambo/wood	2	Yes	3	Mainly firewood (purchase or collected)	Yes	No	No	No	No	No	No	Yes	Yes	Yes	No	No	Yes	Yes	3	0	0	1	0
Yes	Yes	Male	10	Yes	9	5	37	No			Orthodox	Married	No			9	8	8	Yes	1	Protected Spring	No		Pit Latrine/traditional pit toilet	Finished roofing Corrugated iron	Rambo/wood	1	Yes	1	Mainly firewood (purchase or collected)	Yes	No	Yes	No	Yes	No	No	No	No	Yes	No	No	Yes	Yes	0	0	0	1	0
Yes	Yes	Female	12	Yes	8	6	45	No			Orthodox	Married	No			8	8	8	No		River	No		No facility/Bush/Field	Finished roofing Corrugated iron	Rambo/wood	1	Yes	2	Mainly firewood (purchase or collected)	Yes	No	No	No	Yes	No	No	Yes	Yes	Yes	No	No	Yes	Yes	30	0	7	1	0
Yes	Yes	Male	10	Yes	5	60	32	No			Orthodox	Married	No			5	5	5	No		Open Spring	No		Pit Latrine/traditional pit toilet	Finished roofing Corrugated iron	Rambo/wood	2	Yes	3	Crop residue	Yes	No	No	No	Yes	No	No	No	No	Yes	No	No	Yes	No	0	0	0	1	0
Yes	Yes	Female	11	Yes	6	3	30	No			Orthodox	Married	No			7	6	6	Yes	1	Protected Spring	No		No facility/Bush/Field	Finished roofing Corrugated iron	Rambo/wood	1	Yes	1	Mainly firewood (purchase or collected)	Yes	No	No	No	Yes	No	No	No	No	Yes	No	No	Yes	Yes	7	0	0	1	0
Yes	Yes	Male	6	Yes	2	53	26	Yes	Yes	12th	Orthodox	Married	Yes	Yes	7th	2	2	2	No		Protected Spring	No		Pit Latrine/traditional pit toilet	Finished roofing Corrugated iron	Rambo/wood	0	No		Crop residue	Yes	Yes	No	No	Yes	No	No	No	No	Yes	No	No	Yes	Yes	3	0	0	0	1
Yes	Yes	Male	6	Yes	5	3	25	Yes	No		Orthodox	Married	No			5	5	5	No		Protected Spring	No		No facility/Bush/Field	Finished roofing Corrugated iron	Rambo/wood	1	Yes	0.5	Mainly firewood (purchase or collected)	Yes	No	No	No	Yes	No	No	No	No	Yes	No	No	Yes	No	5	0	0	0	0
Yes	Yes	Male	14	Yes	5	28	32	No			Orthodox	Married	No			5	4	4	Yes	1	Open Spring	No		Pit Latrine/traditional pit toilet	Finished roofing Corrugated iron	Rambo/wood	2	Yes	4	Crop residue	Yes	No	No	No	Yes	No	No	Yes	Yes	Yes	No	No	Yes	Yes	12	0	8	1	0
Yes	Yes	Female	4	Yes	6	24	36	No			Orthodox	Married	No			6	6	6	No		Protected Spring	No		Pit Latrine/traditional pit toilet	Finished roofing Corrugated iron	Rambo/wood	2	Yes	3	Mainly firewood (purchase or collected)	Yes	No	No	No	Yes	No	No	Yes	Yes	Yes	No	No	Yes	Yes	6	0	0	1	0
Yes	Yes	Male	14	Yes	3	24	36	No			Orthodox	Married	No			3	4	3	Yes	1	Protected Spring	No		Pit Latrine/traditional pit toilet	Finished roofing Corrugated iron	Rambo/wood	1	Yes	3	Mainly firewood (purchase or collected)	Yes	No	No	No	No	No	No	Yes	Yes	Yes	No	No	Yes	Yes	5	0	2	1	0
Yes	Yes	Female	3		2	28	22	No			Orthodox	Married	No			2	2	2	No		River	No		No facility/Bush/Field	Finished roofing Corrugated iron	Rambo/wood	0	Yes	6	Mainly firewood (purchase or collected)	No	No	No	No	Yes	No	No	No	Yes	Yes	No	No	Yes	No	0	0	0	0	0
Yes	Yes	Male	14	Yes	3	36	32	No			Orthodox	Married	Yes	Yes	9th	3	3	3	No		Protected Spring	No		Pit Latrine/traditional pit toilet	Finished roofing Corrugated iron	Rambo/wood	0	Yes	5	Mainly firewood (purchase or collected)	Yes	No	Yes	No	No	No	No	No	No	No	No	No	Yes	Yes	8	0	0	2	0
Yes	Yes	Male	12	Yes	5	28	36	No			Orthodox	Married	No			5	5	5	No		River	No		No facility/Bush/Field	Finished roofing Corrugated iron	Rambo/wood	0	No		Mainly firewood (purchase or collected)	Yes	No	No	No	No	No	No	Yes	Yes	Yes	No	No	Yes	Yes	8	10	0	2	0
Yes	Yes	Female	3	Yes	6	6	36	No			Orthodox	Married	Yes	Yes	6th	6	6	6	No		River	No		No facility/Bush/Field	Finished roofing Corrugated iron	Rambo/wood	1	Yes	1	Mainly firewood (purchase or collected)	Yes	No	Yes	No	Yes	No	No	Yes	Yes	Yes	No	No	Yes	No	10	7	0	2	0
Yes	Yes	Male	9	Yes	5	48	35	Yes	Yes	2nd	Orthodox	Married	No			5	5	5	No		Open Spring	No		No facility/Bush/Field	Finished roofing Corrugated iron	Rambo/wood	2	Yes	4	Mainly firewood (purchase or collected)	No	No	No	No	Yes	No	No	Yes	Yes	Yes	No	Yes	Yes	Yes	8	0	2	1	0
Yes	Yes	Female	5	Yes	6	38	25	No			Orthodox	Married	Yes	Yes	6th	6	6	6	No		River	No		No facility/Bush/Field	Finished roofing Corrugated iron	Rambo/wood	0	Yes	2	Mainly firewood (purchase or collected)	Yes	No	No	No	No	No	No	No	Yes	Yes	No	No	Yes	Yes	8	0	0	2	0
Yes	Yes	Female	8	No	0	0	18	Yes	Yes	5th	Orthodox	Married	Yes	Yes	10th	1	1	1	No		River	No		No facility/Bush/Field	Finished roofing Corrugated iron	Rambo/wood	1	Yes	0	Mainly firewood (purchase or collected)	Yes	No	No	No	No	No	No	No	No	Yes	No	No	Yes	Yes	5	0	5	1	0
Yes	Yes	Male	14	Yes	5	3	27	No			Orthodox	Married	No			5	5	5	No		Protected Spring	No		Pit Latrine/traditional pit toilet	Finished roofing Corrugated iron	Rambo/wood	1	Yes	0.5	Mainly firewood (purchase or collected)	Yes	No	Yes	No	Yes	No	No	No	No	Yes	No	No	Yes	Yes	3	0	0	1	0
Yes	Yes	Female	6	Yes	2	36	32	No			Orthodox	Married	No			3	3	3	No		River	No		No facility/Bush/Field	Thatch/leaf	Rambo/wood	0	Yes	4	Mainly firewood (purchase or collected)	Yes	No	No	No	Yes	No	No	No	Yes	Yes	No	No	Yes	No	0	0	0	2	0
Yes	Yes	Female	3	Yes	4	3	30	Yes	Yes	3rd	Orthodox	Married	Yes	Yes	3rd	4	4	4	No		Protected Spring	No		Pit Latrine/traditional pit toilet	Finished roofing Corrugated iron	Rambo/wood	2	Yes	1	Mainly firewood (purchase or collected)	Yes	No	No	No	Yes	No	No	Yes	Yes	Yes	No	No	Yes	Yes	2	0	0	1	0
Yes	Yes	Female	8	Yes	3	28	32	No			Orthodox	Married	No			4	3	3	No		Protected Spring	No		No facility/Bush/Field	Finished roofing Corrugated iron	Rambo/wood	0	Yes	2	Mainly firewood (purchase or collected)	Yes	No	No	No	Yes	No	No	Yes	Yes	Yes	No	No	Yes	No	8	0	0	1	0
Yes	Yes	Female	6	Yes	3	24	35	No			Orthodox	Married	No			3	3	3	No		River	No		Pit Latrine/traditional pit toilet	Finished roofing Corrugated iron	Rambo/wood	0	Yes	3	Mainly firewood (purchase or collected)	Yes	No	No	No	Yes	No	No	Yes	Yes	Yes	No	No	Yes	Yes	12	0	0	0	0
Yes	Yes	Male	14	Yes	6	4	35	Yes	Yes	7th	Orthodox	Married	No			6	6	6	No		Covered Well	No		Pit Latrine/traditional pit toilet	Finished roofing Corrugated iron	Rambo/wood	2	No		Mainly firewood (purchase or collected)	Yes	No	Yes	No	Yes	No	No	Yes	Yes	Yes	No	No	Yes	Yes	5	0	0	0	0
Yes	Yes	Male	8	Yes	4	39	30	No			Orthodox	Married	Yes	No	2nd	4	4	4	No		Protected Spring	No		No facility/Bush/Field	Finished roofing Corrugated iron	Rambo/wood	1	Yes	0.5	Crop residue	Yes	No	No	No	Yes	No	No	Yes	Yes	Yes	No	No	Yes	No	1	0	0	1	0
Yes	Yes	Male	14	No	1		24	Yes	Yes	5th	Orthodox	Married	No			1	1	1	No		Protected Spring	No		Pit Latrine/traditional pit toilet	Finished roofing Corrugated iron	Rambo/wood	1	Yes	0.5	Mainly firewood (purchase or collected)	Yes	No	Yes	No	Yes	No	No	No	Yes	Yes	No	No	Yes	No	10	0	0	1	0
Yes	Yes	Male	12	Yes	6	7	26	No			Orthodox	Married	No			6	7	7	No		Protected Spring	No		Pit Latrine/traditional pit toilet	Finished roofing Corrugated iron	Rambo/wood	1	Yes	0.5	Mainly firewood (purchase or collected)	Yes	No	No	No	No	No	No	No	Yes	Yes	No	No	Yes	No	0	0	0	0	0
Yes	Yes	Male	4	No	1		20	Yes	Yes	5th	Orthodox	Married	Yes	Yes	4th	1	1	1	No		Protected Spring	No		No facility/Bush/Field	Finished roofing Corrugated iron	Rambo/wood	1	No		Crop residue	Yes	No	No	No	Yes	No	No	Yes	No	Yes	No	No	Yes	No	10	0	0	1	0
Yes	Yes	Male	5	Yes	5	3	28	No			Orthodox	Married	Yes	Yes	6th	5	5	5	No		Protected Spring	No		Pit Latrine/traditional pit toilet	Finished roofing Corrugated iron	Rambo/wood	2	Yes	1.5	Mainly firewood (purchase or collected)	Yes	No	Yes	No	Yes	No	No	Yes	Yes	Yes	No	No	Yes	Yes	0	0	2	1	0
Yes	Yes	Female	4	Yes	5	36	32	No			Orthodox	Married	No			5	5	5	No		Open Spring	No		Pit Latrine/traditional pit toilet	Finished roofing Corrugated iron	Rambo/wood	2	Yes	8	Mainly firewood (purchase or collected)	Yes	No	No	No	Yes	No	No	Yes	Yes	Yes	No	No	Yes	Yes	8	0	5	1	0
Yes	Yes	Male	13	Yes	5	43	28	No			Orthodox	Married	Yes	Yes	6th	5	5	5	No		Protected Spring	No		No facility/Bush/Field	Finished roofing Corrugated iron	Rambo/wood	0	No		Crop residue	Yes	No	No	No	Yes	No	No	No	No	No	No	No	Yes	No	6	0	0	0	0
Yes	Yes	Male	3	Yes	6	48	38	No			Orthodox	Married	Yes	No	8th	5	5	5	Yes	1	Protected Spring	No		No facility/Bush/Field	Finished roofing Corrugated iron	Rambo/wood	0	Yes	0.5	Mainly firewood (purchase or collected)	Yes	No	No	No	Yes	No	No	No	No	No	No	No	Yes	No	10	0	3	0	0
Yes	Yes	Female	12	Yes	4	9	30	No			Orthodox	Married	No			4	4	4	No		Protected Spring	No		Pit Latrine/traditional pit toilet	Finished roofing Corrugated iron	Rambo/wood	1	Yes	1	Mainly firewood (purchase or collected)	Yes	No	Yes	No	Yes	No	No	Yes	Yes	Yes	No	No	Yes	Yes	10	0	0	1	0
Yes	Yes	Female	4	Yes	2	36	22	No			Orthodox	Married	Yes	No	2nd	2	2	2	No		Protected Spring	No		No facility/Bush/Field	Finished roofing Corrugated iron	Rambo/wood	0	Yes	1.5	Mainly firewood (purchase or collected)	Yes	No	No	No	Yes	No	No	Yes	Yes	Yes	No	No	Yes	Yes	2	0	0	1	0
Yes	Yes	Female	14	Yes	4	60	37	No			Orthodox	Married	Yes	No	2nd	5	5	5	No		Protected Spring	No		Pit Latrine/traditional pit toilet	Finished roofing Corrugated iron	Rambo/wood	0	No		Mainly firewood (purchase or collected)	Yes	No	No	No	Yes	No	No	No	No	Yes	No	No	Yes	No	10	0	0	1	0
Yes	Yes	Female	6	No	1		21	Yes	Yes	10th	Orthodox	Married	Yes	Yes	8th	1	1	1	No		River	No		No facility/Bush/Field	Finished roofing Corrugated iron	Rambo/wood	1	Yes	6	Crop residue	Yes	No	No	No	Yes	No	No	Yes	Yes	No	No	No	Yes	Yes	12	5	0	1	0
Yes	Yes	Male	5		3	26	32	No			Orthodox	Married	No			3	3	3	No		River	No		No facility/Bush/Field	Finished roofing Corrugated iron	Rambo/wood	0	Yes	3	Mainly firewood (purchase or collected)	Yes	No	No	No	Yes	No	No	Yes	Yes	Yes	No	No	Yes	Yes	6	0	0	0	0
Yes	Yes	Female	8	Yes	0	0	28	No			Orthodox	Married	No			1	0	1	No		River	No		No facility/Bush/Field	Finished roofing Corrugated iron	Rambo/wood	1	Yes	3	Mainly firewood (purchase or collected)	No	No	No	No	No	No	No	No	No	No	No	Yes	Yes	Yes	0	0	2	1	0
Yes	Yes	Male	12	Yes	7	4	39	No			Orthodox	Married	No			7	7	7	No		Protected Spring	No		Pit Latrine/traditional pit toilet	Finished roofing Corrugated iron	Rambo/wood	1	No		Mainly firewood (purchase or collected)	Yes	No	No	No	No	No	No	No	No	No	No	No	Yes	No	0	0	0	0	0
Yes	Yes	Male	10	No	1		30	No			Orthodox	Married	Yes	Yes	3rd	1	1	1	No		Protected Spring	No		No facility/Bush/Field	Finished roofing Corrugated iron	Rambo/wood	0	Yes	1	Mainly firewood (purchase or collected)	No	No	No	No	Yes	No	No	No	Yes	Yes	No	No	Yes	Yes	15	0	0	1	0
Yes	Yes	Male	14	Yes	5	4	35	No			Orthodox	Married	No			7	5	5	Yes	2	Protected Spring	No		Pit Latrine/traditional pit toilet	Finished roofing Corrugated iron	Rambo/wood	2	Yes	1	Mainly firewood (purchase or collected)	Yes	No	No	No	Yes	No	No	Yes	Yes	Yes	No	No	Yes	Yes	0	0	0	1	0
Yes	Yes	Male	14	Yes	5	4	36	No			Orthodox	Married	No			5	5	5	No		River	No		No facility/Bush/Field	Finished roofing Corrugated iron	Rambo/wood	1	Yes	1	Mainly firewood (purchase or collected)	Yes	No	Yes	No	No	No	No	Yes	Yes	Yes	No	No	Yes	Yes	15	0	7	1	0
Yes	Yes	Female	10	Yes	8	34	33	No			Orthodox	Married	No			8	8	8	No		Open Spring	No		No facility/Bush/Field	Finished roofing Corrugated iron	Rambo/wood	0	Yes	999	Mainly firewood (purchase or collected)	Yes	No	No	No	Yes	No	No	Yes	Yes	Yes	No	No	Yes	Yes	6	18	0	1	0
Yes	Yes	Female	3	Yes	2	51	23	Yes	Yes	8th	Orthodox	Married	Yes	Yes	8th	2	2	2	No		Piped outside compound	No		No facility/Bush/Field	Finished roofing Corrugated iron	Rambo/wood	0	No		Mainly firewood (purchase or collected)	Yes	No	Yes	No	Yes	No	No	Yes	Yes	Yes	No	No	Yes	Yes	0	0	2	0	0
Yes	Yes	Male	14	Yes	3	36	25	No			Orthodox	Married	Yes	Yes	6th	3	3	3	No		River	No		No facility/Bush/Field	Finished roofing Corrugated iron	Rambo/wood	1	Yes	6	Mainly firewood (purchase or collected)	Yes	No	No	No	Yes	No	No	Yes	Yes	Yes	No	No	Yes	No	8	0	0	1	0
Yes	Yes	Male	5	Yes	8	42	35	No			Orthodox	Married	Yes	Yes	2nd	8	8	8	No		River	No		No facility/Bush/Field	Finished roofing Corrugated iron	Rambo/wood	0	Yes	2.25	Mainly firewood (purchase or collected)	Yes	No	No	No	Yes	No	No	Yes	Yes	Yes	No	No	Yes	Yes	5	6	1	1	0
Yes	Yes	Female	2	No	1		22	No			Orthodox	Married	Yes	Yes	6th	1	1	1	No		Protected Spring	No		No facility/Bush/Field	Finished roofing Corrugated iron	Rambo/wood	1	No		Mainly firewood (purchase or collected)	Yes	No	Yes	No	Yes	No	No	No	No	Yes	No	No	Yes	No	5	0	0	0	0
Yes	Yes	Male	6	Yes	2	5	20	No			Orthodox	Married	Yes	Yes	4th	2	2	2	No		River	No		No facility/Bush/Field	Finished roofing Corrugated iron	Rambo/wood	1	Yes	1	Mainly firewood (purchase or collected)	Yes	Yes	Yes	No	Yes	No	No	Yes	Yes	Yes	No	No	Yes	Yes	0	0	0	1	0
Yes	Yes	Female	14	Yes	10	4	45	No			Orthodox	Married	No			10	10	10	No		River	No		No facility/Bush/Field	Finished roofing Corrugated iron	Rambo/wood	1	Yes	4	Mainly firewood (purchase or collected)	Yes	No	No	No	Yes	No	No	No	No	Yes	No	No	Yes	No	6	0	5	0	0
Yes	Yes	Female	13	Yes	7	3	40	No			Orthodox	Married	No			7	7	7	No		Protected hand pump spring	Yes	Add bleach/chlorine	No facility/Bush/Field	Finished roofing Corrugated iron	Rambo/wood	0	Yes	0.5	Mainly firewood (purchase or collected)	Yes	No	No	No	No	No	No	No	No	No	No	No	Yes	Yes	0	0	2	1	1
Yes	Yes	Female	12	Yes	8	4	30	No			Orthodox	Married	No			8	8	8	No		Open Spring	No		No facility/Bush/Field	Finished roofing Corrugated iron	Rambo/wood	1	Yes	1	Mainly firewood (purchase or collected)	Yes	No	No	No	No	No	No	No	No	Yes	No	No	Yes	No	0	0	0	1	0
Yes	Yes	Female	6	Yes	6	3	30	No			Orthodox	Married	No			6	6	6	No		Open Spring	No		Pit Latrine/traditional pit toilet	Finished roofing Corrugated iron	Rambo/wood	0	Yes	0.5	Mainly firewood (purchase or collected)	Yes	No	No	No	No	No	No	No	No	No	No	No	Yes	No	0	0	3	1	0
Yes	Yes	Male	10	Yes	7	2	35	No			Orthodox	Married	No			7	7	7	No		Open Spring	No		Pit Latrine/traditional pit toilet	Finished roofing Corrugated iron	Rambo/wood	1	Yes	0.5	Mainly firewood (purchase or collected)	Yes	No	No	No	Yes	No	No	No	No	Yes	No	No	Yes	Yes	10	0	4	1	0
Yes	Yes	Male	13	Yes	4	3	35	No			Orthodox	Married	No			4	4	4	No		River	No		Pit Latrine/traditional pit toilet	Finished roofing Corrugated iron	Rambo/wood	0	No		Mainly firewood (purchase or collected)	Yes	No	No	No	Yes	No	No	Yes	Yes	Yes	No	No	Yes	No	0	0	4	1	0
Yes	Yes	Male	8	No	1		20	No			Orthodox	Married	No			1	1	1	No		Open Spring	No		No facility/Bush/Field	Finished roofing Corrugated iron	Rambo/wood	0	Yes	0.5	Mainly firewood (purchase or collected)	No	No	No	No	No	No	No	No	No	No	No	Yes	Yes	Yes	0	0	4	1	0
Yes	Yes	Female	4	Yes	2	3	23	No			Orthodox	Married	No			2	2	2	No		Open Spring	No		No facility/Bush/Field	Finished roofing Corrugated iron	Rambo/wood	0	Yes	1	Mainly firewood (purchase or collected)	Yes	No	No	No	No	No	No	No	No	No	No	Yes	Yes	Yes	0	0	4	1	0
Yes	Yes	Male	9	Yes	3	3	25	No			Orthodox	Married	No			3	3	3	No		Protected hand pump spring	Yes	Add bleach/chlorine	No facility/Bush/Field	Finished roofing Corrugated iron	Rambo/wood	0	Yes	1	Mainly firewood (purchase or collected)	No	No	No	No	No	No	No	No	No	No	No	Yes	Yes	Yes	0	0	0	0	0
Yes	Yes	Female	8	Yes	5	5	38	No			Orthodox	Married	No			5	5	5	No		Open Spring	No		Pit Latrine/traditional pit toilet	Finished roofing Corrugated iron	Rambo/wood	1	Yes	4	Mainly firewood (purchase or collected)	Yes	No	No	No	Yes	No	No	No	No	Yes	No	No	Yes	No	5	0	8	2	0
Yes	Yes	Male	4	Yes	4	3	35	No			Orthodox	Married	Yes	Yes	4th	4	4	4	No		River	No		Pit Latrine/traditional pit toilet	Finished roofing Corrugated iron	Rambo/wood	1	No		Mainly firewood (purchase or collected)	Yes	No	No	No	No	No	No	No	No	Yes	No	No	Yes	No	0	0	7	1	0
Yes	Yes	Female	10	Yes	10	4	45	No			Orthodox	Married	Yes	Yes	4th	11	10	10	Yes	1	River	No		Pit Latrine/traditional pit toilet	Finished roofing Corrugated iron	Rambo/wood	1	Yes	4	Mainly firewood (purchase or collected)	Yes	No	No	No	Yes	No	No	No	No	Yes	No	No	Yes	No	13	0	11	1	0
Yes	Yes	Female	14	Yes	6	4	38	No			Orthodox	Married	No			6	6	6	No		Open Spring	No		No facility/Bush/Field	Finished roofing Corrugated iron	Rambo/wood	0	Yes	0.5	Mainly firewood (purchase or collected)	No	No	No	No	No	No	No	No	No	No	No	Yes	Yes	Yes	0	0	4	1	0
Yes	Yes	Female	12	Yes	2	4	25	Yes	Yes	5th	Orthodox	Married	Yes	Yes	10th	2	2	2	No		Protected hand pump spring	Yes	Add bleach/chlorine	No facility/Bush/Field	Finished roofing Corrugated iron	Rambo/wood	0	Yes	1	Mainly firewood (purchase or collected)	Yes	No	No	No	No	No	No	No	No	No	No	No	Yes	Yes	0	0	0	1	0
Yes	Yes	Female	10	No	2	2	25	No			Orthodox	Married	No			2	2	2	No		Protected hand pump spring	Yes	Add bleach/chlorine	No facility/Bush/Field	Finished roofing Corrugated iron	Rambo/wood	0	Yes	0.5	Mainly firewood (purchase or collected)	No	No	No	No	No	No	No	No	No	No	No	Yes	Yes	No	0	0	2	1	0
Yes	Yes	Male	6	Yes	2	3	25	No			Orthodox	Married	No			2	2	2	No		Protected hand pump spring	No		No facility/Bush/Field	Finished roofing Corrugated iron	Rambo/wood	0	Yes	0.5	Mainly firewood (purchase or collected)	No	No	No	No	No	No	No	No	No	No	No	Yes	Yes	Yes	0	0	3	0	0
Yes	Yes	Male	3	Yes	7	4	38	No			Orthodox	Married	No			7	7	7	No		Open Spring	No		No facility/Bush/Field	Finished roofing Corrugated iron	Rambo/wood	0	Yes	1	Mainly firewood (purchase or collected)	Yes	No	No	No	No	No	No	No	No	No	No	Yes	Yes	Yes	0	0	2	0	0
Yes	Yes	Female	9	Yes	5	4	35	No			Orthodox	Married	Yes	Yes	8th	5	5	5	No		Open Spring	No		Pit Latrine/traditional pit toilet	Finished roofing Corrugated iron	Rambo/wood	1	Yes	0.5	Mainly firewood (purchase or collected)	Yes	No	No	No	Yes	No	No	No	No	No	No	No	Yes	No	7	0	3	0	0
Yes	Yes	Female	14	Yes	8	4	40	No			Orthodox	Married	No			8	8	8	No		Protected hand pump spring	Yes	Add bleach/chlorine	No facility/Bush/Field	Finished roofing Corrugated iron	Rambo/wood	0	Yes	1	Mainly firewood (purchase or collected)	No	No	No	No	No	No	No	No	No	No	No	Yes	Yes	Yes	0	0	2	0	0
Yes	Yes	Female	3	Yes	8	5	38	No			Orthodox	Married	Yes	Yes	3rd	8	7	7	Yes	1	Open Spring	No		No facility/Bush/Field	Finished roofing Corrugated iron	Rambo/wood	1	Yes	4	Mainly firewood (purchase or collected)	Yes	No	No	No	Yes	No	No	No	No	Yes	No	No	Yes	No	0	0	5	1	0
Yes	Yes	Female	3	Yes	2	4	26	Yes	Yes	10th	Orthodox	Married	Yes	Yes	10th	2	2	2	No		Open Spring	No		Pit Latrine/traditional pit toilet	Finished roofing Corrugated iron	Rambo/wood	1	Yes	3	Mainly firewood (purchase or collected)	Yes	No	No	No	Yes	No	No	No	Yes	Yes	No	No	Yes	No	10	0	5	1	0
Yes	Yes	Female	11	Yes	4	4	35	No			Orthodox	Married	No			5	4	4	Yes	1	River	No		No facility/Bush/Field	Finished roofing Corrugated iron	Rambo/wood	1	Yes	4	Mainly firewood (purchase or collected)	Yes	No	No	No	No	No	No	No	No	Yes	No	Yes	No	No	0	0	0	0	0
Yes	Yes	Female	11	Yes	6	7	30	No			Orthodox	Married	No			6	4	4	Yes	2	Open Spring	No		Pit Latrine/traditional pit toilet	Finished roofing Corrugated iron	Rambo/wood	1	Yes	0.5	Mainly firewood (purchase or collected)	Yes	No	No	No	Yes	No	No	No	No	Yes	No	No	Yes	No	0	0	3	1	0
Yes	Yes	Male	12	Yes	4	3	38	No			Orthodox	Married	No			4	4	4	No		Protected hand pump spring	No		No facility/Bush/Field	Finished roofing Corrugated iron	Rambo/wood	0	Yes	0.5	Mainly firewood (purchase or collected)	No	No	No	No	No	No	No	No	No	No	No	Yes	Yes	Yes	0	0	2	0	1
Yes	Yes	Male	2	Yes	7	2	30	No			Orthodox	Married	No			7	7	7	No		River	No		No facility/Bush/Field	Finished roofing Corrugated iron	Stone with mud	1	Yes	4	Mainly firewood (purchase or collected)	Yes	No	No	No	No	No	No	No	No	Yes	No	No	Yes	No	4	0	0	0	0
Yes	Yes	Male	13	Yes	2	6	30	No			Orthodox	Married	Yes	Yes	5th	2	2	2	No		Open Spring	No		No facility/Bush/Field	Finished roofing Corrugated iron	Rambo/wood	1	Yes	1	Mainly firewood (purchase or collected)	Yes	No	No	No	Yes	No	No	No	No	No	No	No	Yes	No	0	0	2	1	0
Yes	Yes	Male	14	Yes	1		22	No			Orthodox	Married	No			1	1	1	No		Protected hand pump spring	No		No facility/Bush/Field	Finished roofing Corrugated iron	Rambo/wood	0	Yes	1	Mainly firewood (purchase or collected)	No	No	No	No	No	No	No	No	No	No	No	Yes	Yes	Yes	0	0	2	1	0
Yes	Yes	Female	12	Yes	4	2	30	No			Orthodox	Married	No			4	4	4	No		Protected hand pump spring	No		No facility/Bush/Field	Finished roofing Corrugated iron	Rambo/wood	0	Yes	1	Mainly firewood (purchase or collected)	Yes	No	No	No	No	No	No	No	No	No	No	Yes	Yes	Yes	0	0	2	0	0
Yes	Yes	Female	14	Yes	6	7	38	No			Orthodox	Married	No			7	7	7	No		River	No		No facility/Bush/Field	Finished roofing Corrugated iron	Rambo/wood	1	Yes	2	Mainly firewood (purchase or collected)	Yes	No	No	No	Yes	No	No	Yes	Yes	Yes	No	No	Yes	No	4	0	0	1	0
Yes	Yes	Female	12	Yes	5	4	38	No			Orthodox	Married	No			5	5	5	No		River	No		Pit Latrine/traditional pit toilet	Finished roofing Corrugated iron	Rambo/wood	1	Yes	4	Mainly firewood (purchase or collected)	Yes	No	No	No	Yes	No	No	No	No	Yes	No	No	Yes	No	12	0	9	1	0
Yes	Yes	Female	9	Yes	5	3	39	No			Orthodox	Married	No			5	5	5	No		Open Spring	No		No facility/Bush/Field	Finished roofing Corrugated iron	Rambo/wood	1	Yes	6	Mainly firewood (purchase or collected)	Yes	No	No	No	Yes	No	No	Yes	Yes	Yes	No	No	Yes	No	15	0	6	1	0
Yes	Yes	Male	4	Yes	4	59	28	Yes	Yes	1st	Orthodox	Married	No			4	4	4	No		Protected hand pump spring	No		No facility/Bush/Field	Finished roofing Corrugated iron	Rambo/wood	1	Yes	0.75	Mainly firewood (purchase or collected)	Yes	No	No	No	No	No	No	Yes	Yes	Yes	Yes	Yes	Yes	Yes	0	0	0	2	0
Yes	Yes	Male	10	No	1		22	No			Orthodox	Married	Yes	Yes	6th	1	1	1	No		Piped outside compound	No		Pit Latrine/traditional pit toilet	Finished roofing Corrugated iron	Rambo/wood	1	No		Mainly firewood (purchase or collected)	Yes	No	No	No	Yes	No	No	Yes	Yes	Yes	No	No	Yes	Yes	0	0	0	0	0
Yes	Yes	Female	14	No	5	6	40	No			Orthodox	Married	No			6	6	6	No		Piped outside compound	No		Pit Latrine/traditional pit toilet	Finished roofing Corrugated iron	Rambo/wood	1	No		Mainly firewood (purchase or collected)	Yes	No	No	No	Yes	No	No	Yes	Yes	Yes	No	No	Yes	Yes	1	0	0	0	0
Yes	Yes	Male	5	Yes	2	48	26	Yes	Yes	7th	Orthodox	Married	Yes	Yes	10th	2	2	2	No		Piped outside compound	No		Pit Latrine/traditional pit toilet	Finished roofing Corrugated iron	Rambo/wood	1	No		Mainly firewood (purchase or collected)	Yes	Yes	No	Yes	Yes	No	No	Yes	Yes	Yes	No	No	Yes	Yes	0	0	0	0	0
Yes	Yes	Female	12	No	2	7	30	Yes	Yes	5th	Orthodox	Married	Yes	Yes	10th	2	2	2	No		Protected Spring	No		Pit Latrine/traditional pit toilet	Finished roofing Corrugated iron	Rambo/wood	1	No		Mainly firewood (purchase or collected)	Yes	No	Yes	No	Yes	No	No	Yes	Yes	Yes	No	No	No	Yes	0	0	0	0	0
Yes	Yes	Female	14	Yes	4	36	35	No			Orthodox	Married	Yes	Yes	5th	4	4	4	No		Piped outside compound	No		Pit Latrine/traditional pit toilet	Finished roofing Corrugated iron	Rambo/wood	1	Yes	0.25	Mainly firewood (purchase or collected)	No	No	No	No	Yes	No	No	Yes	Yes	Yes	No	No	Yes	No	0	0	3	0	0
Yes	Yes	Female	13	No	1		24	Yes	Yes	6th	Orthodox	Married	Yes	Yes	10th	1	1	1	No		Covered Well	Yes	Add bleach/chlorine	Pit Latrine/traditional pit toilet	Finished roofing Corrugated iron	Rambo/wood	1	No		Mainly firewood (purchase or collected)	No	No	No	No	Yes	No	No	Yes	Yes	Yes	No	No	Yes	Yes	1	0	0	0	0
Yes	Yes	Male	2	No	1		20	Yes	Yes	3rd	Orthodox	Married	Yes	Yes	6th	1	1	1	No		Protected Spring	No		No facility/Bush/Field	Finished roofing Corrugated iron	Rambo/wood	1	No		Mainly firewood (purchase or collected)	Yes	No	No	No	Yes	No	No	Yes	Yes	Yes	No	No	Yes	Yes	1	0	0	0	0
Yes	Yes	Male	12	Yes	4	36	35	No			Orthodox	Married	No			5	4	4	Yes	1	Piped outside compound	No		Pit Latrine/traditional pit toilet	Finished roofing Corrugated iron	Rambo/wood	0	Yes	999	Mainly firewood (purchase or collected)	Yes	No	Yes	No	Yes	No	No	No	No	No	No	No	No	No	0	0	0	0	0
Yes	Yes	Female	3	No	1		26	Yes	Yes	9th	Orthodox	Married	Yes	Yes	2nd	1	1	1	No		Protected hand pump spring	No		Pit Latrine/traditional pit toilet	Finished roofing Corrugated iron	Rambo/wood	0	No		Mainly firewood (purchase or collected)	Yes	No	No	No	Yes	No	No	Yes	Yes	Yes	No	No	Yes	Yes	2	0	2	0	0
Yes	Yes	Male	9	No	2	6	27	Yes	Yes	University/college diploma	Orthodox	Married	Yes	Yes	10th	2	2	2	No		Protected Spring	No		Pit Latrine/traditional pit toilet	Finished roofing Corrugated iron	Rambo/wood	1	No		Mainly firewood (purchase or collected)	Yes	No	No	Yes	Yes	No	No	Yes	Yes	Yes	No	No	Yes	Yes	1	0	0	0	0
Yes	Yes	Female	3	Yes	6	3	35	No			Orthodox	Married	Yes	Yes	2nd	7	7	7	No		Covered Well	No		Pit Latrine/traditional pit toilet	Finished roofing Corrugated iron	Rambo/wood	2	Yes	4	Mainly firewood (purchase or collected)	No	No	No	No	Yes	No	No	Yes	Yes	Yes	No	Yes	Yes	Yes	0	0	0	0	0
Yes	Yes	Male	5	Yes	8	40	35	No			Orthodox	Married	No			8	8	7	No		Piped outside compound	No		Pit Latrine/traditional pit toilet	Finished roofing Corrugated iron	Rambo/wood	0	Yes	1	Mainly firewood (purchase or collected)	Yes	No	No	No	No	No	No	Yes	Yes	Yes	No	No	Yes	Yes	0	0	0	0	0
Yes	Yes	Female	6	Yes	4	47	35	No			Orthodox	Married	Yes	No	2nd	4	4	4	No		Protected hand pump spring	No		No facility/Bush/Field	Finished roofing Corrugated iron	Rambo/wood	0	Yes	2	Mainly firewood (purchase or collected)	Yes	No	No	No	Yes	No	No	Yes	Yes	Yes	No	No	Yes	Yes	0	0	0	0	0
Yes	Yes	Female	8	No	1		24	Yes	Yes	4th	Orthodox	Married	No			1	1	1	No		Covered Well	Yes	Add bleach/chlorine	Pit Latrine/traditional pit toilet	Finished roofing Corrugated iron	Rambo/wood	0	No		Mainly firewood (purchase or collected)	Yes	No	No	No	Yes	No	No	No	Yes	Yes	No	No	No	Yes	0	0	0	0	0
Yes	Yes	Female	10	No	1		23	Yes	Yes	University/college diploma	Orthodox	Married	Yes	Yes	10th	1	1	1	No		Covered Well	No		Pit Latrine/traditional pit toilet	Finished roofing Corrugated iron	Rambo/wood	1	No		Mainly firewood (purchase or collected)	Yes	No	No	No	No	No	No	Yes	Yes	Yes	No	No	Yes	Yes	0	0	1	0	0
Yes	Yes	Male	14	Yes	1		25	Yes	Yes	10th	Orthodox	Married	Yes	Yes	9th	2	1	1	Yes	1	Covered Well	No		Pit Latrine/traditional pit toilet	Finished roofing Corrugated iron	Rambo/wood	1	No		Mainly firewood (purchase or collected)	No	No	No	No	Yes	No	No	Yes	Yes	Yes	No	No	Yes	No	0	0	5	0	0
Yes	Yes	Female	8	Yes	1		24	Yes	Yes	6th	Orthodox	Married	Yes	Yes	10th	1	1	1	No		Protected Spring	No		Pit Latrine/traditional pit toilet	Finished roofing Corrugated iron	Rambo/wood	1	No		Mainly firewood (purchase or collected)	No	No	No	No	No	No	No	Yes	Yes	No	No	Yes	Yes	No	0	0	0	0	0
Yes	Yes	Male	6	Yes	7	29	38	No			Orthodox	Married	Yes	Yes	4th	7	7	6	No		Piped outside compound	No		Pit Latrine/traditional pit toilet	Finished roofing Corrugated iron	Rambo/wood	1	No		Mainly firewood (purchase or collected)	Yes	No	No	No	No	No	No	Yes	Yes	Yes	No	No	Yes	Yes	0	0	0	0	0
Yes	Yes	Male	14	Yes	1		24	Yes	Yes	7th	Orthodox	Married	Yes	Yes	6th	1	1	1	No		Protected Spring	No		Pit Latrine/traditional pit toilet	Finished roofing Corrugated iron	Rambo/wood	1	No		Mainly firewood (purchase or collected)	Yes	No	No	No	Yes	No	No	Yes	Yes	Yes	No	No	No	Yes	0	0	0	0	0
Yes	Yes	Female	7	Yes	4	48	36	No			Orthodox	Married	No			4	4	4	No		Piped outside compound	No		Pit Latrine/traditional pit toilet	Finished roofing Corrugated iron	Rambo/wood	1	No		Mainly firewood (purchase or collected)	Yes	No	No	No	No	No	No	Yes	Yes	Yes	No	No	Yes	Yes	8	0	0	0	0
Yes	Yes	Male	13	No	1		25	Yes	Yes	4th	Orthodox	Married	Yes	Yes	4th	1	1	1	No		Piped outside compound	No		Pit Latrine/traditional pit toilet	Finished roofing Corrugated iron	Rambo/wood	1	No		Mainly firewood (purchase or collected)	Yes	No	No	No	Yes	No	No	Yes	Yes	Yes	No	No	Yes	Yes	7	0	1	0	0
Yes	No			Yes	1		23	Yes	Yes	10th	Orthodox	Married	Yes	Yes	5th	1	1	1	No		Piped outside compound	No		Pit Latrine/traditional pit toilet	Finished roofing Corrugated iron	Rambo/wood	1	No		Mainly firewood (purchase or collected)	Yes	No	No	Yes	Yes	No	No	Yes	Yes	Yes	No	No	Yes	Yes	0	0	0	0	0
Yes	Yes	Female	12	No	1		22	Yes	Yes	10th	Orthodox	Married	Yes	Yes	10th	2	1	1	No		Protected Spring	No		Pit Latrine/traditional pit toilet	Finished roofing Corrugated iron	Rambo/wood	1	No		Mainly firewood (purchase or collected)	Yes	No	No	No	Yes	No	No	Yes	Yes	Yes	No	No	No	Yes	0	0	0	0	0
Yes	Yes	Male	3	No	1		23	No			Orthodox	Married	No			1	1	1	No		Protected hand pump spring	No		No facility/Bush/Field	Finished roofing Corrugated iron	Rambo/wood	1	No		Mainly firewood (purchase or collected)	Yes	No	No	No	Yes	No	No	No	No	No	No	No	No	Yes	0	0	0	0	0
Yes	Yes	Female	3	No	3	3	30	Yes	Yes	9th	Orthodox	Married	Yes	Yes	12th	3	3	3	No		Covered Well	Yes	Other	Pit Latrine/traditional pit toilet	Finished roofing Corrugated iron	Rambo/wood	1	Yes	1	Mainly firewood (purchase or collected)	No	No	No	No	Yes	No	No	Yes	Yes	Yes	No	No	Yes	No	20	0	0	0	0
Yes	Yes	Male	4	No	2	5	28	Yes	Yes	9th	Orthodox	Married	Yes	Yes	10th	2	2	2	No		Protected Spring	Yes	Add bleach/chlorine	Pit Latrine/traditional pit toilet	Finished roofing Corrugated iron	Rambo/wood	2	No		Mainly firewood (purchase or collected)	Yes	No	No	No	Yes	No	No	Yes	Yes	Yes	No	No	Yes	Yes	1	0	0	0	0
Yes	Yes	Male	3	Yes	3	4	27	No			Orthodox	Married	No			3	3	3	No		Covered Well	No		No facility/Bush/Field	Finished roofing Corrugated iron	Rambo/wood	1	No		Mainly firewood (purchase or collected)	Yes	No	No	No	Yes	No	No	Yes	Yes	Yes	No	No	No	No	0	0	0	0	0
Yes	Yes	Male	3	Yes	3	59	28	No			Orthodox	Married	Yes	No	1st	3	3	3	No		Covered Well	No		Pit Latrine/traditional pit toilet	Finished roofing Corrugated iron	Rambo/wood	1	No		Mainly firewood (purchase or collected)	Yes	No	No	No	Yes	No	No	Yes	Yes	Yes	No	No	Yes	Yes	0	0	0	0	0
Yes	Yes	Male	10	No	1		33	No			Orthodox	Married	Yes	Yes	7th	1	1	1	No		Piped outside compound	No		Pit Latrine/traditional pit toilet	Finished roofing Corrugated iron	Rambo/wood	0	No		Mainly firewood (purchase or collected)	No	No	No	No	No	No	No	No	Yes	Yes	No	No	No	No	0	0	0	0	0
Yes	Yes	Female	11	Yes	9	48	40	Yes	Yes	2nd	Orthodox	Married	Yes	Yes	7th	9	9	9	No		Piped outside compound	No		Pit Latrine/traditional pit toilet	Finished roofing Corrugated iron	Rambo/wood	1	Yes	1.5	Mainly firewood (purchase or collected)	Yes	No	No	No	Yes	No	No	No	No	Yes	No	No	Yes	No	0	0	0	0	0
Yes	Yes	Female	10	Yes	3	4	28	Yes	Yes	7th	Orthodox	Married	Yes	Yes	9th	3	3	3	No		Covered Well	No		Pit Latrine/traditional pit toilet	Finished roofing Corrugated iron	Rambo/wood	1	No		Mainly firewood (purchase or collected)	Yes	No	No	No	Yes	No	No	Yes	Yes	Yes	No	No	Yes	No	0	0	2	0	0
Yes	Yes	Female	3	No	1		23	Yes	Yes	3rd	Orthodox	Married	Yes	Yes	5th	1	1	1	No		Piped outside compound	Yes	Add bleach/chlorine	Pit Latrine/traditional pit toilet	Finished roofing Corrugated iron	Rambo/wood	0	No		Mainly firewood (purchase or collected)	Yes	No	No	No	Yes	No	No	Yes	Yes	Yes	No	Yes	Yes	No	0	0	5	0	0
Yes	Yes	Female	10	Yes	6	48	38	No			Orthodox	Married	Yes	Yes	5th	7	7	7	No		Piped outside compound	No		Pit Latrine/traditional pit toilet	Finished roofing Corrugated iron	Rambo/wood	1	Yes	0	Mainly firewood (purchase or collected)	No	No	No	No	No	No	No	No	Yes	Yes	No	No	Yes	No	5	0	2	0	0
Yes	Yes	Male	8	Yes	3	108	30	No			Orthodox	Married	No			4	3	3	Yes	1	River	No		Pit Latrine/traditional pit toilet	Finished roofing Corrugated iron	Rambo/wood	0	No		Mainly firewood (purchase or collected)	No	No	No	No	Yes	No	No	Yes	Yes	Yes	No	No	No	Yes	0	0	0	0	0
Yes	Yes	Female	6	Yes	2	36	28	Yes	Yes	10th	Orthodox	Married	Yes	Yes	4th	2	2	2	No		Piped outside compound	No		No facility/Bush/Field	Finished roofing Corrugated iron	Rambo/wood	1	No		Mainly firewood (purchase or collected)	Yes	No	No	No	No	No	No	No	No	Yes	No	No	No	No	0	0	0	0	0
Yes	Yes	Female	4	Yes	3	36	23	Yes	Yes	4th	Orthodox	Married	No			3	3	3	No		Covered Well	No		No facility/Bush/Field	Finished roofing Corrugated iron	Rambo/wood	0	No		Mainly firewood (purchase or collected)	No	No	No	No	Yes	No	No	No	Yes	No	No	No	Yes	No	0	0	0	0	0
Yes	Yes	Male	6	Yes	2	2	22	Yes	Yes	9th	Orthodox	Married	Yes	Yes	7th	2	2	2	No		Covered Well	Yes	Add bleach/chlorine	Pit Latrine/traditional pit toilet	Finished roofing Corrugated iron	Rambo/wood	1	No		Mainly firewood (purchase or collected)	Yes	No	No	No	Yes	No	No	Yes	Yes	Yes	No	No	Yes	No	0	0	3	0	0
Yes	Yes	Female	3	Yes	4	120	32	Yes	Yes	9th	Orthodox	Married	Yes	Yes	9th	5	4	4	Yes	1	Piped outside compound	No		Pit Latrine/traditional pit toilet	Finished roofing Corrugated iron	Rambo/wood	0	Yes	1	Mainly firewood (purchase or collected)	Yes	No	No	No	Yes	No	No	No	No	No	No	No	Yes	Yes	0	0	0	2	0
Yes	Yes	Female	11	Yes	2	38	30	No			Orthodox	Married	No			3	3	3	No		Piped outside compound	No		Pit Latrine/traditional pit toilet	Finished roofing Corrugated iron	Rambo/wood	0	Yes	0.5	Mainly firewood (purchase or collected)	No	No	No	No	No	No	No	No	No	No	No	No	Yes	No	0	0	0	0	0
Yes	Yes	Female	6	Yes	8	32	38	Yes	No		Orthodox	Married	Yes	Yes	2nd	8	8	8	No		Open Spring	No		Pit Latrine/traditional pit toilet	Finished roofing Corrugated iron	Rambo/wood	1	Yes	0.75	Mainly firewood (purchase or collected)	No	No	No	No	Yes	No	No	Yes	Yes	No	No	No	Yes	No	2	0	0	0	0
Yes	Yes	Female	3	No	3	8	28	No			Orthodox	Married	Yes	Yes	7th	4	4	4	Yes	1	Protected Spring	No		Pit Latrine/traditional pit toilet	Finished roofing Corrugated iron	Rambo/wood	2	No		Mainly firewood (purchase or collected)	Yes	No	No	No	Yes	No	No	Yes	Yes	Yes	No	No	Yes	Yes	0	0	0	0	0
Yes	Yes	Female	10	Yes	4	36	30	Yes	No		Orthodox	Married	Yes	Yes	3rd	4	4	4	No		Protected hand pump spring	No		No facility/Bush/Field	Finished roofing Corrugated iron	Rambo/wood	0	Yes	0.5	Mainly firewood (purchase or collected)	Yes	No	No	No	Yes	No	No	Yes	Yes	Yes	No	No	Yes	Yes	0	0	0	0	0
Yes	Yes	Male	14	Yes	2	3	24	Yes	Yes	5th	Orthodox	Married	Yes	Yes	University/college diploma	2	2	2	No		Protected hand pump spring	No		Pit Latrine/traditional pit toilet	Finished roofing Corrugated iron	Rambo/wood	1	Yes	1	Mainly firewood (purchase or collected)	Yes	No	No	No	Yes	No	No	Yes	Yes	Yes	No	No	Yes	Yes	0	0	0	0	0
Yes	Yes	Female	13	Yes	4	36	37	No			Orthodox	Married	No			4	4	4	No		Piped outside compound	No		Pit Latrine/traditional pit toilet	Finished roofing Corrugated iron	Rambo/wood	1	No		Mainly firewood (purchase or collected)	Yes	No	No	No	No	No	No	Yes	Yes	Yes	No	No	Yes	No	0	0	0	0	0
Yes	Yes	Female	11	No	1		19	No			Orthodox	Married	Yes	Yes	10th	1	1	1	No		Protected Spring	No		Pit Latrine/traditional pit toilet	Finished roofing Corrugated iron	Rambo/wood	0	No		Charcoal	Yes	No	No	No	Yes	No	No	Yes	Yes	Yes	No	No	Yes	Yes	0	0	0	0	0
Yes	Yes	Male	3	No	1		24	No			Orthodox	Married	Yes	Yes	3rd	3	1	1	Yes	2	Open Spring	No		Pit Latrine/traditional pit toilet	Finished roofing Corrugated iron	Rambo/wood	0	No		Mainly firewood (purchase or collected)	No	No	No	No	No	No	No	No	No	Yes	No	No	No	No	0	0	0	0	0
Yes	Yes	Male	12	Yes	1		28	No			Orthodox	Divorced				1	1	1	No		Piped outside compound	No		Pit Latrine/traditional pit toilet	Finished roofing Corrugated iron	Rambo/wood	0	No		Mainly firewood (purchase or collected)	Yes	No	No	No	No	No	No	Yes	No	Yes	No	No	No	Yes	0	0	0	0	0
Yes	Yes	Male	5	Yes	2	40	27	No			Orthodox	Married	No			2	2	2	No		River	No		Pit Latrine/traditional pit toilet	Finished roofing Corrugated iron	Rambo/wood	0	No		Mainly firewood (purchase or collected)	Yes	No	No	No	No	No	No	Yes	Yes	Yes	No	No	No	Yes	0	0	0	0	0
Yes	Yes	Female	14	No	1		20	Yes	Yes	8th	Orthodox	Married	Yes	Yes	7th	1	1	1	No		Covered Well	No		Pit Latrine/traditional pit toilet	Finished roofing Corrugated iron	Rambo/wood	1	No		Mainly firewood (purchase or collected)	Yes	No	Yes	No	Yes	No	No	Yes	Yes	Yes	No	No	No	Yes	0	0	0	0	0
Yes	Yes	Female	8	Yes	3	72	30	No			Orthodox	Divorced				5	3	3	Yes	2	Protected Spring	Yes	Add bleach/chlorine	Pit Latrine/traditional pit toilet	Finished roofing Corrugated iron	Rambo/wood	0	No		Charcoal	Yes	No	No	No	Yes	No	No	Yes	Yes	Yes	No	No	No	No	0	0	0	0	0
Yes	Yes	Female	14	Yes	2	59	30	No			Orthodox	Married	Yes	Yes	3rd	2	2	2	No		Protected Spring	No		Pit Latrine/traditional pit toilet	Finished roofing Corrugated iron	Rambo/wood	0	No		Mainly firewood (purchase or collected)	Yes	No	Yes	No	Yes	No	No	Yes	Yes	Yes	No	No	No	Yes	0	0	0	0	0
Yes	Yes	Male	7	Yes	1		21	Yes	Yes	5th	Orthodox	Married	No			1	1	1	No		Covered Well	No		Pit Latrine/traditional pit toilet	Finished roofing Corrugated iron	Rambo/wood	0	No		Mainly firewood (purchase or collected)	Yes	No	No	No	Yes	No	No	No	No	Yes	No	No	Yes	No	0	0	0	0	0
Yes	Yes	Male	2	Yes	2	59	23	Yes	Yes	10th	Orthodox	Married	Yes	Yes	7th	2	2	2	No		Covered Well	No		No facility/Bush/Field	Finished roofing Corrugated iron	Rambo/wood	0	No		Charcoal	No	Yes	No	No	Yes	No	No	Yes	Yes	Yes	No	No	No	Yes	0	0	0	0	0
Yes	Yes	Male	2	Yes	3	15	30	Yes	Yes	1st	Orthodox	Married	Yes	Yes	1st	4	4	4	No		Protected Spring	No		Pit Latrine/traditional pit toilet	Finished roofing Corrugated iron	Rambo/wood	0	No		Mainly firewood (purchase or collected)	No	No	No	No	Yes	No	No	Yes	Yes	Yes	No	No	Yes	Yes	2	0	4	0	0
Yes	Yes	Female	11	No	1		22	Yes	Yes	8th	Orthodox	Married	Yes	Yes	6th	1	1	1	No		Protected hand pump spring	No		Pit Latrine/traditional pit toilet	Finished roofing Corrugated iron	Rambo/wood	1	No		Mainly firewood (purchase or collected)	Yes	No	No	No	Yes	No	No	Yes	Yes	Yes	No	No	No	Yes	0	0	0	0	0
Yes	Yes	Female	9	Yes	3	3	25	Yes	No		Orthodox	Married	Yes	Yes	7th	3	3	3	No		Protected hand pump spring	No		Pit Latrine/traditional pit toilet	Finished roofing Corrugated iron	Rambo/wood	3	No		Mainly firewood (purchase or collected)	Yes	No	No	No	Yes	No	No	Yes	No	Yes	No	No	Yes	Yes	4	0	0	0	0
Yes	Yes	Male	13	No	3	12	28	No			Orthodox	Married	No			3	3	3	No		Protected Spring	No		Pit Latrine/traditional pit toilet	Finished roofing Corrugated iron	Rambo/wood	1	No		Mainly firewood (purchase or collected)	Yes	No	No	No	Yes	No	No	Yes	Yes	Yes	No	No	No	No	0	0	0	0	0
Yes	Yes	Female	8	No	1		25	Yes	Yes	9th	Orthodox	Married	Yes	Yes	4th	1	1	1	No		Piped outside compound	No		Pit Latrine/traditional pit toilet	Finished roofing Corrugated iron	Rambo/wood	1	No		Mainly firewood (purchase or collected)	Yes	No	No	No	Yes	No	No	Yes	Yes	Yes	No	No	No	Yes	0	0	0	0	0
Yes	Yes	Male	3	Yes	4	48	36	Yes	Yes	9th	Orthodox	Married	Yes	Yes	2nd	4	4	4	No		Piped outside compound	No		Pit Latrine/traditional pit toilet	Finished roofing Corrugated iron	Rambo/wood	1	Yes	0	Mainly firewood (purchase or collected)	No	No	No	No	No	No	No	No	No	Yes	No	No	Yes	Yes	3	0	0	0	0
Yes	Yes	Male	3	No	1		19	Yes	Yes	9th	Orthodox	Married	Yes	Yes	5th	1	1	1	No		Protected hand pump spring	No		No facility/Bush/Field	Finished roofing Corrugated iron	Rambo/wood	1	Yes	0.5	Mainly firewood (purchase or collected)	Yes	No	No	No	Yes	No	No	Yes	Yes	Yes	No	No	Yes	Yes	3	0	0	0	0
Yes	Yes	Male	6	Yes	2	0	22	Yes	Yes	5th	Orthodox	Married	Yes	Yes	9th	2	2	2	No		Protected Spring	No		Pit Latrine/traditional pit toilet	Finished roofing Corrugated iron	Rambo/wood	1	No		Charcoal	Yes	No	No	No	Yes	No	No	Yes	Yes	Yes	No	No	Yes	No	0	0	10	0	0
Yes	Yes	Female	3	Yes	2	26	33	No			Orthodox	Married	Yes	Yes	9th	2	2	2	No		Open Spring	No		Pit Latrine/traditional pit toilet	Finished roofing Corrugated iron	Rambo/wood	0	Yes	0	Mainly firewood (purchase or collected)	Yes	No	No	No	Yes	No	No	Yes	Yes	Yes	No	No	No	No	0	0	0	0	0
Yes	Yes	Male	11	Yes	1		25	No			Orthodox	Married	No			2	1	1	Yes	1	Covered Well	No		Pit Latrine/traditional pit toilet	Finished roofing Corrugated iron	Rambo/wood	0	No		Mainly firewood (purchase or collected)	Yes	No	No	Yes	Yes	No	No	Yes	Yes	Yes	No	No	Yes	Yes	2	0	0	0	0
Yes	Yes	Male	14	Yes	2	48	24	Yes	Yes	10th	Orthodox	Married	Yes	No	4th	2	2	2	No		Covered Well	Yes	Use water filter (ceramic, sand, composite, etc.)	Pit Latrine/traditional pit toilet	Finished roofing Corrugated iron	Rambo/wood	1	No		Mainly firewood (purchase or collected)	Yes	No	Yes	No	Yes	No	No	Yes	Yes	Yes	No	No	Yes	Yes	11	0	5	0	0
Yes	Yes	Male	5	Yes	2	36	22	Yes	Yes	5th	Orthodox	Married	Yes	Yes	10th	2	2	2	No		Protected hand pump spring	No		No facility/Bush/Field	Finished roofing Corrugated iron	Rambo/wood	0	Yes	0.5	Mainly firewood (purchase or collected)	No	No	Yes	No	Yes	No	No	Yes	Yes	Yes	No	No	No	Yes	0	0	0	0	0
Yes	Yes	Female	5	Yes	4	2	28	Yes	Yes	10th	Orthodox	Married	Yes	Yes	8th	4	4	4	No		Piped outside compound	No		Pit Latrine/traditional pit toilet	Finished roofing Corrugated iron	Rambo/wood	1	Yes	1.5	Mainly firewood (purchase or collected)	Yes	No	No	No	Yes	No	No	Yes	Yes	Yes	No	No	No	No	0	0	0	0	0
Yes	Yes	Male	2	Yes	5	5	35	No			Orthodox	Married	Yes	Yes	8th	5	5	5	No		Protected hand pump spring	No		Pit Latrine/traditional pit toilet	Finished roofing Corrugated iron	Rambo/wood	1	Yes	0.5	Mainly firewood (purchase or collected)	Yes	No	No	No	Yes	No	No	Yes	Yes	Yes	No	No	Yes	Yes	0	0	0	0	0
Yes	Yes	Male	4	Yes	1		23	Yes	Yes	9th	Orthodox	Married	Yes	Yes	10th	1	1	1	No		Protected hand pump spring	No		Pit Latrine/traditional pit toilet	Finished roofing Corrugated iron	Rambo/wood	1	No		Mainly firewood (purchase or collected)	Yes	No	Yes	No	Yes	No	No	Yes	Yes	Yes	No	No	Yes	No	0	0	0	0	0
Yes	Yes	Female	14	Yes	2	84	30	No			Orthodox	Married	Yes	No	3rd	3	3	3	No		Protected Spring	No		Pit Latrine/traditional pit toilet	Finished roofing Corrugated iron	Stone with mud	0	No		Mainly firewood (purchase or collected)	Yes	No	No	No	Yes	No	No	Yes	Yes	Yes	No	No	Yes	Yes	0	0	5	0	0
Yes	Yes	Male	4	Yes	3	999	30	Yes	Yes	6th	Orthodox	Married	No			3	3	3	No		Piped outside compound	No		Pit Latrine/traditional pit toilet	Finished roofing Corrugated iron	Rambo/wood	1	Yes	0.5	Mainly firewood (purchase or collected)	Yes	No	No	No	No	No	No	Yes	Yes	Yes	No	No	Yes	Yes	2	0	0	0	0
Yes	Yes	Male	14	Yes	2	60	24	Yes	Yes	6th	Orthodox	Married	No			2	2	2	No		Covered Well	Yes	Boil	No facility/Bush/Field	Finished roofing Corrugated iron	Rambo/wood	0	No		Mainly firewood (purchase or collected)	No	No	No	No	Yes	No	No	No	No	No	No	No	No	No	0	0	0	0	0
Yes	Yes	Female	7	Yes	3	42	28	Yes	Yes	9th	Orthodox	Married	Yes	Yes	10th	3	3	3	No		Protected hand pump spring	No		Pit Latrine/traditional pit toilet	Finished roofing Corrugated iron	Rambo/wood	1	Yes	0.5	Mainly firewood (purchase or collected)	Yes	No	No	No	Yes	No	No	Yes	Yes	Yes	No	No	Yes	Yes	5	0	3	1	0
Yes	Yes	Male	8	No	1		24	Yes	Yes	10th	Orthodox	Married	No			1	1	1	No		Protected hand pump spring	No		Pit Latrine/traditional pit toilet	Finished roofing Corrugated iron	Rambo/wood	1	No		Mainly firewood (purchase or collected)	Yes	No	Yes	No	Yes	No	No	Yes	Yes	Yes	No	No	No	Yes	0	0	0	0	0
Yes	Yes	Male	12	Yes	2	999	33	Yes	Yes	10th	Orthodox	Married	Yes	Yes	4th	2	2	2	No		Open Spring	No		Pit Latrine/traditional pit toilet	Finished roofing Corrugated iron	Rambo/wood	1	No		Mainly firewood (purchase or collected)	Yes	No	No	No	Yes	No	No	Yes	Yes	Yes	No	No	Yes	Yes	0	0	2	0	0
Yes	Yes	Male	6	Yes	6	36	37	No			Orthodox	Married	Yes	Yes	5th	6	6	6	No		Piped outside compound	No		Pit Latrine/traditional pit toilet	Finished roofing Corrugated iron	Rambo/wood	1	No		Mainly firewood (purchase or collected)	Yes	No	No	No	No	No	No	Yes	Yes	Yes	No	No	Yes	No	0	0	0	0	0
Yes	Yes	Male	3	Yes	2	48	25	Yes	Yes	8th	Orthodox	Married	Yes	Yes	8th	2	2	2	No		Covered Well	No		Pit Latrine/traditional pit toilet	Finished roofing Corrugated iron	Rambo/wood	0	No		Mainly firewood (purchase or collected)	Yes	No	No	No	Yes	No	No	Yes	Yes	Yes	No	No	Yes	Yes	0	0	0	0	0
Yes	Yes	Male	13	Yes	2	13	29	No			Orthodox	Married	No			2	2	2	No		Piped outside compound	No		Pit Latrine/traditional pit toilet	Finished roofing Corrugated iron	Stone with mud	0	No		Mainly firewood (purchase or collected)	Yes	No	No	Yes	Yes	No	No	Yes	Yes	Yes	No	No	No	Yes	0	0	0	0	0
Yes	Yes	Male	9	Yes	2	60	28	No			Orthodox	Married	Yes	Yes	4th	2	2	2	No		Piped outside compound	No		Pit Latrine/traditional pit toilet	Finished roofing Corrugated iron	Rambo/wood	0	No		Mainly firewood (purchase or collected)	Yes	No	No	No	No	No	No	Yes	Yes	Yes	No	No	No	Yes	0	0	0	0	0
Yes	Yes	Female	6	Yes	3	72	30	Yes	Yes	8th	Orthodox	Married	Yes	Yes	4th	3	3	3	No		River	No		Pit Latrine/traditional pit toilet	Finished roofing Corrugated iron	Rambo/wood	0	Yes	0.75	Mainly firewood (purchase or collected)	No	No	No	No	Yes	No	No	No	No	No	No	No	Yes	Yes	0	0	0	0	0
Yes	Yes	Male	8	Yes	1		22	No			Orthodox	Married	No			1	1	1	No		Protected Spring	No		Pit Latrine/traditional pit toilet	Finished roofing Corrugated iron	Rambo/wood	1	No		Mainly firewood (purchase or collected)	Yes	No	Yes	No	Yes	No	No	Yes	Yes	Yes	No	No	No	Yes	0	0	0	0	0
Yes	Yes	Female	4	Yes	2	40	22	Yes	Yes	10th	Orthodox	Married	Yes	Yes	10th	2	2	2	No		Piped outside compound	Yes	Add bleach/chlorine	Pit Latrine/traditional pit toilet	Finished roofing Corrugated iron	Rambo/wood	1	No		Mainly firewood (purchase or collected)	Yes	No	Yes	Yes	Yes	No	No	Yes	Yes	Yes	No	No	Yes	Yes	2	0	2	0	0
Yes	Yes	Male	5	Yes	2	48	27	Yes	Yes	4th	Orthodox	Married	Yes	Yes	8th	2	2	2	No		Protected Spring	No		No facility/Bush/Field	Finished roofing Corrugated iron	Rambo/wood	0	Yes	0.5	Mainly firewood (purchase or collected)	Yes	No	Yes	No	Yes	No	No	Yes	Yes	Yes	No	No	Yes	Yes	7	0	0	0	0
Yes	Yes	Female	12	Yes	4	36	30	No			Orthodox	Married	No			4	4	2	No		Piped outside compound	No		Pit Latrine/traditional pit toilet	Finished roofing Corrugated iron	Rambo/wood	1	No		Mainly firewood (purchase or collected)	Yes	No	No	No	Yes	No	No	Yes	Yes	Yes	No	No	Yes	Yes	0	0	0	0	0
Yes	Yes	Female	8	Yes	5	48	35	No			Orthodox	Married	Yes	Yes	5th	5	5	5	No		Piped outside compound	No		Pit Latrine/traditional pit toilet	Finished roofing Corrugated iron	Rambo/wood	0	Yes	1.5	Mainly firewood (purchase or collected)	Yes	No	Yes	No	Yes	No	No	No	No	Yes	No	No	Yes	Yes	5	0	0	0	0
Yes	Yes	Female	13	No	1		24	Yes	Yes	10th	Orthodox	Married	Yes	Yes	4th	1	1	1	No		Piped outside compound	No		Pit Latrine/traditional pit toilet	Finished roofing Corrugated iron	Rambo/wood	0	No		Mainly firewood (purchase or collected)	Yes	No	No	No	Yes	No	No	No	No	No	No	No	Yes	Yes	0	0	0	0	0
Yes	Yes	Male	3	No	1		25	Yes	Yes	9th	Orthodox	Married	No			1	1	1	No		Covered Well	No		Pit Latrine/traditional pit toilet	Finished roofing Corrugated iron	Rambo/wood	1	No		Mainly firewood (purchase or collected)	Yes	No	No	No	Yes	No	No	Yes	Yes	Yes	No	No	No	No	0	0	0	0	0
Yes	Yes	Male	14	Yes	5	4	38	No			Orthodox	Married	No			5	5	5	No		Protected hand pump spring	No		Pit Latrine/traditional pit toilet	Finished roofing Corrugated iron	Rambo/wood	0	No		Mainly firewood (purchase or collected)	Yes	No	No	No	Yes	No	No	Yes	Yes	Yes	No	No	No	Yes	0	0	0	0	0
Yes	Yes	Male	9	Yes	2	34	25	Yes	Yes	9th	Orthodox	Married	Yes	Yes	9th	2	2	2	No		Protected hand pump spring	No		No facility/Bush/Field	Finished roofing Corrugated iron	Rambo/wood	0	No		Mainly firewood (purchase or collected)	No	No	No	No	Yes	No	No	No	No	Yes	No	No	Yes	Yes	3	0	0	0	0
Yes	Yes	Male	13	Yes	1		30	Yes	Yes	9th	Orthodox	Married	Yes	Yes	4th	1	1	1	No		Protected Spring	No		Pit Latrine/traditional pit toilet	Finished roofing Corrugated iron	Rambo/wood	1	No		Mainly firewood (purchase or collected)	Yes	No	Yes	No	Yes	No	No	Yes	Yes	Yes	No	No	Yes	Yes	0	0	0	0	0
Yes	Yes	Female	11	Yes	5	59	35	No			Orthodox	Married	Yes	No	1st	5	5	5	No		Protected hand pump spring	No		No facility/Bush/Field	Finished roofing Corrugated iron	Rambo/wood	1	Yes	2	Mainly firewood (purchase or collected)	Yes	No	Yes	No	Yes	No	No	Yes	Yes	Yes	No	No	Yes	Yes	2	0	0	0	0
Yes	Yes	Female	9	Yes	1		25	Yes	Yes	9th	Orthodox	Married	No			1	1	1	No		Covered Well	No		Pit Latrine/traditional pit toilet	Finished roofing Corrugated iron	Rambo/wood	1	No		Mainly firewood (purchase or collected)	No	No	No	No	Yes	No	No	Yes	Yes	Yes	No	Yes	Yes	No	2	0	5	0	0
Yes	Yes	Female	12	Yes	5	48	38	No			Orthodox	Married	No			5	5	5	No		Open Spring	No		No facility/Bush/Field	Finished roofing Corrugated iron	Rambo/wood	0	Yes	1	Mainly firewood (purchase or collected)	Yes	No	No	No	No	No	No	Yes	No	Yes	No	No	Yes	Yes	0	0	0	0	0
Yes	Yes	Male	13	Yes	3	72	35	No			Orthodox	Married	Yes	No	1st	3	3	3	No		Protected hand pump spring	No		Pit Latrine/traditional pit toilet	Finished roofing Corrugated iron	Rambo/wood	1	No		Mainly firewood (purchase or collected)	Yes	No	Yes	Yes	Yes	No	No	Yes	Yes	Yes	No	No	Yes	Yes	0	0	0	0	0
Yes	Yes	Male	3	No	1		27	Yes	Yes	10th	Orthodox	Married	Yes	Yes	8th	2	1	1	Yes	1	Piped outside compound	No		Pit Latrine/traditional pit toilet	Finished roofing Corrugated iron	Rambo/wood	1	No		Mainly firewood (purchase or collected)	Yes	No	No	No	Yes	No	No	Yes	Yes	Yes	No	No	No	Yes	0	0	0	0	0
Yes	Yes	Male	14	No	2	8	26	Yes	Yes	10th	Orthodox	Married	No			2	2	2	No		Piped outside compound	No		Pit Latrine/traditional pit toilet	Finished roofing Corrugated iron	Rambo/wood	1	No		Mainly firewood (purchase or collected)	Yes	No	Yes	No	Yes	No	No	No	Yes	Yes	No	No	No	Yes	0	0	0	0	0
Yes	Yes	Female	11	No	1		24	Yes	Yes	10th	Orthodox	Married	Yes	Yes	12th	1	1	1	No		Covered Well	No		Pit Latrine/traditional pit toilet	Finished roofing Corrugated iron	Rambo/wood	1	Yes	1	Mainly firewood (purchase or collected)	Yes	No	Yes	No	Yes	No	No	Yes	Yes	Yes	No	No	Yes	Yes	12	0	0	0	0
Yes	Yes	Female	12	No	4	4	44	No			Orthodox	Married	No			6	4	4	Yes	2	Protected Spring	No		Pit Latrine/traditional pit toilet	Finished roofing Corrugated iron	Rambo/wood	1	Yes	0.5	Mainly firewood (purchase or collected)	Yes	No	No	No	Yes	No	No	Yes	Yes	Yes	No	No	Yes	No	0	0	0	0	0
Yes	Yes	Male	3	No	5	15	35	Yes	Yes	11th	Orthodox	Married	Yes	Yes	University/college degree or higher	6	6	6	Yes	1	Piped outside compound	Yes	Add bleach/chlorine	Pit Latrine/traditional pit toilet	Finished roofing Corrugated iron	Rambo/wood	2	Yes	1	Mainly firewood (purchase or collected)	Yes	No	Yes	Yes	Yes	No	No	Yes	Yes	Yes	No	No	Yes	Yes	4	0	15	0	0
Yes	Yes	Female	6	Yes	5	59	30	Yes	Yes	2nd	Orthodox	Married	Yes	Yes	4th	5	5	5	No		Covered Well	No		Pit Latrine/traditional pit toilet	Wood planks	Rambo/wood	2	Yes	2	Mainly firewood (purchase or collected)	No	No	Yes	No	Yes	No	No	Yes	Yes	Yes	No	No	Yes	Yes	0	0	0	0	0
Yes	Yes	Female	7	Yes	2	39	25	Yes	Yes	9th	Orthodox	Married	Yes	Yes	10th	2	2	2	No		Protected hand pump spring	No		Pit Latrine/traditional pit toilet	Finished roofing Corrugated iron	Rambo/wood	1	No		Charcoal	Yes	No	Yes	No	Yes	No	No	Yes	Yes	Yes	No	No	Yes	Yes	0	0	4	0	0
Yes	Yes	Female	10	No	1		20	No			Orthodox	Married	Yes	Yes	8th	1	1	1	No		Covered Well	No		No facility/Bush/Field	Finished roofing Corrugated iron	Rambo/wood	0	No		Mainly firewood (purchase or collected)	Yes	No	No	No	Yes	No	No	No	No	Yes	No	No	No	Yes	0	0	0	0	0
Yes	Yes	Male	4	No	3	7	28	No			Orthodox	Married	No			3	3	3	No		Piped outside compound	No		No facility/Bush/Field	Finished roofing Corrugated iron	Rambo/wood	1	No		Mainly firewood (purchase or collected)	Yes	No	No	No	Yes	No	No	Yes	Yes	Yes	No	No	Yes	Yes	1	0	6	1	0
Yes	Yes	Male	12	Yes	4	3	38	No			Orthodox	Married	No			5	4	4	Yes	1	Protected Spring	No		No facility/Bush/Field	Finished roofing Corrugated iron	Rambo/wood	1	No		Mainly firewood (purchase or collected)	No	No	No	No	No	No	No	No	No	No	No	Yes	Yes	No	0	0	4	0	0
Yes	Yes	Male	12	Yes	2	50	28	Yes	Yes	10th	Orthodox	Married	Yes	Yes	4th	2	2	2	No		Piped outside compound	No		Pit Latrine/traditional pit toilet	Finished roofing Corrugated iron	Rambo/wood	1	No		Mainly firewood (purchase or collected)	Yes	No	No	No	Yes	No	No	Yes	No	Yes	No	No	Yes	Yes	0	0	2	0	0
Yes	Yes	Male	5	Yes	6	40	33	No			Orthodox	Married	Yes	Yes	3rd	6	6	6	No		Protected hand pump spring	No		No facility/Bush/Field	Finished roofing Corrugated iron	Rambo/wood	1	Yes	0.75	Mainly firewood (purchase or collected)	Yes	No	No	No	Yes	No	No	Yes	Yes	Yes	No	No	Yes	Yes	0	0	4	0	0
Yes	Yes	Female	11	Yes	2	71	26	Yes	No		Orthodox	Married	Yes	Yes	10th	2	2	2	No		Covered Well	No		Pit Latrine/traditional pit toilet	Finished roofing Corrugated iron	Rambo/wood	0	No		Mainly firewood (purchase or collected)	No	No	No	No	Yes	No	No	No	No	Yes	No	No	Yes	Yes	1	0	0	0	0
Yes	Yes	Male	5	Yes	2	999	27	Yes	Yes	10th	Orthodox	Married	No			2	2	2	No		Open Spring	No		Pit Latrine/traditional pit toilet	Finished roofing Corrugated iron	Rambo/wood	0	No		Mainly firewood (purchase or collected)	No	No	No	No	No	No	No	No	No	No	No	No	No	No	0	0	0	0	0
Yes	Yes	Female	12	Yes	7	48	40	No			Orthodox	Married	Yes	No	12th	7	7	7	No		Piped into compound	No		Pit Latrine/traditional pit toilet	Finished roofing Corrugated iron	Rambo/wood	1	No		Mainly firewood (purchase or collected)	Yes	No	No	No	Yes	No	No	Yes	Yes	Yes	No	No	Yes	Yes	0	0	0	0	0
Yes	Yes	Female	6	Yes	4	62	34	Yes	Yes	1st	Orthodox	Married	Yes	Yes	8th	4	4	4	No		Protected Spring	No		No facility/Bush/Field	Finished roofing Corrugated iron	Rambo/wood	1	No		Mainly firewood (purchase or collected)	No	No	No	No	Yes	No	No	No	No	Yes	No	No	Yes	Yes	5	0	0	0	0
Yes	Yes	Female	9	No	3	9	32	No			Orthodox	Married	No			3	3	3	No		Protected Spring	No		Pit Latrine/traditional pit toilet	Finished roofing Corrugated iron	Rambo/wood	1	No		Mainly firewood (purchase or collected)	Yes	No	No	No	Yes	No	No	No	No	Yes	No	No	No	Yes	0	0	0	0	0
Yes	Yes	Female	4	No	1		22	Yes	Yes	6th	Orthodox	Married	Yes	Yes	9th	1	1	1	No		Protected hand pump spring	No		No facility/Bush/Field	Finished roofing Corrugated iron	Rambo/wood	1	No		Mainly firewood (purchase or collected)	Yes	No	No	No	Yes	No	No	Yes	Yes	Yes	No	No	No	Yes	0	0	0	0	0
Yes	Yes	Female	7	Yes	5	59	30	Yes	Yes	4th	Orthodox	Married	Yes	Yes	University/college diploma	6	6	6	No		Protected hand pump spring	No		Pit Latrine/traditional pit toilet	Finished roofing Corrugated iron	Rambo/wood	1	Yes	2	Mainly firewood (purchase or collected)	Yes	Yes	Yes	No	Yes	No	No	Yes	Yes	Yes	No	No	Yes	Yes	17	0	0	0	0
Yes	Yes	Male	6	Yes	5	72	33	No			Orthodox	Married	Yes	Yes	5th	6	5	5	Yes	1	Piped outside compound	No		No facility/Bush/Field	Finished roofing Corrugated iron	Rambo/wood	0	Yes	0.5	Mainly firewood (purchase or collected)	Yes	No	Yes	No	No	No	No	No	No	No	No	Yes	Yes	Yes	0	0	0	2	0
Yes	Yes	Female	4	Yes	2	48	29	Yes	Yes	10th	Orthodox	Married	Yes	No	3rd	2	2	2	No		Piped outside compound	No		Pit Latrine/traditional pit toilet	Finished roofing Corrugated iron	Rambo/wood	1	No		Mainly firewood (purchase or collected)	Yes	No	No	No	No	No	No	No	No	Yes	No	No	No	Yes	0	0	0	0	0
Yes	Yes	Male	7	Yes	2	42	27	Yes	Yes	9th	Orthodox	Married	Yes	Yes	10th	2	2	2	No		Piped outside compound	No		Pit Latrine/traditional pit toilet	Finished roofing Corrugated iron	Rambo/wood	0	No		Mainly firewood (purchase or collected)	Yes	No	Yes	No	No	No	No	Yes	Yes	Yes	No	No	No	Yes	0	0	0	0	0
Yes	Yes	Female	14	Yes	2	72	25	Yes	Yes	4th	Orthodox	Married	Yes	Yes	4th	2	2	2	No		Piped outside compound	No		Pit Latrine/traditional pit toilet	Finished roofing Corrugated iron	Rambo/wood	0	No		Mainly firewood (purchase or collected)	No	No	No	No	Yes	No	No	Yes	Yes	No	No	No	No	Yes	0	0	0	0	0
Yes	Yes	Female	2	Yes	5	4	30	No			Orthodox	Married	No			5	5	5	No		Protected Spring	No		No facility/Bush/Field	Finished roofing Corrugated iron	Rambo/wood	1	No		Mainly firewood (purchase or collected)	Yes	No	No	No	No	No	No	No	No	No	No	No	Yes	Yes	0	0	2	0	0
Yes	Yes	Female	13	No	1		25	Yes	Yes	10th	Orthodox	Married	Yes	Yes	10th	1	1	1	No		Covered Well	No		Pit Latrine/traditional pit toilet	Finished roofing Corrugated iron	Rambo/wood	1	No		Mainly firewood (purchase or collected)	No	No	No	No	Yes	No	No	Yes	Yes	Yes	No	No	Yes	No	0	0	0	0	0
Yes	Yes	Male	10	No	5	4	40	No			Orthodox	Married	No			5	5	5	No		Piped outside compound	No		Pit Latrine/traditional pit toilet	Finished roofing Corrugated iron	Rambo/wood	1	Yes	0.5	Mainly firewood (purchase or collected)	Yes	No	No	No	Yes	No	No	Yes	Yes	Yes	No	No	No	No	0	0	0	0	0
Yes	Yes	Female	11	No	1		20	No			Orthodox	Married	No			1	1	1	No		Piped outside compound	No		Pit Latrine/traditional pit toilet	Finished roofing Corrugated iron	Rambo/wood	1	No		Mainly firewood (purchase or collected)	Yes	No	No	No	Yes	No	No	Yes	Yes	Yes	No	No	No	Yes	0	0	0	0	0
Yes	Yes	Female	11	Yes	4	999	30	No			Orthodox	Married	No			4	4	4	No		Piped outside compound	No		Pit Latrine/traditional pit toilet	Finished roofing Corrugated iron	Rambo/wood	1	No		Mainly firewood (purchase or collected)	Yes	No	Yes	No	Yes	No	No	Yes	Yes	No	No	No	Yes	No	0	0	0	0	0
Yes	Yes	Female	12	Yes	1		22	Yes	Yes	6th	Orthodox	Married	Yes	Yes	10th	1	1	1	No		Protected Spring	No		Pit Latrine/traditional pit toilet	Finished roofing Corrugated iron	Rambo/wood	1	No		Mainly firewood (purchase or collected)	Yes	No	No	No	Yes	No	No	Yes	Yes	Yes	No	No	No	No	0	0	0	0	0
Yes	Yes	Male	8	No	1		18	Yes	Yes	8th	Orthodox	Married	Yes	Yes	5th	1	1	1	No		Open Spring	No		Pit Latrine/traditional pit toilet	Finished roofing Corrugated iron	Rambo/wood	0	No		Mainly firewood (purchase or collected)	Yes	No	No	No	Yes	No	No	Yes	Yes	Yes	No	No	No	Yes	0	0	0	0	0
Yes	Yes	Female	10	No	2	3	27	Yes	Yes	Technical/vocational certificate	Orthodox	Married	Yes	Yes	University/college degree or higher	2	2	2	No		Protected Spring	No		Pit Latrine/traditional pit toilet	Finished roofing Corrugated iron	Rambo/wood	2	No		Mainly firewood (purchase or collected)	Yes	No	No	Yes	Yes	No	No	Yes	Yes	Yes	No	No	No	Yes	0	0	0	0	0
Yes	Yes	Male	13	Yes	2	108	30	Yes	Yes	4th	Orthodox	Married	Yes	Yes	3rd	2	2	2	No		Covered Well	No		Pit Latrine/traditional pit toilet	Finished roofing Corrugated iron	Rambo/wood	1	No		Mainly firewood (purchase or collected)	Yes	No	No	No	Yes	No	No	Yes	Yes	Yes	No	No	Yes	Yes	0	0	0	0	0
Yes	Yes	Female	10	Yes	2	240	38	Yes	Yes	4th	Orthodox	Married	Yes	Yes	3rd	5	2	2	Yes	3	Protected Spring	No		Pit Latrine/traditional pit toilet	Finished roofing Corrugated iron	Rambo/wood	0	Yes	2.5	Mainly firewood (purchase or collected)	No	No	No	No	Yes	No	No	No	No	Yes	No	No	Yes	Yes	0	0	0	0	0
Yes	Yes	Female	4	Yes	2	72	26	Yes	Yes	10th	Orthodox	Married	Yes	Yes	3rd	3	2	2	Yes	1	Piped outside compound	No		Pit Latrine/traditional pit toilet	Finished roofing Corrugated iron	Stone with mud	1	No		Mainly firewood (purchase or collected)	Yes	No	No	Yes	Yes	No	No	Yes	Yes	Yes	No	No	Yes	Yes	6	0	4	0	0
Yes	Yes	Female	14	No	2	3	25	No			Orthodox	Married	Yes	Yes	10th	2	2	2	No		Protected Spring	No		Pit Latrine/traditional pit toilet	Finished roofing Corrugated iron	Rambo/wood	0	No		Mainly firewood (purchase or collected)	Yes	No	No	No	Yes	No	No	Yes	Yes	Yes	No	No	No	Yes	0	0	0	0	0
Yes	Yes	Male	7	No	1		24	Yes	Yes	9th	Orthodox	Married	Yes	Yes	9th	2	1	1	Yes	1	Piped outside compound	Yes	Add bleach/chlorine	Pit Latrine/traditional pit toilet	Finished roofing Corrugated iron	Rambo/wood	1	No		Mainly firewood (purchase or collected)	Yes	No	No	No	Yes	No	No	Yes	Yes	Yes	No	No	Yes	Yes	0	0	0	0	0
Yes	Yes	Male	7	No	1		23	Yes	Yes	4th	Orthodox	Married	Yes	Yes	10th	1	1	1	No		Piped outside compound	No		Pit Latrine/traditional pit toilet	Finished roofing Corrugated iron	Rambo/wood	0	No		Charcoal	Yes	No	No	No	Yes	No	No	Yes	Yes	Yes	No	No	No	Yes	0	0	0	0	0
Yes	Yes	Male	7	No	2	5	25	Yes	Yes	4th	Orthodox	Married	Yes	Yes	4th	2	2	2	No		Protected Spring	No		Pit Latrine/traditional pit toilet	Finished roofing Corrugated iron	Rambo/wood	2	No		Mainly firewood (purchase or collected)	Yes	No	No	Yes	Yes	No	No	Yes	Yes	Yes	No	No	Yes	Yes	20	0	0	0	0
Yes	Yes	Female	8	Yes	3	4	30	Yes	Yes	8th	Orthodox	Married	Yes	Yes	4th	3	3	3	No		Piped outside compound	Yes	Add bleach/chlorine	Pit Latrine/traditional pit toilet	Finished roofing Corrugated iron	Rambo/wood	2	Yes	1	Mainly firewood (purchase or collected)	Yes	No	Yes	No	Yes	No	No	Yes	Yes	Yes	No	No	Yes	Yes	6	0	0	0	0
Yes	Yes	Female	3	Yes	6	32	35	No			Orthodox	Married	No			7	7	7	No		Piped outside compound	No		Pit Latrine/traditional pit toilet	Finished roofing Corrugated iron	Rambo/wood	2	Yes	0.25	Mainly firewood (purchase or collected)	Yes	No	No	No	No	Yes	No	Yes	Yes	Yes	No	No	No	No	0	0	0	0	0
Yes	Yes	Female	14	No	1		26	Yes	Yes	10th	Orthodox	Married	Yes	Yes	8th	1	1	1	No		Covered Well	No		Pit Latrine/traditional pit toilet	Finished roofing Corrugated iron	Stone with mud	1	No		Mainly firewood (purchase or collected)	Yes	No	No	Yes	Yes	No	No	Yes	Yes	Yes	No	No	No	Yes	0	0	0	0	0
Yes	Yes	Female	11	No	4	3	32	No			Orthodox	Married	Yes	Yes	8th	4	4	4	No		Piped outside compound	No		Pit Latrine/traditional pit toilet	Finished roofing Corrugated iron	Rambo/wood	1	Yes	0.5	Mainly firewood (purchase or collected)	Yes	No	No	No	Yes	No	No	Yes	Yes	Yes	No	No	Yes	Yes	0	0	0	0	0
Yes	Yes	Male	3	No	1		25	Yes	Yes	4th	Orthodox	Married	Yes	Yes	6th	1	1	1	No		Protected Spring	No		Pit Latrine/traditional pit toilet	Finished roofing Corrugated iron	Rambo/wood	1	No		Mainly firewood (purchase or collected)	Yes	No	No	No	Yes	No	No	Yes	Yes	Yes	No	No	Yes	No	0	0	0	0	0
Yes	Yes	Male	8	No	3	30	28	Yes	Yes	8th	Orthodox	Married	Yes	Yes	10th	4	3	3	Yes	1	Covered Well	No		Pit Latrine/traditional pit toilet	Finished roofing Corrugated iron	Rambo/wood	1	No		Mainly firewood (purchase or collected)	No	No	Yes	No	Yes	No	No	Yes	Yes	No	No	No	No	Yes	0	0	0	0	0
Yes	Yes	Male	12	Yes	2	60	28	Yes	Yes	10th	Orthodox	Married	Yes	Yes	6th	2	2	2	No		Open Spring	No		Pit Latrine/traditional pit toilet	Finished roofing Corrugated iron	Rambo/wood	0	Yes	999	Mainly firewood (purchase or collected)	Yes	No	Yes	No	Yes	No	No	Yes	No	Yes	No	No	Yes	Yes	0	0	0	1	0
Yes	Yes	Female	4	Yes	3	36	35	No			Orthodox	Married	Yes	Yes	4th	3	3	3	No		Open Spring	No		Pit Latrine/traditional pit toilet	Finished roofing Corrugated iron	Rambo/wood	0	Yes	0.25	Mainly firewood (purchase or collected)	Yes	No	No	No	Yes	No	No	Yes	Yes	Yes	No	No	Yes	Yes	0	0	0	0	0
Yes	Yes	Male	10	No	1		20	No			Orthodox	Married	Yes	Yes	4th	1	0	1	No		Protected Spring	No		Pit Latrine/traditional pit toilet	Finished roofing Corrugated iron	Rambo/wood	0	Yes	0.75	Mainly firewood (purchase or collected)	No	Yes	No	No	Yes	No	No	No	No	Yes	Yes	No	Yes	No	5	0	0	0	0
Yes	Yes	Female	14	No	1		23	Yes	Yes	6th	Orthodox	Married	Yes	Yes	5th	1	1	1	No		Protected Spring	No		No facility/Bush/Field	Finished roofing Corrugated iron	Rambo/wood	1	Yes	1	Mainly firewood (purchase or collected)	Yes	No	Yes	No	Yes	No	No	No	No	No	No	No	Yes	Yes	0	20	0	4	0
Yes	Yes	Female	3	Yes	4	48	27	No			Orthodox	Married	No			4	4	4	No		Protected Spring	No		No facility/Bush/Field	Finished roofing Corrugated iron	Rambo/wood	1	Yes	3	Mainly firewood (purchase or collected)	No	No	No	No	Yes	No	No	No	No	Yes	No	No	Yes	Yes	5	0	0	2	0
Yes	Yes	Male	10	Yes	3	96	30	No			Orthodox	Married	Yes	Yes	2nd	3	3	3	No		Protected Spring	No		Pit Latrine/traditional pit toilet	Finished roofing Corrugated iron	Rambo/wood	1	No		Mainly firewood (purchase or collected)	Yes	No	No	No	Yes	No	No	No	No	No	No	No	Yes	Yes	0	0	0	1	0
Yes	Yes	Female	10	No	1		20	Yes	Yes	6th	Orthodox	Married	Yes	Yes	6th	1	1	1	No		Protected Spring	No		No facility/Bush/Field	Finished roofing Corrugated iron	Rambo/wood	1	Yes	0.5	Mainly firewood (purchase or collected)	Yes	No	No	No	No	No	No	No	No	Yes	No	No	Yes	Yes	0	0	0	3	0
Yes	Yes	Female	14	Yes	5	48	30	Yes	Yes	2nd	Orthodox	Married	No			5	5	5	No		Protected Spring	No		Other	Finished roofing Corrugated iron	Rambo/wood	1	Yes	3	Crop residue	No	No	No	No	Yes	No	No	No	Yes	Yes	No	No	Yes	No	13	0	0	2	0
Yes	Yes	Female	4	Yes	7	45	40	No			Orthodox	Married	Yes	No	1st	11	9	7	Yes	2	River	No		Pit Latrine/traditional pit toilet	Finished roofing Corrugated iron	Rambo/wood	0	Yes	3	Mainly firewood (purchase or collected)	Yes	No	No	No	Yes	No	No	No	No	Yes	No	No	Yes	No	0	0	0	1	0
Yes	Yes	Male	6	Yes	4	48	35	No			Orthodox	Married	No			4	4	4	No		Protected Spring	No		No facility/Bush/Field	Finished roofing Corrugated iron	Rambo/wood	2	Yes	1.5	Mainly firewood (purchase or collected)	Yes	No	No	No	Yes	No	No	No	No	No	No	No	Yes	Yes	18	0	0	6	0
Yes	Yes	Female	3	Yes	2	48	28	No			Orthodox	Married	No			2	2	2	No		Protected Spring	No		No facility/Bush/Field	Finished roofing Corrugated iron	Rambo/wood	0	Yes	0.75	Mainly firewood (purchase or collected)	Yes	No	No	No	No	No	No	No	No	No	No	No	Yes	No	0	0	0	1	0
Yes	Yes	Male	11	Yes	4	36	30	No			Orthodox	Married	No			4	4	4	No		River	No		No facility/Bush/Field	Finished roofing Corrugated iron	Rambo/wood	0	No		Mainly firewood (purchase or collected)	Yes	No	No	No	Yes	No	No	No	No	Yes	No	No	Yes	No	2	0	0	3	0
Yes	Yes	Male	3	Yes	9	42	43	No			Orthodox	Married	Yes	No	1st	9	9	9	No		River	No		No facility/Bush/Field	Finished roofing Corrugated iron	Rambo/wood	0	Yes	0.5	Mainly firewood (purchase or collected)	Yes	No	No	No	Yes	No	No	No	No	Yes	No	No	Yes	No	0	3	0	1	0
Yes	Yes	Male	5	Yes	3	13	34	Yes	No		Orthodox	Married	No			3	3	3	No		River	No		No facility/Bush/Field	Finished roofing Corrugated iron	Rambo/wood	0	Yes	0.5	Mainly firewood (purchase or collected)	Yes	No	No	No	Yes	No	No	No	No	Yes	No	No	Yes	No	0	0	0	0	0
Yes	Yes	Female	5	Yes	2	59	22	Yes	Yes	6th	Orthodox	Married	Yes	Yes	8th	2	2	2	No		River	No		Pit Latrine/traditional pit toilet	Finished roofing Corrugated iron	Rambo/wood	2	Yes	0.5	Mainly firewood (purchase or collected)	Yes	No	No	No	Yes	No	No	No	No	Yes	No	No	Yes	No	2	0	0	1	0
Yes	Yes	Female	12	Yes	2	88	25	No			Orthodox	Married	Yes	Yes	4th	2	2	2	No		River	No		Pit Latrine/traditional pit toilet	Finished roofing Corrugated iron	Rambo/wood	0	No		Mainly firewood (purchase or collected)	Yes	No	Yes	No	Yes	No	No	No	No	Yes	No	No	Yes	No	0	0	0	1	0
Yes	Yes	Female	9	Yes	2	33	22	Yes	Yes	8th	Orthodox	Married	Yes	Yes	4th	2	2	2	No		River	No		No facility/Bush/Field	Finished roofing Corrugated iron	Rambo/wood	1	No		Mainly firewood (purchase or collected)	Yes	No	Yes	No	Yes	No	No	No	No	Yes	No	No	Yes	No	0	0	2	1	0
Yes	Yes	Female	10	No	1		21	Yes	Yes	8th	Orthodox	Married	Yes	No	1st	1	1	1	No		River	No		Pit Latrine/traditional pit toilet	Thatch/leaf	Rambo/wood	0	No		Mainly firewood (purchase or collected)	Yes	No	No	No	Yes	No	No	No	No	Yes	No	No	Yes	No	0	9	0	1	0
Yes	Yes	Male	5	Yes	4	120	45	No			Orthodox	Married	No			4	4	4	No		Protected Spring	No		Pit Latrine/traditional pit toilet	Finished roofing Corrugated iron	Rambo/wood	1	Yes	1	Mainly firewood (purchase or collected)	Yes	No	No	No	Yes	No	No	No	No	Yes	No	No	Yes	No	0	0	0	1	0
Yes	Yes	Female	4	Yes	5	59	29	No			Orthodox	Married	Yes	Yes	4th	5	5	5	Yes	1	Protected Spring	No		Pit Latrine/traditional pit toilet	Finished roofing Corrugated iron	Rambo/wood	1	Yes	1.25	Mainly firewood (purchase or collected)	Yes	Yes	No	No	Yes	No	No	No	No	Yes	No	No	Yes	Yes	0	0	3	1	0
Yes	Yes	Male	10	No	1		28	No			Orthodox	Married	Yes	Yes	4th	3	1	1	Yes	2	River	No		Pit Latrine/traditional pit toilet	Finished roofing Corrugated iron	Rambo/wood	0	No		Mainly firewood (purchase or collected)	Yes	No	Yes	No	Yes	No	No	No	No	Yes	No	No	Yes	No	0	0	0	1	0
Yes	Yes	Female	13	Yes	2	36	23	No			Orthodox	Married	Yes	No	1st	2	2	2	No		Protected hand pump spring	No		Pit Latrine/traditional pit toilet	Finished roofing Corrugated iron	Rambo/wood	1	Yes	0.75	Mainly firewood (purchase or collected)	Yes	No	No	No	Yes	No	No	No	No	Yes	No	No	Yes	No	0	0	0	1	0
Yes	Yes	Male	11	Yes	6	72	35	No			Orthodox	Married	No			6	6	6	No		River	No		Pit Latrine/traditional pit toilet	Finished roofing Corrugated iron	Rambo/wood	0	Yes	2.5	Mainly firewood (purchase or collected)	Yes	No	No	No	Yes	No	No	No	No	Yes	No	No	Yes	No	4	0	1	1	0
Yes	Yes	Male	7	Yes	2	70	22	Yes	Yes	8th	Orthodox	Married	Yes	Yes	4th	2	2	2	No		River	No		Pit Latrine/traditional pit toilet	Finished roofing Corrugated iron	Rambo/wood	0	No		Mainly firewood (purchase or collected)	No	No	Yes	No	Yes	No	No	No	No	Yes	No	No	Yes	No	0	0	0	1	0
Yes	Yes	Male	2	Yes	6	36	35	Yes	Yes	2nd	Orthodox	Married	Yes	Yes	3rd	6	6	6	No		Protected Spring	No		Pit Latrine/traditional pit toilet	Finished roofing Corrugated iron	Rambo/wood	1	Yes	0.75	Crop residue	Yes	No	No	No	Yes	No	No	No	No	Yes	No	No	Yes	No	0	0	0	1	0
Yes	Yes	Male	4	No	4	96	35	No			Orthodox	Married	No			4	4	4	No		Protected Spring	No		Pit Latrine/traditional pit toilet	Finished roofing Corrugated iron	Rambo/wood	2	No		Mainly firewood (purchase or collected)	Yes	No	No	No	Yes	No	No	No	Yes	Yes	No	No	Yes	Yes	3	0	0	2	0
Yes	Yes	Female	9	Yes	6	60	30	No			Orthodox	Married	Yes	Yes	1st	6	6	6	No		Open Spring	No		Pit Latrine/traditional pit toilet	Finished roofing Corrugated iron	Rambo/wood	2	Yes	1	Mainly firewood (purchase or collected)	Yes	No	No	No	Yes	No	No	No	No	Yes	No	No	Yes	Yes	0	0	0	1	0
Yes	Yes	Female	9	Yes	2	33	22	Yes	Yes	8th	Orthodox	Married	Yes	Yes	4th	2	2	2	No		Protected Spring	No		No facility/Bush/Field	Finished roofing Corrugated iron	Rambo/wood	2	Yes	0.5	Mainly firewood (purchase or collected)	Yes	No	Yes	No	Yes	No	No	No	No	Yes	No	No	Yes	Yes	0	0	2	1	0
Yes	Yes	Female	12	Yes	3	96	30	No			Orthodox	Married	Yes	No	1st	4	4	4	Yes	1	Protected Spring	No		Other	Finished roofing Corrugated iron	Rambo/wood	1	Yes	0	Crop residue	Yes	No	Yes	No	Yes	No	No	Yes	Yes	Yes	No	No	Yes	No	10	0	0	2	0
Yes	Yes	Male	4	Yes	2	48	20	Yes	Yes	6th	Orthodox	Married	No			2	2	2	No		Protected Spring	No		Pit Latrine/traditional pit toilet	Finished roofing Corrugated iron	Rambo/wood	2	Yes	0.5	Mainly firewood (purchase or collected)	Yes	No	No	No	Yes	No	No	Yes	No	Yes	No	No	Yes	Yes	5	0	0	5	0
Yes	Yes	Male	14	No	1		27	No			Orthodox	Married	No			1	1	1	No		Protected Spring	No		Pit Latrine/traditional pit toilet	Finished roofing Corrugated iron	Rambo/wood	1	No		Mainly firewood (purchase or collected)	Yes	No	No	No	No	No	No	No	No	Yes	No	No	Yes	Yes	0	0	0	1	0
Yes	Yes	Male	14	Yes	2	60	25	Yes	Yes	6th	Orthodox	Married	Yes	Yes	4th	2	2	2	No		Protected Spring	No		Pit Latrine/traditional pit toilet	Finished roofing Corrugated iron	Rambo/wood	1	No		Mainly firewood (purchase or collected)	Yes	No	Yes	No	Yes	No	No	No	No	Yes	No	No	Yes	Yes	4	0	1	0	0
Yes	Yes	Female	7	Yes	3	72	27	Yes	Yes	4th	Orthodox	Married	No			4	4	4	Yes	1	Protected Spring	No		Pit Latrine/traditional pit toilet	Finished roofing Corrugated iron	Rambo/wood	1	Yes	2	Crop residue	Yes	No	No	No	Yes	No	No	No	No	Yes	No	No	Yes	No	0	0	0	0	0
Yes	Yes	Male	9	Yes	5	108	30	No			Orthodox	Married	Yes	Yes	6th	6	6	5	No		River	No		No facility/Bush/Field	Finished roofing Corrugated iron	Rambo/wood	1	Yes	2	Mainly firewood (purchase or collected)	Yes	No	Yes	No	Yes	No	No	No	No	No	No	No	Yes	No	7	0	0	1	0
Yes	Yes	Female	5	Yes	2	72	25	Yes	No		Orthodox	Married	Yes	Yes	4th	2	2	2	No		Protected Spring	No		No facility/Bush/Field	Finished roofing Corrugated iron	Rambo/wood	1	Yes	1	Mainly firewood (purchase or collected)	No	No	No	No	Yes	No	No	No	No	Yes	No	No	Yes	No	0	0	0	0	0
Yes	Yes	Male	3	Yes	6	46	42	No			Orthodox	Married	Yes	Yes	4th	8	8	6	No		River	No		No facility/Bush/Field	Finished roofing Corrugated iron	Rambo/wood	0	Yes	0.5	Mainly firewood (purchase or collected)	Yes	No	No	No	Yes	No	No	No	No	Yes	No	No	Yes	No	0	0	0	0	0
Yes	Yes	Female	8	Yes	6	85	35	No			Orthodox	Married	Yes	Yes	1st	6	6	6	No		River	No		No facility/Bush/Field	Finished roofing Corrugated iron	Rambo/wood	0	Yes	1	Mainly firewood (purchase or collected)	Yes	No	No	No	Yes	No	No	No	No	No	No	No	Yes	No	0	0	1	1	0
Yes	Yes	Male	3	No	1		22	Yes	Yes	7th	Orthodox	Married	Yes	Yes	4th	1	1	1	No		Protected Spring	No		No facility/Bush/Field	Finished roofing Corrugated iron	Rambo/wood	1	No		Mainly firewood (purchase or collected)	Yes	No	No	No	Yes	No	No	No	No	Yes	No	No	Yes	Yes	0	0	1	0	0
Yes	Yes	Male	10	Yes	1		20	Yes	Yes	8th	Orthodox	Married	Yes	Yes	4th	1	1	1	No		Protected Spring	No		Pit Latrine/traditional pit toilet	Finished roofing Corrugated iron	Rambo/wood	2	No		Mainly firewood (purchase or collected)	Yes	No	Yes	No	Yes	No	No	No	No	Yes	No	No	Yes	Yes	2	0	0	0	0
Yes	Yes	Female	6	Yes	3	24	30	No			Orthodox	Married	No			5	4	3	Yes	1	River	No		Pit Latrine/traditional pit toilet	Finished roofing Corrugated iron	Rambo/wood	0	No		Mainly firewood (purchase or collected)	Yes	No	No	No	Yes	No	No	No	No	Yes	No	No	Yes	No	0	0	0	1	0
Yes	Yes	Female	14	No	1		23	Yes	Yes	8th	Orthodox	Married	Yes	Yes	6th	1	1	1	No		Protected Spring	No		No facility/Bush/Field	Finished roofing Corrugated iron	Rambo/wood	1	Yes	1	Mainly firewood (purchase or collected)	Yes	No	No	No	Yes	No	No	Yes	Yes	Yes	No	No	Yes	Yes	2	9	0	4	0
Yes	Yes	Female	3	Yes	6	31	35	No			Orthodox	Married	No			7	6	6	Yes	1	River	No		Pit Latrine/traditional pit toilet	Finished roofing Corrugated iron	Rambo/wood	1	Yes	1.5	Mainly firewood (purchase or collected)	Yes	No	No	No	Yes	No	No	No	No	Yes	No	No	Yes	No	3	0	0	1	0
Yes	Yes	Female	3	Yes	5	59	35	No			Orthodox	Married	No			5	5	5	No		Protected Spring	No		No facility/Bush/Field	Finished roofing Corrugated iron	Rambo/wood	1	Yes	0.75	Mainly firewood (purchase or collected)	Yes	No	No	No	Yes	No	No	No	No	Yes	Yes	No	Yes	No	5	0	2	1	0
Yes	Yes	Male	2	Yes	2	48	18	Yes	Yes	8th	Orthodox	Married	Yes	Yes	4th	2	2	2	No		Protected Spring	No		Pit Latrine/traditional pit toilet	Finished roofing Corrugated iron	Rambo/wood	1	No		Mainly firewood (purchase or collected)	No	No	No	No	Yes	No	No	No	No	Yes	No	No	Yes	No	0	0	0	0	0
Yes	Yes	Male	3	Yes	3	29	22	No			Orthodox	Married	Yes	Yes	6th	3	3	3	No		River	No		Pit Latrine/traditional pit toilet	Finished roofing Corrugated iron	Rambo/wood	0	No		Mainly firewood (purchase or collected)	Yes	No	No	No	Yes	No	No	No	No	No	No	No	Yes	No	1	0	1	1	0
Yes	Yes	Female	10	Yes	2	48	22	Yes	Yes	8th	Orthodox	Married	Yes	Yes	4th	2	2	2	No		Protected Spring	No		Pit Latrine/traditional pit toilet	Finished roofing Corrugated iron	Rambo/wood	1	Yes	1	Crop residue	Yes	No	No	No	Yes	No	No	No	Yes	Yes	No	No	No	No	0	0	0	0	0
Yes	Yes	Female	6	Yes	9	67	34	No			Orthodox	Married	Yes	Yes	7th	10	9	9	Yes	1	River	No		Pit Latrine/traditional pit toilet	Finished roofing Corrugated iron	Rambo/wood	1	Yes	3	Mainly firewood (purchase or collected)	Yes	No	No	No	Yes	No	No	No	Yes	Yes	No	No	Yes	No	10	0	3	1	0
Yes	Yes	Male	14	Yes	2	74	32	No			Orthodox	Married	No			2	2	2	No		River	No		No facility/Bush/Field	Finished roofing Corrugated iron	Rambo/wood	0	Yes	0.25	Mainly firewood (purchase or collected)	Yes	No	Yes	No	Yes	No	No	No	No	No	No	No	Yes	No	3	0	0	1	0
Yes	Yes	Female	14	Yes	2	72	26	No			Orthodox	Married	No			2	2	2	No		Protected Spring	No		No facility/Bush/Field	Wood planks	Rambo/wood	1	No		Mainly firewood (purchase or collected)	Yes	No	No	No	No	No	No	No	No	No	No	No	Yes	No	4	0	0	0	0
Yes	Yes	Male	12	Yes	2	52	20	No			Orthodox	Married	Yes	Yes	9th	2	2	2	No		River	No		Pit Latrine/traditional pit toilet	Finished roofing Corrugated iron	Rambo/wood	0	No		Mainly firewood (purchase or collected)	Yes	No	Yes	No	Yes	No	No	No	No	Yes	No	No	Yes	Yes	2	0	2	0	0
Yes	Yes	Male	14	Yes	6	36	35	No			Orthodox	Married	No			6	6	6	No		Protected Spring	No		Pit Latrine/traditional pit toilet	Finished roofing Corrugated iron	Rambo/wood	1	Yes	1	Mainly firewood (purchase or collected)	Yes	No	No	No	Yes	No	No	No	No	Yes	No	No	Yes	Yes	4	0	0	0	0
Yes	Yes	Female	2	Yes	7	36	42	No			Orthodox	Married	Yes	Yes	9th	7	7	7	No		River	No		Pit Latrine/traditional pit toilet	Finished roofing Corrugated iron	Rambo/wood	0	Yes	2	Mainly firewood (purchase or collected)	Yes	No	Yes	No	Yes	No	No	No	No	Yes	No	No	Yes	No	15	0	2	1	0
Yes	Yes	Female	3	Yes	6	47	35	No			Orthodox	Married	No			8	8	8	No		Protected Spring	No		No facility/Bush/Field	Finished roofing Corrugated iron	Rambo/wood	2	Yes	1	Mainly firewood (purchase or collected)	Yes	No	Yes	No	Yes	No	No	No	No	Yes	No	No	Yes	Yes	0	0	0	1	0
Yes	Yes	Male	14	No	1		25	Yes	Yes	5th	Orthodox	Married	Yes	No	2nd	1	1	1	No		Protected Spring	No		No facility/Bush/Field	Finished roofing Corrugated iron	Rambo/wood	0	Yes	1	Mainly firewood (purchase or collected)	Yes	No	No	No	Yes	No	No	Yes	Yes	Yes	No	No	Yes	Yes	6	0	0	1	0
Yes	Yes	Female	5	Yes	2	48	25	No			Orthodox	Married	Yes	Yes	6th	2	2	2	No		Protected Spring	No		Pit Latrine/traditional pit toilet	Finished roofing Corrugated iron	Rambo/wood	1	No		Mainly firewood (purchase or collected)	Yes	No	Yes	No	Yes	No	No	No	No	Yes	No	No	Yes	No	0	0	0	1	0
Yes	Yes	Male	5	Yes	6	59	35	No			Orthodox	Married	Yes	Yes	4th	6	6	6	No		Protected Spring	No		Pit Latrine/traditional pit toilet	Finished roofing Corrugated iron	Rambo/wood	1	Yes	0.75	Crop residue	Yes	No	No	No	Yes	No	No	No	No	Yes	No	No	No	No	0	0	0	0	0
Yes	Yes	Male	2	Yes	2	48	25	Yes	Yes	6th	Orthodox	Married	Yes	Yes	4th	2	2	2	No		Protected Spring	No		Pit Latrine/traditional pit toilet	Finished roofing Corrugated iron	Rambo/wood	2	Yes	1	Crop residue	Yes	No	Yes	No	Yes	No	No	No	Yes	Yes	No	No	Yes	No	3	0	0	2	0
Yes	Yes	Female	6	Yes	5	46	30	No			Orthodox	Married	No			5	5	5	No		River	No		No facility/Bush/Field	Finished roofing Corrugated iron	Rambo/wood	0	No		Mainly firewood (purchase or collected)	Yes	No	No	No	Yes	No	No	No	No	No	No	No	Yes	No	4	0	0	2	0
Yes	Yes	Male	3	Yes	4	120	36	No			Orthodox	Married	No			7	6	4	Yes	1	River	No		No facility/Bush/Field	Finished roofing Corrugated iron	Rambo/wood	0	Yes	1.1	Mainly firewood (purchase or collected)	No	No	No	No	No	No	No	No	No	Yes	No	No	Yes	No	10	0	0	1	0
Yes	Yes	Male	12	Yes	3	60	28	Yes	Yes	7th	Orthodox	Married	Yes	Yes	3rd	3	3	3	No		Protected Spring	No		Pit Latrine/traditional pit toilet	Finished roofing Corrugated iron	Rambo/wood	2	Yes	1	Mainly firewood (purchase or collected)	Yes	No	No	Yes	Yes	No	No	No	Yes	Yes	No	No	Yes	Yes	0	0	0	1	0
Yes	Yes	Female	9	No	5	45	28	No			Orthodox	Widowed				6	6	6	No		Protected Spring	No		No facility/Bush/Field	Finished roofing Corrugated iron	Rambo/wood	2	Yes	1.5	Mainly firewood (purchase or collected)	Yes	No	No	No	No	No	No	No	No	No	No	No	Yes	Yes	0	0	0	1	0
Yes	Yes	Female	6	Yes	7	96	40	No			Orthodox	Married	No			8	8	8	No		Protected hand pump spring	No		No facility/Bush/Field	Finished roofing Corrugated iron	Rambo/wood	2	Yes	1	Mainly firewood (purchase or collected)	Yes	No	Yes	No	Yes	Yes	No	No	No	Yes	No	No	Yes	Yes	4	0	0	1	0
Yes	Yes	Female	3	No	1		20	Yes	Yes	5th	Orthodox	Married	Yes	Yes	6th	1	1	1	No		Protected Spring	No		No facility/Bush/Field	Finished roofing Corrugated iron	Rambo/wood	1	Yes	0.5	Mainly firewood (purchase or collected)	Yes	No	No	No	Yes	No	No	No	No	No	No	No	Yes	Yes	0	0	0	1	0
Yes	Yes	Male	8	Yes	3	59	25	No			Orthodox	Married	No			3	3	3	No		Protected Spring	No		No facility/Bush/Field	Finished roofing Corrugated iron	Rambo/wood	1	Yes	1	Mainly firewood (purchase or collected)	Yes	No	No	No	Yes	No	No	No	No	Yes	No	No	Yes	No	5	0	3	1	0
Yes	Yes	Female	9	Yes	2	70	33	No			Orthodox	Married	No			2	2	2	No		River	No		Pit Latrine/traditional pit toilet	Finished roofing Corrugated iron	Rambo/wood	0	No		Mainly firewood (purchase or collected)	Yes	No	No	No	No	No	No	No	No	No	No	No	Yes	No	3	0	0	0	0
Yes	Yes	Male	13	Yes	5	36	30	No			Orthodox	Married	No			8	5	5	Yes	2	Protected Spring	No		No facility/Bush/Field	Finished roofing Corrugated iron	Rambo/wood	1	Yes	1	Mainly firewood (purchase or collected)	Yes	No	No	No	No	No	No	No	No	Yes	No	No	Yes	Yes	0	0	0	2	0
Yes	Yes	Male	2	Yes	4	120	30	No			Orthodox	Married	No			5	4	4	No		Protected Spring	No		Pit Latrine/traditional pit toilet	Finished roofing Corrugated iron	Rambo/wood	1	Yes	1	Mainly firewood (purchase or collected)	Yes	No	No	No	Yes	No	No	No	No	Yes	No	No	Yes	No	0	2	0	1	0
Yes	Yes	Male	12	Yes	3	46	22	No			Orthodox	Married	No			3	3	3	No		Protected Spring	No		No facility/Bush/Field	Thatch/leaf	Rambo/wood	1	No		Mainly firewood (purchase or collected)	Yes	No	No	No	No	No	No	No	No	No	No	No	Yes	Yes	1	0	0	0	0
Yes	Yes	Female	3	Yes	3	144	28	Yes	Yes	3rd	Orthodox	Married	Yes	Yes	3rd	3	3	3	No		Protected Spring	No		Pit Latrine/traditional pit toilet	Finished roofing Corrugated iron	Rambo/wood	1	Yes	1	Mainly firewood (purchase or collected)	No	No	No	No	Yes	No	No	No	No	Yes	No	No	Yes	No	4	2	0	1	0
Yes	Yes	Female	13	Yes	4	48	33	No			Orthodox	Married	Yes	Yes	4th	4	4	4	No		River	No		Pit Latrine/traditional pit toilet	Finished roofing Corrugated iron	Rambo/wood	0	Yes	3	Mainly firewood (purchase or collected)	Yes	No	No	No	Yes	No	No	No	No	Yes	No	No	Yes	No	0	0	0	1	0
Yes	Yes	Male	2	Yes	5	39	34	No			Orthodox	Married	No			5	5	5	No		River	No		Pit Latrine/traditional pit toilet	Finished roofing Corrugated iron	Rambo/wood	0	No		Mainly firewood (purchase or collected)	Yes	No	No	No	Yes	No	No	No	No	Yes	No	No	Yes	No	0	0	0	2	0
Yes	Yes	Male	14	Yes	7	36	35	No			Orthodox	Married	Yes	No	1st	7	7	7	No		Protected Spring	No		Pit Latrine/traditional pit toilet	Finished roofing Corrugated iron	Rambo/wood	1	Yes	3	Crop residue	Yes	No	No	No	No	No	No	No	No	Yes	No	No	Yes	No	0	0	0	2	0
Yes	Yes	Male	7	Yes	10	36	42	No			Orthodox	Married	No			10	10	10	No		River	No		Pit Latrine/traditional pit toilet	Finished roofing Corrugated iron	Rambo/wood	0	Yes	1	Mainly firewood (purchase or collected)	Yes	No	Yes	No	Yes	No	No	No	No	Yes	No	No	Yes	No	0	0	0	4	0
Yes	Yes	Female	12	Yes	5	120	37	No			Orthodox	Married	No			5	5	5	No		Protected Spring	No		No facility/Bush/Field	Finished roofing Corrugated iron	Rambo/wood	1	Yes	1	Mainly firewood (purchase or collected)	Yes	No	No	No	No	No	No	No	No	Yes	No	No	Yes	Yes	10	3	0	3	0
Yes	Yes	Female	6	Yes	3	72	25	Yes	Yes	5th	Orthodox	Married	Yes	Yes	4th	5	4	4	Yes	1	Protected Spring	No		Pit Latrine/traditional pit toilet	Finished roofing Corrugated iron	Rambo/wood	2	Yes	1	Mainly firewood (purchase or collected)	Yes	No	No	Yes	Yes	No	No	No	No	Yes	No	No	Yes	Yes	6	0	1	1	0
Yes	Yes	Female	9	Yes	4	40	30	No			Orthodox	Married	No			4	4	4	No		Protected Spring	No		Pit Latrine/traditional pit toilet	Finished roofing Corrugated iron	Rambo/wood	1	Yes	1	Mainly firewood (purchase or collected)	Yes	No	No	No	Yes	Yes	No	Yes	Yes	No	No	No	Yes	No	5	0	2	1	0
Yes	Yes	Female	14	Yes	3	120	30	No			Orthodox	Married	No			3	3	3	No		Protected Spring	No		Pit Latrine/traditional pit toilet	Finished roofing Corrugated iron	Rambo/wood	2	Yes	0.5	Mainly firewood (purchase or collected)	Yes	No	No	No	Yes	No	No	No	No	Yes	No	No	Yes	Yes	0	0	0	1	0
Yes	Yes	Female	14	Yes	5	41	48	No			Orthodox	Married	No			6	6	6	No		River	No		Pit Latrine/traditional pit toilet	Finished roofing Corrugated iron	Rambo/wood	0	Yes	1.5	Mainly firewood (purchase or collected)	No	No	No	No	Yes	No	No	No	No	Yes	No	No	Yes	No	0	0	0	1	0
Yes	Yes	Female	14	No	1		22	Yes	Yes	8th	Orthodox	Married	Yes	Yes	8th	1	1	1	No		Protected Spring	No		Pit Latrine/traditional pit toilet	Finished roofing Corrugated iron	Rambo/wood	1	No		Mainly firewood (purchase or collected)	Yes	No	No	No	Yes	No	No	No	No	Yes	No	No	Yes	Yes	0	0	0	1	0
Yes	Yes	Male	6	Yes	6	36	38	No			Orthodox	Married	Yes	Yes	4th	6	6	6	No		Protected Spring	No		No facility/Bush/Field	Finished roofing Corrugated iron	Rambo/wood	1	Yes	1	Mainly firewood (purchase or collected)	No	No	No	No	No	No	No	Yes	Yes	No	No	No	Yes	No	5	0	2	1	0
Yes	Yes	Male	14	Yes	6	72	40	No			Orthodox	Married	Yes	No	1st	6	7	7	No		Protected Spring	No		Pit Latrine/traditional pit toilet	Finished roofing Corrugated iron	Rambo/wood	1	Yes	1	Mainly firewood (purchase or collected)	Yes	No	No	No	Yes	No	No	No	No	Yes	No	No	Yes	No	3	0	0	0	0
Yes	Yes	Female	5	Yes	2	60	35	No			Orthodox	Married	Yes	Yes	5th	2	2	2	No		Open Spring	No		Pit Latrine/traditional pit toilet	Finished roofing Corrugated iron	Rambo/wood	1	Yes	2	Mainly firewood (purchase or collected)	No	No	No	No	No	No	No	No	Yes	No	No	Yes	Yes	No	0	0	0	0	0
Yes	Yes	Male	8	No	1		24	Yes	Yes	4th	Orthodox	Married	Yes	Yes	9th	1	1	1	No		Protected Spring	No		Pit Latrine/traditional pit toilet	Finished roofing Corrugated iron	Rambo/wood	1	Yes	1.5	Mainly firewood (purchase or collected)	Yes	Yes	Yes	No	Yes	No	No	Yes	Yes	Yes	No	No	Yes	Yes	4	0	0	0	0
Yes	Yes	Female	11	Yes	5	8	35	No			Orthodox	Married	No			5	5	5	No		Protected Spring	No		Pit Latrine/traditional pit toilet	Finished roofing Corrugated iron	Rambo/wood	1	Yes	1.5	Mainly firewood (purchase or collected)	Yes	No	No	No	No	No	No	Yes	Yes	Yes	No	No	Yes	Yes	10	0	0	0	0
Yes	Yes	Male	4	Yes	3	60	25	Yes	Yes	9th	Orthodox	Married	Yes	Yes	10th	3	3	3	No		River	No		No facility/Bush/Field	Finished roofing Corrugated iron	Rambo/wood	1	Yes	2	Mainly firewood (purchase or collected)	Yes	No	Yes	No	Yes	No	No	Yes	Yes	Yes	No	No	Yes	No	5	1	0	0	0
Yes	Yes	Female	13	Yes	5	7	38	No			Orthodox	Married	Yes	Yes	6th	6	6	6	No		Piped outside compound	No		Pit Latrine/traditional pit toilet	Finished roofing Corrugated iron	Rambo/wood	1	Yes	2	Mainly firewood (purchase or collected)	Yes	No	No	No	Yes	No	No	No	No	Yes	No	No	Yes	No	7	8	0	0	0
Yes	Yes	Female	3	Yes	2	8	25	Yes	Yes	3rd	Orthodox	Married	Yes	Yes	10th	3	2	2	Yes	1	Protected Spring	No		Pit Latrine/traditional pit toilet	Finished roofing Corrugated iron	Rambo/wood	1	Yes	1	Charcoal	Yes	Yes	No	Yes	Yes	No	No	Yes	Yes	Yes	No	No	Yes	Yes	3	0	0	0	0
Yes	Yes	Female	4	Yes	4	4	28	No			Orthodox	Married	No			6	5	5	Yes	1	Protected hand pump spring	No		No facility/Bush/Field	Finished roofing Corrugated iron	Rambo/wood	1	Yes	1	Mainly firewood (purchase or collected)	Yes	No	Yes	No	Yes	No	No	Yes	Yes	Yes	No	No	Yes	Yes	0	0	0	0	0
Yes	Yes	Female	12	Yes	3	6	32	No			Orthodox	Married	Yes	No	1st	3	3	3	No		Piped outside compound	No		Pit Latrine/traditional pit toilet	Finished roofing Corrugated iron	Rambo/wood	1	Yes	99.989998	Mainly firewood (purchase or collected)	Yes	No	No	No	No	No	No	No	No	Yes	No	No	Yes	No	2	0	0	0	0
Yes	Yes	Male	3	Yes	4	3	28	Yes	Yes	University/college diploma	Orthodox	Married	Yes	Yes	University/college diploma	5	4	4	No		Piped outside compound	No		Pit Latrine/traditional pit toilet	Finished roofing Corrugated iron	Rambo/wood	1	No		Mainly firewood (purchase or collected)	Yes	No	Yes	No	Yes	No	No	No	No	Yes	No	No	No	Yes	0	0	0	0	0
Yes	Yes	Male	12	Yes	3	36	28	Yes	Yes	6th	Orthodox	Married	Yes	Yes	5th	3	3	3	No		Open Spring	No		No facility/Bush/Field	Finished roofing Corrugated iron	Rambo/wood	0	Yes	0.5	Mainly firewood (purchase or collected)	Yes	No	No	No	Yes	No	No	Yes	Yes	Yes	No	No	Yes	No	3	0	0	0	0
Yes	Yes	Female	9	Yes	9	32	38	No			Orthodox	Married	No			9	9	9	No		River	No		Pit Latrine/traditional pit toilet	Finished roofing Corrugated iron	Rambo/wood	0	Yes	0.75	Crop residue	Yes	No	No	No	No	No	No	No	No	Yes	No	No	Yes	No	1	0	3	0	0
Yes	Yes	Male	8	No	0	0	25	Yes	Yes	10th	Orthodox	Married	Yes	Yes	10th	1	1	1	No		Open Spring	No		No facility/Bush/Field	Finished roofing Corrugated iron	Rambo/wood	1	Yes	0.5	Mainly firewood (purchase or collected)	Yes	No	No	No	Yes	No	No	Yes	Yes	Yes	No	No	Yes	No	2	0	5	1	0
Yes	Yes	Male	14	Yes	4	3	33	No			Orthodox	Married	Yes	Yes	1st	4	5	4	No		Piped outside compound	No		Pit Latrine/traditional pit toilet	Finished roofing Corrugated iron	Rambo/wood	1	Yes	0.5	Mainly firewood (purchase or collected)	Yes	No	Yes	No	Yes	No	No	No	No	Yes	No	No	Yes	No	0	0	0	0	0
Yes	Yes	Female	12	Yes	6	48	38	No			Orthodox	Married	Yes	Yes	5th	6	6	7	No		Protected hand pump spring	No		Pit Latrine/traditional pit toilet	Finished roofing Corrugated iron	Rambo/wood	0	Yes	1	Mainly firewood (purchase or collected)	Yes	No	No	No	Yes	No	No	Yes	Yes	Yes	No	No	Yes	Yes	2	0	6	2	0
Yes	Yes	Male	6	Yes	5	3	28	No			Orthodox	Married	Yes	Yes	5th	5	5	4	No		Open Spring	No		No facility/Bush/Field	Finished roofing Corrugated iron	Rambo/wood	1	Yes	1	Mainly firewood (purchase or collected)	Yes	No	No	No	Yes	No	No	Yes	No	Yes	No	No	Yes	Yes	0	0	1	1	0
Yes	Yes	Female	10	Yes	2	10	28	Yes	Yes	4th	Orthodox	Married	Yes	Yes	5th	2	2	2	No		Protected Spring	No		Pit Latrine/traditional pit toilet	Finished roofing Corrugated iron	Rambo/wood	1	Yes	1.5	Mainly firewood (purchase or collected)	Yes	No	No	No	Yes	No	No	Yes	Yes	Yes	No	No	Yes	Yes	4	0	0	0	0
Yes	Yes	Male	5	No	1		18	Yes	Yes	5th	Orthodox	Married	Yes	Yes	5th	1	1	1	No		Open Spring	No		No facility/Bush/Field	Finished roofing Corrugated iron	Rambo/wood	1	No		Mainly firewood (purchase or collected)	Yes	No	No	No	No	No	No	No	No	Yes	No	No	Yes	No	2	0	0	0	0
Yes	Yes	Female	10	Yes	4	72	35	No			Orthodox	Married	Yes	No	1st	4	4	4	No		Piped outside compound	No		Pit Latrine/traditional pit toilet	Finished roofing Corrugated iron	Rambo/wood	1	Yes	1	Crop residue	Yes	No	No	No	Yes	No	No	No	No	Yes	No	No	Yes	No	0	0	0	0	0
Yes	Yes	Male	3	Yes	2	5	22	No			Orthodox	Married	Yes	Yes	Technical/vocational certificate	2	2	2	No		Open Spring	No		Pit Latrine/traditional pit toilet	Finished roofing Corrugated iron	Rambo/wood	2	Yes	1	Mainly firewood (purchase or collected)	Yes	No	No	No	Yes	No	No	Yes	Yes	Yes	No	No	Yes	Yes	5	2	0	1	0
Yes	Yes	Male	14	Yes	3	48	35	No			Orthodox	Married	Yes	Yes	7th	4	3	3	Yes	1	Protected hand pump spring	No		Pit Latrine/traditional pit toilet	Finished roofing Corrugated iron	Rambo/wood	1	Yes	2	Mainly firewood (purchase or collected)	No	No	No	No	Yes	No	No	No	Yes	Yes	No	No	Yes	Yes	4	0	2	1	0
Yes	Yes	Female	11	Yes	7	34	43	No			Orthodox	Married	No			10	10	10	No		Piped outside compound	No		Pit Latrine/traditional pit toilet	Finished roofing Corrugated iron	Rambo/wood	0	Yes	1.25	Crop residue	Yes	Yes	No	No	Yes	No	No	No	No	Yes	No	No	Yes	Yes	8	0	4	0	0
Yes	Yes	Male	5	Yes	2	3	22	Yes	Yes	3rd	Orthodox	Married	Yes	Yes	8th	2	2	2	No		Open Spring	No		Pit Latrine/traditional pit toilet	Finished roofing Corrugated iron	Rambo/wood	2	Yes	0.5	Mainly firewood (purchase or collected)	No	No	No	No	Yes	No	No	Yes	Yes	Yes	No	Yes	No	Yes	0	0	0	0	0
Yes	Yes	Male	6	Yes	3	36	38	Yes	No		Orthodox	Married	No			3	2	2	Yes	1	Open Well	No		Pit Latrine/traditional pit toilet	Finished roofing Corrugated iron	Rambo/wood	0	Yes	1	Electricity	No	No	No	No	Yes	No	No	Yes	Yes	Yes	No	No	Yes	No	8	0	0	1	0
Yes	Yes	Female	3	Yes	2	48	30	No			Orthodox	Married	No			5	2	2	Yes	3	Open Spring	Yes	Strain it through a cloth	Pit Latrine/traditional pit toilet	Finished roofing Corrugated iron	Rambo/wood	2	Yes	1.5	Mainly firewood (purchase or collected)	Yes	No	No	No	Yes	No	No	No	Yes	Yes	No	No	Yes	Yes	2	0	3	1	0
Yes	Yes	Male	2	Yes	4	4	32	No			Orthodox	Married	No			4	4	4	No		Open Spring	No		Pit Latrine/traditional pit toilet	Finished roofing Corrugated iron	Rambo/wood	1	Yes	0.5	Mainly firewood (purchase or collected)	Yes	No	Yes	No	Yes	No	No	No	No	Yes	No	No	Yes	No	5	0	4	0	0
Yes	Yes	Male	12	No	8	5	40	No			Orthodox	Married	Yes	Yes	10th	10	10	10	Yes	2	Open Spring	No		Pit Latrine/traditional pit toilet	Finished roofing Corrugated iron	Rambo/wood	1	Yes	0.5	Mainly firewood (purchase or collected)	No	No	No	No	Yes	No	No	No	No	Yes	No	No	Yes	No	0	0	8	0	0
Yes	Yes	Female	3	Yes	4	6	28	Yes	Yes	5th	Orthodox	Married	Yes	Yes	3rd	4	4	4	No		Open Spring	No		Pit Latrine/traditional pit toilet	Finished roofing Corrugated iron	Rambo/wood	1	Yes	2.5	Mainly firewood (purchase or collected)	Yes	No	No	No	Yes	No	No	Yes	Yes	Yes	No	No	Yes	Yes	0	0	2	0	0
Yes	Yes	Female	11	Yes	7	126	41	No			Orthodox	Married	Yes	No	2nd	8	8	8	No		Open Spring	No		Pit Latrine/traditional pit toilet	Finished roofing Corrugated iron	Rambo/wood	1	Yes	1.25	Mainly firewood (purchase or collected)	Yes	No	No	No	No	Yes	No	No	No	Yes	No	No	Yes	No	8	0	0	1	0
Yes	Yes	Female	9	No	3	7	30	No			Orthodox	Married	Yes	Yes	7th	3	3	3	No		Open Spring	No		Pit Latrine/traditional pit toilet	Finished roofing Corrugated iron	Rambo/wood	1	Yes	1	Mainly firewood (purchase or collected)	No	No	No	No	No	No	No	No	No	No	No	No	No	No	0	0	0	0	0
Yes	Yes	Male	3	Yes	5	5	35	No			Orthodox	Married	No			5	5	5	No		Protected hand pump spring	No		No facility/Bush/Field	Finished roofing Corrugated iron	Rambo/wood	1	Yes	1.5	Mainly firewood (purchase or collected)	Yes	Yes	Yes	No	Yes	No	No	Yes	Yes	Yes	No	No	Yes	Yes	0	0	0	0	0
Yes	Yes	Male	12	Yes	6	3	39	No			Orthodox	Married	Yes	Yes	4th	6	6	6	No		Piped outside compound	No		Pit Latrine/traditional pit toilet	Finished roofing Corrugated iron	Rambo/wood	1	Yes	1	Mainly firewood (purchase or collected)	Yes	No	Yes	No	Yes	No	No	No	No	Yes	No	No	Yes	No	0	0	3	0	0
Yes	Yes	Male	3	Yes	4	36	30	Yes	Yes	8th	Orthodox	Married	Yes	Yes	5th	4	4	4	No		Open Spring	No		Pit Latrine/traditional pit toilet	Finished roofing Corrugated iron	Rambo/wood	1	Yes	1	Mainly firewood (purchase or collected)	Yes	No	No	No	Yes	No	No	Yes	Yes	Yes	No	No	Yes	No	2	0	0	0	0
Yes	Yes	Male	12	Yes	3	48	32	No			Orthodox	Married	No			4	3	3	Yes	1	Open Spring	No		Pit Latrine/traditional pit toilet	Finished roofing Corrugated iron	Rambo/wood	0	Yes	2	Mainly firewood (purchase or collected)	Yes	No	No	No	Yes	No	No	No	Yes	Yes	No	No	Yes	Yes	10	0	4	1	0
Yes	Yes	Male	11	Yes	4	4	35	No			Orthodox	Married	Yes	Yes	1st	4	4	4	No		Open Spring	No		Pit Latrine/traditional pit toilet	Finished roofing Corrugated iron	Rambo/wood	1	Yes	99.989998	Mainly firewood (purchase or collected)	No	No	No	No	No	No	No	No	No	Yes	No	No	Yes	No	0	0	0	0	0
Yes	Yes	Female	12	Yes	5	48	38	No			Orthodox	Married	No			5	5	5	No		River	No		No facility/Bush/Field	Finished roofing Corrugated iron	Rambo/wood	2	Yes	2	Mainly firewood (purchase or collected)	Yes	No	No	No	No	No	No	Yes	Yes	Yes	No	No	Yes	Yes	8	0	0	1	0
Yes	Yes	Male	7	Yes	2	5	25	Yes	Yes	8th	Orthodox	Married	No			2	2	2	No		Protected Spring	No		Pit Latrine/traditional pit toilet	Finished roofing Corrugated iron	Rambo/wood	1	Yes	1	Mainly firewood (purchase or collected)	Yes	No	No	No	Yes	No	No	No	No	Yes	No	No	Yes	No	1	0	2	0	0
Yes	Yes	Female	12	Yes	8	84	40	No			Orthodox	Married	Yes	No	1st	9	8	8	Yes	1	River	No		Pit Latrine/traditional pit toilet	Finished roofing Corrugated iron	Rambo/wood	1	Yes	0.5	Crop residue	Yes	No	No	No	No	No	No	Yes	No	No	No	No	Yes	No	3	0	0	1	0
Yes	Yes	Male	7	Yes	1		24	Yes	Yes	12th	Orthodox	Divorced				1	1	1	No		Protected Spring	No		Pit Latrine/traditional pit toilet	Finished roofing Corrugated iron	Rambo/wood	0	No		Mainly firewood (purchase or collected)	Yes	Yes	Yes	No	Yes	No	No	Yes	Yes	Yes	No	No	No	Yes	0	0	0	0	0
Yes	Yes	Male	3	Yes	4	36	30	Yes	Yes	8th	Orthodox	Married	Yes	Yes	5th	4	4	4	No		Open Spring	No		Pit Latrine/traditional pit toilet	Finished roofing Corrugated iron	Rambo/wood	1	Yes	1	Mainly firewood (purchase or collected)	Yes	No	No	No	Yes	No	No	Yes	Yes	Yes	No	No	Yes	No	2	0	0	0	0
Yes	Yes	Male	8	Yes	4	2	35	No			Orthodox	Married	Yes	Yes	6th	4	4	4	No		Piped outside compound	No		Pit Latrine/traditional pit toilet	Finished roofing Corrugated iron	Rambo/wood	1	Yes	2	Mainly firewood (purchase or collected)	No	No	No	No	Yes	No	No	No	No	Yes	No	No	Yes	No	5	0	0	0	0
Yes	Yes	Female	5	Yes	4	5	40	No			Orthodox	Married	No			4	4	4	No		Protected hand pump spring	Yes	Add bleach/chlorine	Pit Latrine/traditional pit toilet	Finished roofing Corrugated iron	Rambo/wood	1	Yes	0.5	Mainly firewood (purchase or collected)	No	No	No	No	No	No	No	No	No	No	No	Yes	Yes	Yes	2	0	3	0	0
Yes	Yes	Female	10	Yes	5	48	38	No			Orthodox	Married	No			5	5	5	No		Piped outside compound	No		No facility/Bush/Field	Finished roofing Corrugated iron	Rambo/wood	0	Yes	0.5	Mainly firewood (purchase or collected)	Yes	No	No	No	Yes	No	No	Yes	No	Yes	No	No	Yes	Yes	7	11	0	0	0
Yes	Yes	Male	4	Yes	4	6	36	No			Orthodox	Married	Yes	Yes	6th	4	4	4	No		River	No		Pit Latrine/traditional pit toilet	Finished roofing Corrugated iron	Rambo/wood	1	Yes	1	Mainly firewood (purchase or collected)	Yes	No	No	No	Yes	No	No	Yes	Yes	Yes	No	No	Yes	Yes	0	0	5	3	0
Yes	Yes	Female	3	Yes	4	3	38	No			Orthodox	Married	No			5	4	4	Yes	1	River	No		Pit Latrine/traditional pit toilet	Finished roofing Corrugated iron	Rambo/wood	1	Yes	1	Mainly firewood (purchase or collected)	Yes	No	No	No	Yes	No	No	Yes	Yes	Yes	No	No	Yes	Yes	2	0	2	0	0
Yes	Yes	Female	8	Yes	3	3	30	Yes	Yes	4th	Orthodox	Married	Yes	Yes	7th	3	3	3	No		River	No		Pit Latrine/traditional pit toilet	Finished roofing Corrugated iron	Rambo/wood	1	Yes	1	Mainly firewood (purchase or collected)	Yes	No	No	No	Yes	No	No	Yes	Yes	Yes	No	No	Yes	Yes	5	0	5	0	0
Yes	Yes	Female	4	Yes	8	6	35	No			Orthodox	Married	No			10	10	10	No		Protected Spring	No		Pit Latrine/traditional pit toilet	Finished roofing Corrugated iron	Rambo/wood	1	Yes	999	Mainly firewood (purchase or collected)	Yes	No	No	No	No	No	No	No	Yes	Yes	No	No	Yes	No	0	0	0	0	0
Yes	Yes	Male	13	Yes	2	5	30	Yes	Yes	6th	Orthodox	Married	Yes	Yes	5th	2	2	2	No		River	No		Pit Latrine/traditional pit toilet	Finished roofing Corrugated iron	Rambo/wood	1	Yes	1	Mainly firewood (purchase or collected)	Yes	No	No	No	Yes	No	No	No	Yes	Yes	No	No	Yes	No	9	0	5	2	0
Yes	Yes	Female	12	Yes	3	5	30	No			Orthodox	Married	Yes	Yes	9th	3	3	3	No		Protected Spring	No		Pit Latrine/traditional pit toilet	Finished roofing Corrugated iron	Rambo/wood	1	Yes	0.5	Mainly firewood (purchase or collected)	Yes	No	No	No	Yes	No	No	No	Yes	Yes	No	No	Yes	No	0	0	0	1	0
Yes	Yes	Female	14	Yes	5	4	30	No			Orthodox	Married	No			5	5	5	No		Open Spring	No		Pit Latrine/traditional pit toilet	Finished roofing Corrugated iron	Rambo/wood	1	Yes	1	Mainly firewood (purchase or collected)	Yes	No	Yes	No	Yes	No	No	Yes	Yes	Yes	No	No	Yes	Yes	5	0	0	1	0
Yes	Yes	Male	2	Yes	3	41	32	No			Orthodox	Married	Yes	Yes	5th	3	3	3	No		River	No		Pit Latrine/traditional pit toilet	Finished roofing Corrugated iron	Rambo/wood	0	Yes	999	Mainly firewood (purchase or collected)	Yes	No	No	No	Yes	No	No	No	No	Yes	No	No	Yes	No	0	0	2	1	0
Yes	Yes	Male	9	Yes	4	2	30	No			Orthodox	Married	Yes	Yes	1st	4	4	4	No		Open Well	No		Pit Latrine/traditional pit toilet	Finished roofing Corrugated iron	Rambo/wood	1	Yes	999	Mainly firewood (purchase or collected)	Yes	No	No	No	No	No	No	No	Yes	Yes	No	No	Yes	No	0	0	0	0	0
Yes	Yes	Male	3	No	1		28	No			Orthodox	Married	No			1	1	1	No		River	No		Other	Finished roofing Corrugated iron	Stone with mud	1	Yes	1	Mainly firewood (purchase or collected)	Yes	No	No	No	Yes	No	No	Yes	Yes	Yes	No	No	Yes	Yes	7	0	4	1	0
[truncated: 6,886 more rows]
[truncated: 606 more columns]
